# Supplementary material for: Hsa_circ_0031608: A Potential Modulator of VSMC Phenotype in the Rupture of Intracranial Aneurysms
Source: Front Mol Neurosci. 2022 Mar 11;15:842865. doi: 10.3389/fnmol.2022.842865 (PMC8963354; doi:10.3389/fnmol.2022.842865)
Supplement: Supplementary file 1 [file Table_1.XLSX]

## Sheet: S1
Table S1. Clinical data of patients
	ID	Gender/Age	Smoking	HBP	Location	Size (mm)
RNA-Seq	R1	M, 59	Yes	No	AComA	10
	R2	M, 38	Yes	No	MCA	19
	R3	F, 61	No	No	AComA	10
	R4	F, 49	No	Yes	AComA	5
	R5	M, 54	No	No	MCA	15
	R6	F, 62	No	Yes	MCA	10
	R7	M, 61	No	No	AComA	6
	R8	M, 66	No	Yes	MCA	6
	U1	F, 61	No	Yes	MCA	20
	U2	F, 58	Yes	No	MCA	10
	U3	M, 66	No	No	ACA	15
	U4	F, 54	No	Yes	MCA	18
	U5	M, 45	Yes	No	ACA	23
	U6	F, 55	No	Yes	PComA	7
	U7	F, 75	No	Yes	AComA	6
	U8	F, 60	No	No	PComA	7
PCR validation	R11	F, 55	No	No	MCA	6
	R12	F, 39	No	No	MCA	5
	R13	M, 51	Yes	Yes	AComA	7
	R14	F, 68	No	Yes	ICA-AchA	8
	R15	F, 66	No	Yes	MCA	6
	R16	M, 47	No	Yes	AComA	8
	R17	F, 55	No	Yes	AComA	9
	R18	F,64	No	Yes	AComA	6
	R19	M, 44	Yes	No	AComA	10
	R20	F, 64	No	Yes	MCA	5
	U11	M, 55	No	No	MCA	18
	U12	F, 67	No	No	MCA	22
	U13	F, 60	No	Yes	MCA	6
	U14	F, 54	No	Yes	MCA	6
	U15	F, 65	No	No	AComA	8
	U16	F, 55	No	Yes	MCA	10
	U17	M, 50	Yes	No	MCA	5
	U18	F, 51	No	Yes	MCA	8
	U19	F, 66	No	Yes	PComA	7
	U20	F, 69	No	No	MCA	5
