# Supplementary material for: Hsa_circ_0031608: A Potential Modulator of VSMC Phenotype in the Rupture of Intracranial Aneurysms
Source: Front Mol Neurosci. 2022 Mar 11;15:842865. doi: 10.3389/fnmol.2022.842865 (PMC8963354; doi:10.3389/fnmol.2022.842865)
Supplement: Supplementary file 2 [file Table_2.XLSX]

## Sheet: S2
Primers of circRNA sequences
	circRNA ID	circBaseID	Primer type	Primer sequence
up1	chr9:112898407-112900819+	hsa_circ_0008706	Forward	CGAGCAGCTCAGGAAAGG
			Reverse	TCCAGGAGGGTGGCACTA
up2	chr14:35055436-35078948-	hsa_circ_0031608	Forward	ctacagatatatgcaacttaaag
			Reverse	tcatgttgccgaacaactga
up3	chr12:51689580-51690948-	Novel circ-BIN2	Forward	TGAGCAAACTGGAGAAGCAA
			Reverse	GATGGTCACATAGCAGCCAA
up4	chr12:102301964-102308010+	hsa_circ_0000431	Forward	CGACATGCCACATACGGA
			Reverse	CGTCATGAACCACTGGCA
up5	chr4:83787961-83788469-	hsa_circ_0070245	Forward	CCCTTTGGCACAGGACAG
			Reverse	TCGGGGACACCACTGAAT
down1	chr6:170846322-170858201-	hsa_circ_0078784	Forward	CATGCTACAGCCCCTGCT
			Reverse	CGCTGCATCCAATGACTG
down2	chr7:82763566-82764972-	hsa_circ_0080941	Forward	CGCCCAAACCAGAATCAA
			Reverse	AACTGGAGCCAGATCCCC
down3	chr13:101997617-102051516-	hsa_circ_0099761	Forward	tggctttaatgagatagactgtg
			Reverse	atgtcagcattatccgacag
down4	chr2:40366541-40405633-	hsa_circ_0120050	Forward	TTCGTCGCACTTGGAACA
			Reverse	ACTCATCTCCACCAGGCG
down5	chr6:73016961-73043538+	hsa_circ_0132250	Forward	AGTGCCAAAGTGGTTGCC
			Reverse	TGTCTTGTTCGCTCCTCCA
		Primers of mRNAs and internal reference gene
		GAPDH	Forward	agaaggctggggctcatttg
			Reverse	aggggccatccacagtcttc
		β-ACTIN	Forward	GAGCTACGAGCTGCCTGACG
			Reverse	CCTAGAAGCATTTGCGGTGG
		U6	RT	AACGCTTCACGAATTTGCGT
			Forward	GCTTCGGCAGCACATATACTAAAAT
			Reverse	CGCTTCACGAATTTGCGTGTCAT
		α-SMA	Forward	ACCATCGGGAATGAACGCTT
			Reverse	CTGTCAGCAATGCCTGGGTA
		calponin	Forward	CCCCACGACATTTTTGAGGC
			Reverse	TCAGGCTCAAATCTCCGCTC
		MMP-2	Forward	CCACTGCCTTCGATACAC
			Reverse	GAGCCACTCTCTGGAATCTTAA
		Overexpression vector-specific primer
		hsa_circ_0031608	Forward	CATTAATATTTCTTCTTTCGAATTCTAATACTTTCAGCTTAAAGCAATAAATGTAGATC
			Reverse	AGTATGGAGTTGTTAGCTAGGATCCAGTTGTTCTTACTTGCATATATCTGTAGAATCCT
