# Supplementary material for: Hsa_circ_0031608: A Potential Modulator of VSMC Phenotype in the Rupture of Intracranial Aneurysms
Source: Front Mol Neurosci. 2022 Mar 11;15:842865. doi: 10.3389/fnmol.2022.842865 (PMC8963354; doi:10.3389/fnmol.2022.842865)
Supplement: Supplementary file 3 [file Table_3.XLSX]

## Sheet: S3
Table S3. Reads statistics
Sample	Raw Reads	Q30	Clean Reads	Clean Ratio	Mapped Reads	Mapped Ratio	CircRNA Number
R1	93358640	0.87964	89954634	0.963538	78289708	0.870324	1387
R2	87207722	0.875985	83511776	0.957619	67804842	0.81192	619
R3	66228444	0.840465	60184060	0.908734	53254254	0.884856	1027
R4	79177820	0.82406	69038944	0.871948	61670206	0.893267	3025
R5	94661156	0.826995	82292892	0.869342	74130474	0.900813	3138
R6	87503484	0.807325	74856234	0.855466	65476452	0.874696	2821
R8	80627874	0.899505	80542910	0.998946	71076522	0.882468	3065
R9	82891632	0.908935	82617394	0.996692	69934692	0.846489	3067
U1	87643366	0.87428	84580780	0.965056	74480290	0.880582	2937
U2	79835188	0.874695	76037524	0.952431	69695706	0.916596	2585
U3	71140332	0.83456	63461176	0.892056	55658662	0.877051	1200
U4	88156894	0.830685	75124446	0.852168	67552366	0.899206	3624
U5	131387686	0.86705	120749526	0.919032	109290802	0.905103	5823
U6	110794286	0.864625	102838070	0.928189	93258896	0.906852	5058
U7	79835350	0.88141	79678274	0.998033	70976580	0.89079	3832
R7	68388604	0.81559	59086768	0.863986	49287914	0.834162	4578
