# Supplementary material for: Hsa_circ_0031608: A Potential Modulator of VSMC Phenotype in the Rupture of Intracranial Aneurysms
Source: Front Mol Neurosci. 2022 Mar 11;15:842865. doi: 10.3389/fnmol.2022.842865 (PMC8963354; doi:10.3389/fnmol.2022.842865)
Supplement: Supplementary file 4 [file Table_4.XLSX]

## Sheet: S4
Table S4. The circRNAs detected by RNA-seq in eight ruptured and eight unruptured aneurysms
CircRNAID	R1 logCPM	R2 logCPM	R3 logCPM	R4 logCPM	R5 logCPM	R6 logCPM	R7 logCPM	R8 logCPM	U1 logCPM	U2 logCPM	U3 logCPM	U4 logCPM	U5 logCPM	U6 logCPM	U7 logCPM	U8 logCPM	chrom	txStart	txEnd	strand	circBaseID	source	best_transcript	GeneName	Catalog	predicted_sequence_length	circRNA-associated diseases
chr1:741179-745550-	4.27369	4.27369	4.27369	4.27369	8.59229	4.27369	4.27369	8.15298	4.27369	4.27369	4.27369	8.88214	4.27369	4.27369	9.22422	4.27369	chr1	741178	745550	-	hsa_circ_0002333	circBase	T000069	G000018	exonic	4372
chr1:755465-755709-	4.27369	4.27369	4.27369	7.76365	4.27369	4.27369	4.27369	4.27369	4.27369	4.27369	4.27369	4.27369	4.27369	4.27369	4.27369	4.27369	chr1	755464	755709	-		novel			intergenic	245
chr1:755955-758819-	4.27369	4.27369	4.27369	4.27369	4.27369	4.27369	4.27369	4.27369	4.27369	4.27369	4.27369	4.27369	7.74219	4.27369	4.27369	4.27369	chr1	755954	758819	-		novel	TCONS_00001367	XLOC_000667	sense overlapping	2865
chr1:757456-757630-	4.27369	4.27369	4.27369	4.27369	4.27369	4.27369	4.27369	4.27369	8.59978	4.27369	4.27369	4.27369	4.27369	4.27369	4.27369	4.27369	chr1	757455	757630	-		novel	TCONS_00000779	XLOC_000008	antisense	175
chr1:861302-874792+	4.27369	4.27369	4.27369	4.27369	4.27369	4.27369	8.01224	4.27369	4.27369	4.27369	4.27369	4.27369	4.27369	4.27369	4.27369	4.27369	chr1	861301	874792	+		novel	uc001abx.2	SAMD11	exonic	678
chr1:871152-874792+	4.27369	4.27369	4.27369	4.27369	4.27369	8.59076	4.27369	4.27369	4.27369	4.27369	4.27369	4.27369	4.27369	4.27369	4.27369	4.27369	chr1	871151	874792	+	hsa_circ_0009189	circBase	uc001abx.2	SAMD11	exonic	353
chr1:931380-932692-	4.27369	4.27369	4.27369	4.27369	4.27369	4.27369	4.27369	4.27369	4.27369	4.27369	8.29749	4.27369	4.27369	4.27369	4.27369	4.27369	chr1	931379	932692	-		novel	ENST00000606034	RP11-54O7.17	sense overlapping	1313
chr1:1158624-1159348-	4.27369	4.27369	4.27369	4.27369	6.79436	4.27369	4.27369	4.27369	4.27369	4.27369	4.27369	4.27369	4.27369	4.27369	4.27369	4.27369	chr1	1158623	1159348	-	hsa_circ_0000002	circBase	NM_016176	SDF4	exonic	251	acute myeloid leukemia (AML), breast cancer, colorectal cancer, epithelial ovarian cancer (EOC), esophageal cancer, head and neck squamous cell carcinoma (HNSCC), malignant melanoma, non-small cell lung cancer (NSCLC), ovarian cancer (OC), testicular germ cell tumor
chr1:1214448-1216046+	4.27369	4.27369	4.27369	4.27369	4.27369	4.27369	4.27369	4.27369	4.27369	4.27369	4.27369	7.6463	4.27369	4.27369	4.27369	4.27369	chr1	1214447	1216046	+	hsa_circ_0110633	circBase	NR_037668	SCNN1D	sense overlapping	1599
chr1:1302463-1302660-	4.27369	4.27369	4.27369	4.27369	4.27369	4.27369	4.27369	4.27369	4.27369	4.27369	4.27369	4.27369	4.27369	7.72049	4.27369	4.27369	chr1	1302462	1302660	-		novel			intergenic	198
chr1:1583739-1646968-	4.27369	4.27369	4.27369	6.88666	4.27369	4.27369	4.27369	8.70489	4.27369	4.27369	4.27369	4.27369	4.27369	4.27369	4.27369	4.27369	chr1	1583738	1646968	-		novel	NM_033487	CDK11B	intronic	63230
chr1:1586823-1650889-	4.27369	4.27369	8.62304	4.27369	4.27369	4.27369	4.27369	4.27369	4.27369	4.27369	4.27369	4.27369	4.27369	4.27369	4.27369	4.27369	chr1	1586822	1650889	-		novel	NM_001787	CDK11B	sense overlapping	64067
chr1:1588706-1653150-	4.27369	4.27369	4.27369	4.27369	4.27369	4.27369	4.27369	7.24783	4.27369	4.27369	4.27369	4.27369	6.39684	4.27369	4.27369	4.27369	chr1	1588705	1653150	-		novel	NM_001787	CDK11B	sense overlapping	64445
chr1:1647590-1647917-	4.27369	4.27369	4.27369	4.27369	4.27369	4.27369	4.27369	4.27369	8.81186	4.27369	4.27369	4.27369	4.27369	4.27369	4.27369	4.27369	chr1	1647589	1647917	-		novel	uc001ahh.4	SLC35E2B	intronic	328
chr1:1721834-1722035-	8.90619	4.27369	4.27369	4.27369	4.27369	4.27369	4.27369	4.27369	4.27369	4.27369	4.27369	4.27369	4.27369	7.20021	4.27369	4.27369	chr1	1721833	1722035	-	hsa_circ_0009343	circBase	NM_002074	GNB1	exonic	202
chr1:1721834-1747301-	4.27369	4.27369	4.27369	4.27369	4.27369	8.59076	4.27369	4.27369	4.27369	4.27369	4.27369	4.27369	4.27369	4.27369	4.27369	4.27369	chr1	1721833	1747301	-		novel	NM_002074	GNB1	exonic	603
chr1:1724684-1749314-	4.27369	4.27369	4.27369	7.76365	4.27369	4.27369	4.27369	4.27369	4.27369	4.27369	4.27369	4.27369	4.27369	4.27369	4.27369	4.27369	chr1	1724683	1749314	-	hsa_circ_0009349	circBase	NM_002074	GNB1	exonic	440
chr1:1735858-1737977-	4.27369	4.27369	4.27369	6.88666	4.27369	8.04154	4.27369	8.15298	4.27369	4.27369	4.27369	4.27369	4.27369	6.37849	8.51803	4.27369	chr1	1735857	1737977	-	hsa_circ_0000007	circBase	NM_002074	GNB1	exonic	227
chr1:1735858-1749314-	4.27369	4.27369	4.27369	8.30516	4.27369	9.77119	4.27369	4.27369	4.27369	4.27369	4.27369	6.77927	8.12427	7.72049	7.0778	7.54657	chr1	1735857	1749314	-	hsa_circ_0009353	circBase	NM_002074	GNB1	exonic	373
chr1:1735858-1770677-	4.27369	4.27369	4.27369	4.27369	4.27369	8.04154	4.27369	4.27369	4.27369	4.27369	4.27369	4.27369	4.27369	4.27369	4.27369	6.6886	chr1	1735857	1770677	-	hsa_circ_0005907	circBase	NM_002074	GNB1	exonic	525
chr1:1747195-1756938-	4.27369	4.27369	4.27369	4.27369	4.27369	4.27369	4.27369	4.27369	4.27369	8.74407	4.27369	4.27369	4.27369	7.72049	4.27369	4.27369	chr1	1747194	1756938	-	hsa_circ_0000008	circBase	NM_002074	GNB1	exonic	249
chr1:1747195-1770677-	4.27369	4.27369	4.27369	7.76365	4.27369	4.27369	8.95716	4.27369	4.27369	4.27369	4.27369	4.27369	4.27369	4.27369	7.0778	4.27369	chr1	1747194	1770677	-	hsa_circ_0008702	circBase	NM_002074	GNB1	exonic	298
chr1:1756836-1770677-	4.27369	4.27369	4.27369	4.27369	4.27369	4.27369	4.27369	4.27369	7.66997	4.27369	4.27369	4.27369	4.27369	4.27369	4.27369	4.27369	chr1	1756835	1770677	-	hsa_circ_0009362	circBase	NM_002074	GNB1	exonic	152
chr1:2075649-2082417+	4.27369	4.27369	4.27369	4.27369	4.27369	4.27369	4.27369	4.27369	4.27369	4.27369	4.27369	4.27369	7.74219	4.27369	4.27369	4.27369	chr1	2075648	2082417	+	hsa_circ_0111782	circBase	NM_002744	PRKCZ	exonic	456
chr1:2077466-2082417+	4.27369	4.27369	4.27369	4.27369	4.27369	4.27369	4.27369	4.27369	4.27369	4.27369	4.27369	4.27369	4.27369	7.20021	4.27369	4.27369	chr1	2077465	2082417	+	hsa_circ_0111783	circBase	NM_002744	PRKCZ	exonic	324
chr1:2140772-2141658-	4.27369	4.27369	4.27369	4.27369	4.27369	4.27369	4.27369	4.27369	4.27369	4.27369	4.27369	8.57492	4.27369	4.27369	4.27369	4.27369	chr1	2140771	2141658	-		novel	ENST00000487186	C1orf86	intronic	887
chr1:2186898-2187133+	4.27369	4.27369	4.27369	4.27369	4.27369	4.27369	4.27369	4.27369	4.27369	4.27369	4.27369	4.27369	4.27369	8.10207	4.27369	4.27369	chr1	2186897	2187133	+		novel	ENST00000378536	SKI	intronic	236
chr1:2187200-2187361+	4.27369	4.27369	4.27369	4.27369	4.27369	4.27369	4.27369	4.27369	8.35106	4.27369	4.27369	4.27369	4.27369	4.27369	4.27369	4.27369	chr1	2187199	2187361	+		novel	ENST00000378536	SKI	intronic	162
chr1:2303920-2319776-	4.27369	4.27369	4.27369	4.27369	4.27369	4.27369	4.27369	4.27369	8.05034	4.27369	4.27369	4.27369	4.27369	4.27369	4.27369	4.27369	chr1	2303919	2319776	-		novel	NM_024848	MORN1	exonic	597
chr1:3097899-3098104+	4.27369	4.27369	4.27369	8.30516	4.27369	4.27369	4.27369	4.27369	4.27369	4.27369	4.27369	4.27369	4.27369	4.27369	4.27369	4.27369	chr1	3097898	3098104	+		novel	ENST00000270722	PRDM16	intronic	206
chr1:3186383-3186598+	4.27369	4.27369	4.27369	4.27369	4.27369	4.27369	4.27369	4.27369	4.27369	4.27369	4.27369	8.18407	4.27369	4.27369	4.27369	4.27369	chr1	3186382	3186598	+		novel	ENST00000270722	PRDM16	intronic	216
chr1:3300487-3300638+	4.27369	4.27369	4.27369	4.27369	4.27369	4.27369	4.27369	4.27369	4.27369	7.5166	4.27369	4.27369	4.27369	4.27369	4.27369	4.27369	chr1	3300486	3300638	+		novel	ENST00000270722	PRDM16	intronic	152
chr1:3656339-3656554-	6.79996	4.27369	4.27369	4.27369	4.27369	4.27369	4.27369	4.27369	4.27369	4.27369	4.27369	4.27369	4.27369	4.27369	4.27369	4.27369	chr1	3656338	3656554	-		novel	ENST00000418088	TP73-AS1	intronic	216
chr1:3656472-3656687-	4.27369	4.27369	4.27369	4.27369	4.27369	4.27369	4.27369	8.15298	4.27369	4.27369	4.27369	4.27369	4.27369	4.27369	4.27369	4.27369	chr1	3656471	3656687	-		novel	ENST00000418088	TP73-AS1	intronic	216
chr1:3765172-3768985-	4.27369	4.27369	4.27369	4.27369	8.89968	4.27369	4.27369	4.27369	7.15194	4.27369	4.27369	4.27369	4.27369	4.27369	4.27369	4.27369	chr1	3765171	3768985	-	hsa_circ_0113246	circBase	NM_014704	CEP104	exonic	301
chr1:3784538-3789136+	4.27369	4.27369	4.27369	4.27369	4.27369	4.27369	4.27369	4.27369	4.27369	4.27369	4.27369	4.27369	8.88811	4.27369	4.27369	4.27369	chr1	3784537	3789136	+	hsa_circ_0113247	circBase	NR_104222	DFFB	exonic	352
chr1:5964677-5965840-	4.27369	4.27369	4.27369	4.27369	4.27369	4.27369	4.27369	4.27369	4.27369	4.27369	4.27369	4.27369	7.74219	4.27369	4.27369	4.27369	chr1	5964676	5965840	-	hsa_circ_0113716	circBase	NR_111987	NPHP4	exonic	529
chr1:5987709-6022009-	4.27369	4.27369	4.27369	4.27369	4.27369	4.27369	4.27369	4.27369	4.27369	4.27369	4.27369	4.27369	8.12427	4.27369	4.27369	4.27369	chr1	5987708	6022009	-	hsa_circ_0009456	circBase	NM_015102	NPHP4	exonic	924
chr1:6007164-6046387-	4.27369	4.27369	4.27369	4.27369	4.27369	4.27369	4.27369	4.27369	4.27369	4.27369	4.27369	4.27369	4.27369	4.27369	4.27369	8.0809	chr1	6007163	6046387	-	hsa_circ_0009463	circBase	NM_015102	NPHP4	exonic	1157
chr1:6021854-6038473-	4.27369	4.27369	4.27369	7.76365	4.27369	4.27369	4.27369	4.27369	4.27369	4.27369	4.27369	4.27369	4.27369	4.27369	4.27369	4.27369	chr1	6021853	6038473	-	hsa_circ_0009468	circBase	NM_015102	NPHP4	exonic	538
chr1:6021854-6046387-	4.27369	4.27369	4.27369	4.27369	4.27369	4.27369	4.27369	7.24783	4.27369	6.66147	4.27369	4.27369	4.27369	8.10207	4.27369	6.6886	chr1	6021853	6046387	-	hsa_circ_0005719	circBase	NM_015102	NPHP4	exonic	711
chr1:6291962-6293703-	4.27369	4.27369	4.27369	4.27369	4.27369	4.27369	4.27369	4.27369	4.27369	4.27369	4.27369	4.27369	7.22096	4.27369	8.51803	4.27369	chr1	6291961	6293703	-	hsa_circ_0007427	circBase	NM_012405	ICMT	exonic	388
chr1:6589054-6593501-	4.27369	4.27369	4.27369	4.27369	4.27369	4.27369	4.27369	4.27369	4.27369	4.27369	4.27369	4.27369	8.42606	4.27369	4.27369	4.27369	chr1	6589053	6593501	-	hsa_circ_0009524	circBase	NM_024654	NOL9	exonic	750
chr1:6676817-6680397+	4.27369	4.27369	4.27369	4.27369	4.27369	4.27369	8.56071	4.27369	4.27369	4.27369	4.27369	4.27369	4.27369	4.27369	4.27369	4.27369	chr1	6676816	6680397	+	hsa_circ_0000011	circBase	NM_153812	PHF13	exonic	637	Duchenne muscular dystrophy (DMD), autism spectrum disorder (ASD), breast cancer, uveal melanoma
chr1:6727769-6741097-	4.27369	4.27369	4.27369	4.27369	4.27369	4.27369	4.27369	4.27369	8.05034	4.27369	4.27369	4.27369	4.27369	4.27369	4.27369	4.27369	chr1	6727768	6741097	-	hsa_circ_0008389	circBase	NM_018198	DNAJC11	exonic	306
chr1:6856875-6885270+	4.27369	4.27369	4.27369	4.27369	4.27369	4.27369	4.27369	4.27369	8.59978	4.27369	4.27369	4.27369	4.27369	4.27369	4.27369	4.27369	chr1	6856874	6885270	+		novel	NM_015215	CAMTA1	sense overlapping	28396
chr1:6880241-6885270+	4.27369	4.27369	4.27369	4.27369	4.27369	4.27369	8.01224	4.27369	4.27369	4.27369	4.27369	4.27369	4.27369	4.27369	4.27369	4.27369	chr1	6880240	6885270	+	hsa_circ_0009541	circBase	NM_015215	CAMTA1	exonic	189
chr1:7837220-7838229+	4.27369	4.27369	9.58721	10.2374	10.4452	10.4116	9.92881	10.3943	8.59978	8.74407	8.29749	10.1103	9.38491	9.93249	10.0513	9.43004	chr1	7837219	7838229	+	hsa_circ_0006354	circBase	NM_004781	VAMP3	exonic	211
chr1:7895822-7897209+	4.27369	4.27369	4.27369	4.27369	4.27369	4.27369	4.27369	4.27369	4.27369	4.27369	4.27369	4.27369	4.27369	7.20021	4.27369	4.27369	chr1	7895821	7897209	+	hsa_circ_0114230	circBase	NM_016831	PER3	exonic	335
chr1:8072458-8072680-	4.27369	4.27369	4.27369	4.27369	4.27369	4.27369	4.27369	4.27369	8.35106	4.27369	4.27369	4.27369	4.27369	4.27369	4.27369	4.27369	chr1	8072457	8072680	-		novel	ENST00000474874	ERRFI1	intronic	223
chr1:8424116-8426034-	4.27369	4.27369	4.27369	4.27369	7.66284	4.27369	4.27369	4.27369	4.27369	4.27369	4.27369	4.27369	4.27369	4.27369	4.27369	4.27369	chr1	8424115	8426034	-		novel	NM_012102	RERE	exonic	456
chr1:8525985-8568734-	4.27369	4.27369	4.27369	4.27369	4.27369	4.27369	4.27369	4.27369	4.27369	8.99621	4.27369	8.57492	8.12427	4.27369	4.27369	8.77604	chr1	8525984	8568734	-	hsa_circ_0009574	circBase	NM_012102	RERE	exonic	373
chr1:8525985-8601377-	4.27369	4.27369	4.27369	4.27369	4.27369	4.27369	4.27369	4.27369	4.27369	4.27369	4.27369	4.27369	4.27369	8.40354	4.27369	7.54657	chr1	8525984	8601377	-	hsa_circ_0009575	circBase	NM_012102	RERE	exonic	478
chr1:8525985-8617582-	4.27369	4.27369	4.27369	4.27369	4.27369	4.27369	4.27369	4.27369	4.27369	9.21078	4.27369	4.27369	6.39684	4.27369	4.27369	7.54657	chr1	8525984	8617582	-	hsa_circ_0009576	circBase	NM_012102	RERE	exonic	681
chr1:8555123-8601377-	4.27369	4.27369	4.27369	4.27369	4.27369	4.27369	4.27369	4.27369	6.33591	8.99621	4.27369	4.27369	4.27369	8.10207	4.27369	4.27369	chr1	8555122	8601377	-	hsa_circ_0009581	circBase	NM_012102	RERE	exonic	379
chr1:8555123-8617582-	4.27369	4.27369	4.27369	4.27369	4.27369	4.27369	4.27369	4.27369	8.05034	8.43832	4.27369	6.77927	8.6755	7.20021	4.27369	8.0809	chr1	8555122	8617582	-	hsa_circ_0006837	circBase	NM_012102	RERE	exonic	582
chr1:8568686-8617582-	4.27369	4.27369	4.27369	4.27369	4.27369	4.27369	4.27369	7.24783	8.05034	4.27369	4.27369	9.85226	9.95589	7.72049	7.0778	8.0809	chr1	8568685	8617582	-	hsa_circ_0005829	circBase	NM_012102	RERE	exonic	357
chr1:8601273-8617582-	4.27369	4.27369	4.27369	6.88666	4.27369	4.27369	4.27369	4.27369	8.35106	9.21078	4.27369	9.35057	8.6755	10.0238	4.27369	10.22	chr1	8601272	8617582	-	hsa_circ_0002158	circBase	NM_012102	RERE	exonic	308
chr1:8601273-8674745-	8.90619	4.27369	4.27369	6.88666	6.79436	4.27369	4.27369	4.27369	9.87789	4.27369	4.27369	10.1103	9.85836	10.8697	4.27369	10.1148	chr1	8601272	8674745	-	hsa_circ_0008501	circBase	NM_012102	RERE	exonic	434
chr1:8601273-8684439-	4.27369	4.27369	4.27369	6.88666	4.27369	4.27369	4.27369	4.27369	4.27369	4.27369	4.27369	8.18407	4.27369	4.27369	4.27369	4.27369	chr1	8601272	8684439	-	hsa_circ_0114342	circBase	NM_012102	RERE	exonic	505
chr1:8616534-8674745-	4.27369	4.27369	4.27369	4.27369	4.27369	4.27369	4.27369	4.27369	4.27369	4.27369	4.27369	4.27369	4.27369	7.72049	4.27369	4.27369	chr1	8616533	8674745	-	hsa_circ_0009590	circBase	NM_012102	RERE	exonic	329
chr1:8616534-8716500-	4.27369	4.27369	4.27369	4.27369	4.27369	7.14374	4.27369	4.27369	4.27369	4.27369	4.27369	4.27369	4.27369	7.20021	4.27369	4.27369	chr1	8616533	8716500	-	hsa_circ_0009592	circBase	NM_012102	RERE	exonic	869
chr1:8674620-8684439-	4.27369	4.27369	4.27369	4.27369	4.27369	7.14374	4.27369	4.27369	4.27369	4.27369	4.27369	4.27369	7.22096	4.27369	4.27369	4.27369	chr1	8674619	8684439	-	hsa_circ_0009594	circBase	NM_012102	RERE	exonic	197
chr1:8674620-8716500-	4.27369	4.27369	4.27369	4.27369	4.27369	4.27369	4.27369	4.27369	4.27369	4.27369	4.27369	4.27369	4.27369	8.86523	4.27369	4.27369	chr1	8674619	8716500	-	hsa_circ_0005039	circBase	NM_012102	RERE	exonic	666
chr1:8716032-8716500-	4.27369	4.27369	8.37409	4.27369	4.27369	8.98759	7.11646	4.27369	4.27369	4.27369	8.69018	6.77927	8.12427	9.21444	7.0778	6.6886	chr1	8716031	8716500	-	hsa_circ_0114356	circBase	NM_012102	RERE	exonic	469
chr1:8921196-8923004-	4.27369	4.27369	4.27369	4.27369	7.66284	4.27369	4.27369	4.27369	4.27369	4.27369	4.27369	4.27369	4.27369	4.27369	4.27369	4.27369	chr1	8921195	8923004	-		novel	NM_001428	ENO1	sense overlapping	1809
chr1:9304984-9325295+	4.27369	4.27369	4.27369	4.27369	4.27369	8.04154	4.27369	4.27369	4.27369	4.27369	4.27369	4.27369	4.27369	4.27369	4.27369	4.27369	chr1	9304983	9325295	+		novel	NM_004285	H6PD	sense overlapping	20312
chr1:9770163-9770654+	4.27369	4.27369	4.27369	7.76365	4.27369	4.27369	4.27369	4.27369	4.27369	4.27369	4.27369	4.27369	4.27369	4.27369	4.27369	4.27369	chr1	9770162	9770654	+	hsa_circ_0009654	circBase	uc001aqa.2	PIK3CD	exonic	349
chr1:9800716-9801314-	4.27369	4.27369	4.27369	4.27369	4.27369	4.27369	4.27369	4.27369	7.66997	4.27369	4.27369	4.27369	4.27369	4.27369	4.27369	4.27369	chr1	9800715	9801314	-	hsa_circ_0009040	circBase	NM_014944	CLSTN1	sense overlapping	599
chr1:9931245-9938047-	4.27369	4.27369	4.27369	4.27369	8.59229	4.27369	4.27369	4.27369	8.59978	4.27369	4.27369	4.27369	4.27369	8.10207	4.27369	7.54657	chr1	9931244	9938047	-	hsa_circ_0009674	circBase	NM_020248	CTNNBIP1	exonic	296
chr1:9982244-9996685-	9.15949	4.27369	4.27369	4.27369	4.27369	4.27369	4.27369	4.27369	4.27369	4.27369	4.27369	4.27369	4.27369	4.27369	4.27369	4.27369	chr1	9982243	9996685	-		novel	NM_032368	LZIC	sense overlapping	14442
chr1:9989249-10002769-	4.27369	4.27369	4.27369	4.27369	7.66284	4.27369	4.27369	4.27369	4.27369	4.27369	4.27369	4.27369	4.27369	4.27369	4.27369	4.27369	chr1	9989248	10002769	-		novel	NM_032368	LZIC	sense overlapping	13521
chr1:9991949-9992956-	4.27369	4.27369	4.27369	6.88666	4.27369	4.27369	4.27369	8.15298	4.27369	8.43832	4.27369	4.27369	7.74219	7.20021	7.0778	4.27369	chr1	9991948	9992956	-	hsa_circ_0009677	circBase	NM_032368	LZIC	exonic	178
chr1:9991949-9994918-	9.7281	9.53372	4.27369	8.30516	9.15295	8.98759	8.01224	10.6538	8.59978	4.27369	4.27369	8.88214	4.27369	9.73043	8.91391	4.27369	chr1	9991948	9994918	-	hsa_circ_0000014	circBase	NM_032368	LZIC	exonic	277
chr1:9991949-9995685-	7.96321	4.27369	4.27369	8.30516	6.79436	4.27369	9.26781	8.70489	4.27369	7.5166	8.69018	6.77927	7.74219	7.20021	4.27369	8.77604	chr1	9991948	9995685	-	hsa_circ_0007803	circBase	NM_032368	LZIC	exonic	413
chr1:9994820-9996685-	4.27369	4.27369	4.27369	4.27369	4.27369	8.98759	4.27369	4.27369	4.27369	4.27369	4.27369	4.27369	4.27369	4.27369	4.27369	4.27369	chr1	9994819	9996685	-	hsa_circ_0114656	circBase	NM_032368	LZIC	exonic	344
chr1:10032076-10041228+	4.27369	4.27369	4.27369	4.27369	4.27369	7.14374	4.27369	4.27369	4.27369	4.27369	4.27369	4.27369	7.74219	4.27369	4.27369	4.27369	chr1	10032075	10041228	+	hsa_circ_0110116	circBase	NM_022787	NMNAT1	exonic	495
chr1:10155519-10165802+	6.03088	4.27369	4.27369	7.76365	4.27369	4.27369	4.27369	4.27369	8.05034	8.99621	8.69018	4.27369	8.12427	4.27369	7.0778	8.0809	chr1	10155518	10165802	+	hsa_circ_0005199	circBase	NM_006048	UBE4B	exonic	598
chr1:10177517-10190871+	4.27369	4.27369	4.27369	4.27369	4.27369	4.27369	4.27369	4.27369	4.27369	4.27369	4.27369	4.27369	7.74219	4.27369	4.27369	4.27369	chr1	10177516	10190871	+	hsa_circ_0110191	circBase	NM_006048	UBE4B	exonic	715
chr1:10186852-10190871+	4.27369	4.27369	4.27369	7.76365	4.27369	4.27369	4.27369	4.27369	4.27369	4.27369	4.27369	4.27369	4.27369	4.27369	4.27369	4.27369	chr1	10186851	10190871	+		Zhang2014	NM_006048	UBE4B	exonic	357
chr1:10195046-10197263+	4.27369	4.27369	4.27369	4.27369	4.27369	7.14374	4.27369	4.27369	8.35106	4.27369	4.27369	4.27369	7.22096	4.27369	7.97064	4.27369	chr1	10195045	10197263	+	hsa_circ_0006955	circBase	NM_006048	UBE4B	exonic	338
chr1:10204998-10211619+	4.27369	4.27369	4.27369	4.27369	4.27369	4.27369	4.27369	4.27369	4.27369	4.27369	4.27369	6.77927	6.39684	4.27369	4.27369	4.27369	chr1	10204997	10211619	+	hsa_circ_0110199	circBase	NM_006048	UBE4B	exonic	563
chr1:10204998-10221344+	4.27369	4.27369	4.27369	4.27369	4.27369	4.27369	4.27369	4.27369	4.27369	4.27369	4.27369	4.27369	4.27369	4.27369	4.27369	8.0809	chr1	10204997	10221344	+	hsa_circ_0110201	circBase	NM_006048	UBE4B	exonic	835
chr1:10207021-10221344+	4.27369	4.27369	4.27369	4.27369	4.27369	4.27369	4.27369	4.27369	4.27369	4.27369	4.27369	4.27369	4.27369	8.10207	4.27369	4.27369	chr1	10207020	10221344	+	hsa_circ_0110202	circBase	NM_006048	UBE4B	exonic	735
chr1:10209242-10221344+	4.27369	4.27369	4.27369	4.27369	4.27369	4.27369	4.27369	4.27369	4.27369	4.27369	4.27369	4.27369	4.27369	7.20021	4.27369	4.27369	chr1	10209241	10221344	+	hsa_circ_0009701	circBase	NM_006048	UBE4B	exonic	607
chr1:10292308-10338186+	4.27369	4.27369	4.27369	4.27369	6.79436	4.27369	4.27369	4.27369	4.27369	4.27369	4.27369	4.27369	4.27369	4.27369	4.27369	4.27369	chr1	10292307	10338186	+	hsa_circ_0110210	circBase	NM_015074	KIF1B	exonic	1241
chr1:10316305-10318730+	4.27369	4.27369	4.27369	4.27369	4.27369	4.27369	4.27369	4.27369	4.27369	4.27369	4.27369	4.27369	4.27369	8.40354	4.27369	4.27369	chr1	10316304	10318730	+	hsa_circ_0110213	circBase	NM_015074	KIF1B	exonic	257
chr1:10316305-10342591+	4.27369	4.27369	4.27369	4.27369	4.27369	4.27369	4.27369	4.27369	8.05034	4.27369	4.27369	4.27369	4.27369	4.27369	4.27369	4.27369	chr1	10316304	10342591	+		novel	NM_015074	KIF1B	exonic	1190
chr1:10321963-10328321+	4.27369	4.27369	4.27369	4.27369	4.27369	4.27369	4.27369	4.27369	4.27369	4.27369	4.27369	4.27369	7.22096	4.27369	4.27369	4.27369	chr1	10321962	10328321	+	hsa_circ_0110224	circBase	NM_015074	KIF1B	exonic	357
chr1:10321963-10332364+	4.27369	4.27369	4.27369	4.27369	4.27369	4.27369	4.27369	4.27369	4.27369	4.27369	4.27369	7.6463	4.27369	4.27369	7.0778	4.27369	chr1	10321962	10332364	+	hsa_circ_0110225	circBase	NM_015074	KIF1B	exonic	501
chr1:10327438-10328321+	4.27369	4.27369	8.37409	4.27369	4.27369	4.27369	4.27369	7.24783	4.27369	4.27369	4.27369	4.27369	4.27369	4.27369	4.27369	4.27369	chr1	10327437	10328321	+	hsa_circ_0002002	circBase	NM_015074	KIF1B	exonic	291
chr1:10331560-10336457+	4.27369	4.27369	4.27369	4.27369	8.20115	4.27369	4.27369	4.27369	4.27369	4.27369	4.27369	4.27369	4.27369	4.27369	4.27369	4.27369	chr1	10331559	10336457	+	hsa_circ_0110236	circBase	NM_015074	KIF1B	exonic	299
chr1:10331560-10338186+	4.27369	4.27369	4.27369	4.27369	4.27369	4.27369	4.27369	4.27369	8.05034	4.27369	4.27369	4.27369	4.27369	4.27369	4.27369	4.27369	chr1	10331559	10338186	+	hsa_circ_0110237	circBase	NM_015074	KIF1B	exonic	442
chr1:10335486-10342591+	4.27369	4.27369	4.27369	4.27369	4.27369	4.27369	4.27369	4.27369	4.27369	4.27369	4.27369	7.6463	4.27369	7.72049	4.27369	4.27369	chr1	10335485	10342591	+	hsa_circ_0110240	circBase	NM_015074	KIF1B	exonic	432
chr1:10335486-10357304+	4.27369	4.27369	4.27369	4.27369	4.27369	4.27369	4.27369	4.27369	4.27369	4.27369	4.27369	7.6463	4.27369	4.27369	4.27369	4.27369	chr1	10335485	10357304	+	hsa_circ_0110242	circBase	NM_015074	KIF1B	exonic	1113
chr1:10351140-10357304+	4.27369	4.27369	4.27369	4.27369	4.27369	4.27369	4.27369	8.70489	4.27369	4.27369	4.27369	4.27369	4.27369	4.27369	4.27369	8.0809	chr1	10351139	10357304	+	hsa_circ_0110252	circBase	NM_015074	KIF1B	exonic	681
chr1:10351140-10384953+	4.27369	4.27369	4.27369	4.27369	8.59229	4.27369	4.27369	4.27369	4.27369	4.27369	4.27369	4.27369	4.27369	4.27369	4.27369	4.27369	chr1	10351139	10384953	+		novel	NM_015074	KIF1B	exonic	1241
chr1:10351140-10412794+	4.27369	4.27369	4.27369	4.27369	4.27369	4.27369	4.27369	4.27369	4.27369	4.27369	4.27369	4.27369	8.6755	4.27369	4.27369	4.27369	chr1	10351139	10412794	+		novel	NM_015074	KIF1B	exonic	2621
chr1:10380101-10384953+	4.27369	4.27369	4.27369	4.27369	4.27369	4.27369	4.27369	4.27369	4.27369	8.43832	4.27369	4.27369	6.39684	4.27369	4.27369	9.8784	chr1	10380100	10384953	+	hsa_circ_0110258	circBase	NM_015074	KIF1B	exonic	560
chr1:10380101-10436734+	4.27369	4.27369	4.27369	4.27369	4.27369	7.14374	4.27369	4.27369	7.15194	4.27369	4.27369	4.27369	4.27369	7.20021	4.27369	4.27369	chr1	10380100	10436734	+	hsa_circ_0110259	circBase	NM_015074	KIF1B	sense overlapping	56634
chr1:10383942-10406011+	4.27369	4.27369	4.27369	4.27369	4.27369	4.27369	4.27369	4.27369	4.27369	4.27369	4.27369	4.27369	4.27369	8.10207	4.27369	4.27369	chr1	10383941	10406011	+		novel	NM_015074	KIF1B	exonic	1439
chr1:10387736-10394696+	4.27369	4.27369	4.27369	4.27369	4.27369	4.27369	4.27369	4.27369	4.27369	4.27369	4.27369	4.27369	7.74219	4.27369	4.27369	4.27369	chr1	10387735	10394696	+	hsa_circ_0110261	circBase	NM_015074	KIF1B	sense overlapping	6961
chr1:10405903-10408791+	4.27369	4.27369	4.27369	4.27369	4.27369	4.27369	4.27369	4.27369	4.27369	4.27369	4.27369	4.27369	4.27369	7.72049	4.27369	4.27369	chr1	10405902	10408791	+	hsa_circ_0110268	circBase	NM_015074	KIF1B	exonic	261
chr1:10407819-10408791+	4.27369	4.27369	4.27369	4.27369	4.27369	7.14374	4.27369	4.27369	4.27369	4.27369	4.27369	6.77927	10.5628	6.37849	4.27369	9.59547	chr1	10407818	10408791	+	hsa_circ_0009711	circBase	NM_015074	KIF1B	exonic	152
chr1:10423341-10425706+	4.27369	9.3685	4.27369	4.27369	4.27369	4.27369	4.27369	4.27369	4.27369	4.27369	4.27369	8.18407	7.74219	4.27369	7.0778	7.54657	chr1	10423340	10425706	+	hsa_circ_0009716	circBase	NM_015074	KIF1B	exonic	448
chr1:10431199-10435431+	4.27369	4.27369	4.27369	4.27369	4.27369	4.27369	4.27369	4.27369	4.27369	4.27369	4.27369	7.6463	4.27369	4.27369	4.27369	4.27369	chr1	10431198	10435431	+	hsa_circ_0009721	circBase	NM_015074	KIF1B	exonic	584
chr1:10463128-10464336+	4.27369	4.27369	4.27369	4.27369	4.27369	4.27369	4.27369	4.27369	4.27369	4.27369	4.27369	7.6463	4.27369	4.27369	4.27369	4.27369	chr1	10463127	10464336	+	hsa_circ_0110291	circBase	NM_002631	PGD	exonic	185
chr1:10463128-10473308+	4.27369	4.27369	4.27369	4.27369	4.27369	4.27369	4.27369	4.27369	4.27369	4.27369	4.27369	8.57492	4.27369	4.27369	4.27369	4.27369	chr1	10463127	10473308	+	hsa_circ_0009726	circBase	NM_002631	PGD	exonic	580
chr1:10479766-10480024+	4.27369	4.27369	4.27369	4.27369	4.27369	4.27369	4.27369	4.27369	8.35106	4.27369	4.27369	4.27369	4.27369	4.27369	4.27369	4.27369	chr1	10479765	10480024	+		novel	NM_002631	PGD	sense overlapping	259
chr1:10500404-10502498+	4.27369	4.27369	4.27369	4.27369	4.27369	4.27369	4.27369	4.27369	8.05034	4.27369	4.27369	6.77927	4.27369	4.27369	4.27369	4.27369	chr1	10500403	10502498	+	hsa_circ_0006905	circBase	NM_001270517	APITD1-CORT	exonic	244
chr1:10527247-10529395-	4.27369	4.27369	4.27369	4.27369	4.27369	4.27369	7.11646	4.27369	7.66997	4.27369	4.27369	4.27369	4.27369	4.27369	4.27369	4.27369	chr1	10527246	10529395	-	hsa_circ_0008936	circBase	NM_004401	DFFA	exonic	305
chr1:11133991-11134383-	8.59873	4.27369	4.27369	4.27369	4.27369	4.27369	4.27369	7.24783	7.66997	4.27369	4.27369	4.27369	7.22096	4.27369	4.27369	4.27369	chr1	11133990	11134383	-	hsa_circ_0003467	circBase	NM_001001998	EXOSC10	exonic	171
chr1:11136899-11137708-	4.27369	4.27369	4.27369	4.27369	4.27369	8.04154	4.27369	4.27369	4.27369	4.27369	4.27369	4.27369	4.27369	4.27369	4.27369	4.27369	chr1	11136898	11137708	-	hsa_circ_0110411	circBase	NM_002685	EXOSC10	exonic	237
chr1:11137387-11137708-	4.27369	4.27369	8.07304	4.27369	4.27369	4.27369	4.27369	4.27369	4.27369	4.27369	4.27369	4.27369	4.27369	4.27369	4.27369	4.27369	chr1	11137386	11137708	-	hsa_circ_0008976	circBase	ENST00000470611	EXOSC10	exonic	165
chr1:11150611-11151236-	4.27369	4.27369	4.27369	4.27369	7.66284	4.27369	4.27369	4.27369	4.27369	4.27369	4.27369	4.27369	4.27369	4.27369	4.27369	4.27369	chr1	11150610	11151236	-		novel	NM_002685	EXOSC10	exonic	281
chr1:11150611-11151654-	4.27369	4.27369	4.27369	4.27369	4.27369	4.27369	4.27369	4.27369	4.27369	8.99621	4.27369	4.27369	4.27369	4.27369	4.27369	4.27369	chr1	11150610	11151654	-	hsa_circ_0000017	circBase	NM_002685	EXOSC10	exonic	386
chr1:11169347-11169786-	4.27369	4.27369	4.27369	4.27369	8.59229	4.27369	4.27369	4.27369	4.27369	4.27369	4.27369	4.27369	4.27369	4.27369	4.27369	4.27369	chr1	11169346	11169786	-	hsa_circ_0009779	circBase	NM_004958	MTOR	exonic	162
chr1:11174375-11193254-	4.27369	4.27369	4.27369	4.27369	8.20115	4.27369	4.27369	4.27369	4.27369	4.27369	4.27369	4.27369	4.27369	4.27369	4.27369	4.27369	chr1	11174374	11193254	-	hsa_circ_0110416	circBase	NM_004958	MTOR	exonic	2054
chr1:11181152-11182183-	4.27369	4.27369	4.27369	6.88666	4.27369	4.27369	4.27369	4.27369	4.27369	4.27369	4.27369	8.57492	4.27369	4.27369	4.27369	4.27369	chr1	11181151	11182183	-	hsa_circ_0110418	circBase	NM_004958	MTOR	sense overlapping	1032
chr1:11184555-11193254-	4.27369	4.27369	4.27369	4.27369	4.27369	4.27369	4.27369	7.24783	4.27369	4.27369	4.27369	4.27369	7.74219	4.27369	4.27369	7.54657	chr1	11184554	11193254	-	hsa_circ_0006576	circBase	NM_004958	MTOR	exonic	1416
chr1:11561047-11562954+	4.27369	4.27369	4.27369	4.27369	4.27369	4.27369	4.27369	4.27369	4.27369	4.27369	4.27369	4.27369	8.6755	4.27369	4.27369	8.0809	chr1	11561046	11562954	+	hsa_circ_0110562	circBase	NM_020780	PTCHD2	exonic	1319
chr1:11856263-11863186-	4.27369	4.27369	4.27369	4.27369	4.27369	4.27369	4.27369	4.27369	4.27369	4.27369	4.27369	4.27369	7.74219	4.27369	4.27369	4.27369	chr1	11856262	11863186	-		novel	NM_005957	MTHFR	exonic	793
chr1:11883764-11887278+	4.27369	4.27369	4.27369	4.27369	4.27369	4.27369	4.27369	7.24783	4.27369	4.27369	4.27369	4.27369	4.27369	4.27369	4.27369	8.46994	chr1	11883763	11887278	+	hsa_circ_0009865	circBase	NM_001286	CLCN6	exonic	387
chr1:12061458-12062160+	4.27369	4.27369	4.27369	4.27369	4.27369	4.27369	4.27369	4.27369	4.27369	8.99621	4.27369	4.27369	4.27369	8.10207	4.27369	4.27369	chr1	12061457	12062160	+	hsa_circ_0006470	circBase	NM_014874	MFN2	exonic	344
chr1:12313816-12322025+	4.27369	4.27369	4.27369	4.27369	4.27369	4.27369	4.27369	4.27369	4.27369	4.27369	4.27369	4.27369	4.27369	4.27369	4.27369	8.77604	chr1	12313815	12322025	+		novel	NM_015378	VPS13D	sense overlapping	8210
chr1:12335882-12338095+	8.59873	4.27369	8.37409	6.88666	4.27369	8.98759	8.56071	4.27369	4.27369	4.27369	6.87982	6.77927	4.27369	9.36174	9.22422	8.0809	chr1	12335881	12338095	+	hsa_circ_0009964	circBase	NM_015378	VPS13D	exonic	2214
chr1:12359259-12364785+	4.27369	4.27369	4.27369	4.27369	4.27369	4.27369	4.27369	4.27369	4.27369	4.27369	7.7562	4.27369	4.27369	4.27369	4.27369	4.27369	chr1	12359258	12364785	+	hsa_circ_0007677	circBase	NM_015378	VPS13D	exonic	406
chr1:12359259-12368698+	4.27369	4.27369	4.27369	4.27369	4.27369	4.27369	4.27369	8.15298	4.27369	4.27369	4.27369	4.27369	4.27369	4.27369	4.27369	4.27369	chr1	12359258	12368698	+	hsa_circ_0008275	circBase	NM_015378	VPS13D	exonic	617
chr1:12371511-12382021+	4.27369	4.27369	4.27369	4.27369	8.20115	4.27369	4.27369	4.27369	4.27369	4.27369	4.27369	4.27369	4.27369	4.27369	4.27369	4.27369	chr1	12371510	12382021	+		novel	NM_015378	VPS13D	exonic	1054
chr1:12378129-12383837+	4.27369	4.27369	4.27369	4.27369	4.27369	9.29848	4.27369	4.27369	4.27369	4.27369	4.27369	4.27369	4.27369	4.27369	4.27369	4.27369	chr1	12378128	12383837	+	hsa_circ_0009987	circBase	NM_015378	VPS13D	exonic	842
chr1:12378129-12403108+	8.59873	4.27369	4.27369	4.27369	4.27369	4.27369	4.27369	4.27369	4.27369	4.27369	4.27369	4.27369	4.27369	4.27369	4.27369	4.27369	chr1	12378128	12403108	+		novel	NM_015378	VPS13D	exonic	1737
chr1:12382593-12383837+	4.27369	4.27369	4.27369	4.27369	7.66284	4.27369	4.27369	4.27369	4.27369	4.27369	4.27369	4.27369	4.27369	4.27369	4.27369	4.27369	chr1	12382592	12383837	+	hsa_circ_0009995	circBase	NM_015378	VPS13D	exonic	286
chr1:12415956-12423303+	4.27369	4.27369	4.27369	4.27369	4.27369	4.27369	4.27369	4.27369	4.27369	4.27369	4.27369	4.27369	7.74219	4.27369	4.27369	4.27369	chr1	12415955	12423303	+	hsa_circ_0010003	circBase	NM_015378	VPS13D	exonic	769
chr1:12416410-12418657+	4.27369	4.27369	4.27369	7.76365	4.27369	4.27369	4.27369	4.27369	4.27369	4.27369	4.27369	4.27369	4.27369	4.27369	4.27369	4.27369	chr1	12416409	12418657	+		novel	NM_015378	VPS13D	sense overlapping	2248
chr1:12422776-12476880+	4.27369	4.27369	4.27369	4.27369	4.27369	4.27369	4.27369	9.10311	4.27369	4.27369	4.27369	4.27369	4.27369	7.72049	4.27369	4.27369	chr1	12422775	12476880	+	hsa_circ_0110649	circBase	NM_015378	VPS13D	exonic	2192
chr1:12460238-12476880+	4.27369	4.27369	9.46498	4.27369	4.27369	4.27369	4.27369	4.27369	4.27369	4.27369	4.27369	7.6463	4.27369	4.27369	4.27369	6.6886	chr1	12460237	12476880	+	hsa_circ_0004222	circBase	NM_015378	VPS13D	exonic	699
chr1:12638746-12639440-	4.27369	4.27369	8.37409	4.27369	4.27369	8.59076	8.01224	7.24783	4.27369	4.27369	4.27369	8.57492	8.12427	4.27369	4.27369	4.27369	chr1	12638745	12639440	-	hsa_circ_0010023	circBase	NM_004753	DHRS3	exonic	359
chr1:13933668-13937011+	4.27369	4.27369	4.27369	4.27369	4.27369	4.27369	4.27369	4.27369	4.27369	4.27369	4.27369	4.27369	7.22096	4.27369	4.27369	4.27369	chr1	13933667	13937011	+	hsa_circ_0010027	circBase	NM_006474	PDPN	exonic	264
chr1:13936882-13940906+	4.27369	4.27369	4.27369	4.27369	4.27369	4.27369	4.27369	8.15298	4.27369	4.27369	4.27369	4.27369	4.27369	4.27369	4.27369	4.27369	chr1	13936881	13940906	+		novel	NM_006474	PDPN	exonic	281
chr1:14042036-14068652+	4.27369	4.27369	4.27369	4.27369	4.27369	4.27369	4.27369	7.24783	4.27369	4.27369	4.27369	4.27369	4.27369	8.10207	7.97064	4.27369	chr1	14042035	14068652	+	hsa_circ_0010028	circBase	NM_012231	PRDM2	exonic	449
chr1:14042036-14075982+	4.27369	4.27369	4.27369	4.27369	7.66284	4.27369	4.27369	4.27369	8.35106	4.27369	6.87982	4.27369	4.27369	4.27369	7.0778	6.6886	chr1	14042035	14075982	+	hsa_circ_0110660	circBase	NM_012231	PRDM2	exonic	576
chr1:14042036-14099683+	4.27369	4.27369	4.27369	4.27369	4.27369	4.27369	8.56071	7.24783	4.27369	4.27369	4.27369	4.27369	4.27369	4.27369	4.27369	4.27369	chr1	14042035	14099683	+	hsa_circ_0110661	circBase	NM_012231	PRDM2	exonic	687
chr1:14057495-14068652+	4.27369	4.27369	4.27369	7.76365	4.27369	4.27369	4.27369	4.27369	4.27369	4.27369	4.27369	4.27369	4.27369	4.27369	4.27369	4.27369	chr1	14057494	14068652	+	hsa_circ_0005986	circBase	NM_012231	PRDM2	exonic	375
chr1:14057495-14075982+	8.59873	4.27369	4.27369	4.27369	4.27369	4.27369	4.27369	4.27369	4.27369	4.27369	4.27369	4.27369	4.27369	4.27369	4.27369	4.27369	chr1	14057494	14075982	+	hsa_circ_0004861	circBase	NM_012231	PRDM2	exonic	502
chr1:14095534-14109326+	4.27369	4.27369	4.27369	4.27369	4.27369	4.27369	4.27369	4.27369	4.27369	4.27369	4.27369	4.27369	4.27369	4.27369	4.27369	8.77604	chr1	14095533	14109326	+		novel	ENST00000376048	PRDM2	intronic	13793
chr1:14095613-14099683+	4.27369	4.27369	4.27369	4.27369	4.27369	4.27369	4.27369	4.27369	4.27369	4.27369	4.27369	4.27369	4.27369	8.10207	4.27369	4.27369	chr1	14095612	14099683	+	hsa_circ_0005888	circBase	ENST00000343137	PRDM2	exonic	167
chr1:14095613-14109326+	4.27369	4.27369	4.27369	4.27369	4.27369	4.27369	4.27369	4.27369	4.27369	4.27369	6.87982	6.77927	4.27369	4.27369	4.27369	4.27369	chr1	14095612	14109326	+		novel	uc001avk.3	PRDM2	exonic	4581
chr1:14104913-14109326+	4.27369	4.27369	4.27369	7.76365	7.66284	4.27369	4.27369	4.27369	4.27369	4.27369	4.27369	6.77927	4.27369	4.27369	7.0778	8.46994	chr1	14104912	14109326	+	hsa_circ_0010029	circBase	NM_012231	PRDM2	exonic	4414
chr1:14608666-14611276+	4.27369	4.27369	4.27369	4.27369	4.27369	8.04154	4.27369	4.27369	4.27369	4.27369	4.27369	4.27369	6.39684	4.27369	4.27369	4.27369	chr1	14608665	14611276	+	hsa_circ_0110709	circBase	T003459	G000681	intronic	2611
chr1:15510439-15512391+	4.27369	4.27369	4.27369	4.27369	4.27369	4.27369	4.27369	4.27369	4.27369	4.27369	4.27369	4.27369	7.22096	4.27369	4.27369	4.27369	chr1	15510438	15512391	+		novel	ENST00000376008	TMEM51	intronic	1953
chr1:15615895-15639683+	4.27369	4.27369	4.27369	4.27369	4.27369	4.27369	4.27369	4.27369	4.27369	4.27369	4.27369	7.6463	4.27369	4.27369	4.27369	4.27369	chr1	15615894	15639683	+		novel	NM_052929	FHAD1	exonic	870
chr1:15665977-15692429+	4.27369	4.27369	4.27369	4.27369	4.27369	4.27369	4.27369	9.67106	4.27369	4.27369	4.27369	4.27369	4.27369	4.27369	4.27369	4.27369	chr1	15665976	15692429	+		novel	ENST00000471347	FHAD1	exonic	1253
chr1:15860732-15863309+	4.27369	4.27369	7.69214	4.27369	7.66284	4.27369	4.27369	4.27369	4.27369	4.27369	4.27369	8.18407	4.27369	4.27369	4.27369	4.27369	chr1	15860731	15863309	+	hsa_circ_0000018	circBase	NM_015291	DNAJC16	exonic	407	Alzheimer's disease, Burkitt lymphoma, Down syndrome (DS), Duchenne muscular dystrophy (DMD), Hodgkin's lymphoma, T-cell leukemia, acute lymphoblastic leukemia (ALL), acute myeloid leukemia (AML), acute promyelocytic leukemia (APL), adenoma, breast cancer, cardiac hypertrophy, cervical cancer, cholangiocarcinoma, chronic lymphocytic leukemia (CLL), colorectal cancer, diffuse large B-cell lymphoma…
chr1:15860732-15874923+	4.27369	4.27369	4.27369	4.27369	4.27369	4.27369	4.27369	4.27369	8.05034	4.27369	4.27369	4.27369	6.39684	4.27369	4.27369	4.27369	chr1	15860731	15874923	+	hsa_circ_0009118	circBase	NM_015291	DNAJC16	exonic	856
chr1:15860732-15888820+	4.27369	4.27369	4.27369	4.27369	4.27369	4.27369	4.27369	4.27369	4.27369	4.27369	4.27369	4.27369	4.27369	4.27369	7.97064	4.27369	chr1	15860731	15888820	+	hsa_circ_0010042	circBase	NM_015291	DNAJC16	exonic	1171
chr1:15862970-15863309+	4.27369	4.27369	8.07304	6.88666	4.27369	7.14374	4.27369	7.24783	4.27369	4.27369	4.27369	4.27369	7.22096	4.27369	9.22422	4.27369	chr1	15862969	15863309	+	hsa_circ_0002898	circBase	NM_015291	DNAJC16	exonic	340
chr1:15862970-15888820+	4.27369	4.27369	4.27369	4.27369	4.27369	4.27369	4.27369	4.27369	4.27369	4.27369	7.7562	4.27369	4.27369	4.27369	4.27369	4.27369	chr1	15862969	15888820	+		novel	NM_015291	DNAJC16	exonic	1104
chr1:15953164-15970145+	4.27369	4.27369	4.27369	4.27369	6.79436	4.27369	4.27369	4.27369	4.27369	4.27369	4.27369	4.27369	7.74219	8.86523	4.27369	4.27369	chr1	15953163	15970145	+	hsa_circ_0010048	circBase	NM_032341	DDI2	exonic	751
chr1:15956820-15978390+	4.27369	4.27369	4.27369	4.27369	4.27369	4.27369	4.27369	4.27369	4.27369	4.27369	4.27369	4.27369	4.27369	4.27369	4.27369	7.54657	chr1	15956819	15978390	+	hsa_circ_0010052	circBase	NM_032341	DDI2	exonic	915
chr1:15964802-15970145+	4.27369	4.27369	4.27369	4.27369	4.27369	4.27369	4.27369	4.27369	4.27369	4.27369	4.27369	4.27369	4.27369	7.72049	4.27369	4.27369	chr1	15964801	15970145	+	hsa_circ_0000019	circBase	NM_032341	DDI2	exonic	257	acute lymphoblastic leukemia (ALL), acute myeloid leukemia (AML), cardiac hypertrophy, colorectal cancer, lung cancer, non-alcoholic fatty liver disease (NAFLD), prostate cancer
chr1:15964802-15973479+	4.27369	4.27369	4.27369	4.27369	6.79436	4.27369	4.27369	4.27369	4.27369	4.27369	4.27369	4.27369	4.27369	4.27369	4.27369	8.0809	chr1	15964801	15973479	+		novel	NM_032341	DDI2	sense overlapping	8678
chr1:16044388-16047883+	4.27369	9.53372	4.27369	9.66398	4.27369	8.59076	9.92881	8.70489	9.44118	4.27369	9.25244	6.77927	7.74219	8.86523	9.47946	8.0809	chr1	16044387	16047883	+	hsa_circ_0000021	circBase	NM_015164	PLEKHM2	exonic	435	acute lymphoblastic leukemia (ALL), cervical cancer, pancreatic ductal adenocarcinoma (PDAC), uterine leiomyoma (ULM)
chr1:16046229-16047883+	4.27369	4.27369	4.27369	4.27369	7.66284	4.27369	4.27369	4.27369	4.27369	4.27369	9.25244	4.27369	4.27369	4.27369	4.27369	4.27369	chr1	16046228	16047883	+	hsa_circ_0002733	circBase	NM_015164	PLEKHM2	exonic	247
chr1:16237596-16242774+	4.27369	4.27369	4.27369	4.27369	4.27369	4.27369	4.27369	4.27369	8.81186	4.27369	4.27369	4.27369	6.39684	4.27369	4.27369	4.27369	chr1	16237595	16242774	+	hsa_circ_0010113	circBase	NM_015001	SPEN	exonic	353
chr1:16263658-16264501+	4.27369	4.27369	4.27369	4.27369	4.27369	4.27369	4.27369	4.27369	4.27369	4.27369	4.27369	4.27369	4.27369	7.72049	4.27369	7.54657	chr1	16263657	16264501	+	hsa_circ_0010117	circBase	NM_015001	SPEN	exonic	678
chr1:16341612-16341815-	4.27369	4.27369	4.27369	4.27369	4.27369	4.27369	4.27369	4.27369	4.27369	8.04985	4.27369	4.27369	4.27369	4.27369	4.27369	4.27369	chr1	16341611	16341815	-		novel	NM_014424	HSPB7	sense overlapping	204
chr1:16470813-16471422-	4.27369	4.27369	4.27369	4.27369	4.27369	4.27369	4.27369	4.27369	4.27369	4.27369	4.27369	4.27369	7.22096	4.27369	4.27369	4.27369	chr1	16470812	16471422	-		novel	ENST00000358432	EPHA2	intronic	610
chr1:16528277-16529069-	4.27369	4.27369	4.27369	4.27369	6.79436	4.27369	4.27369	4.27369	4.27369	4.27369	4.27369	4.27369	4.27369	4.27369	4.27369	4.27369	chr1	16528276	16529069	-	hsa_circ_0003567	circBase	NM_153213	ARHGEF19	exonic	239
chr1:16632298-16636852-	4.27369	4.27369	4.27369	4.27369	4.27369	4.27369	4.27369	4.27369	4.27369	4.27369	4.27369	4.27369	7.22096	4.27369	4.27369	4.27369	chr1	16632297	16636852	-		novel	uc001ayf.3	FBXO42	exonic	239
chr1:16632298-16641930-	4.27369	4.27369	4.27369	8.69797	4.27369	4.27369	4.27369	4.27369	4.27369	4.27369	4.27369	4.27369	4.27369	8.65278	7.97064	4.27369	chr1	16632297	16641930	-	hsa_circ_0010146	circBase	NM_018994	FBXO42	exonic	384
chr1:16891302-16893846-	4.27369	6.18613	7.17311	8.30516	8.59229	8.59076	9.52328	9.88855	8.05034	4.27369	8.69018	8.18407	10.0472	8.10207	4.27369	8.46994	chr1	16891301	16893846	-		novel	NM_017940	NBPF1	exonic	515
chr1:16902762-16907987-	4.27369	4.27369	4.27369	4.27369	6.79436	4.27369	4.27369	8.15298	4.27369	4.27369	8.69018	4.27369	4.27369	7.20021	4.27369	8.0809	chr1	16902761	16907987	-		novel	NM_017940	NBPF1	exonic	813
chr1:16902762-16909038-	4.27369	4.27369	4.27369	4.27369	4.27369	4.27369	4.27369	9.41485	4.27369	4.27369	4.27369	4.27369	4.27369	4.27369	4.27369	4.27369	chr1	16902761	16909038	-		novel	uc009vot.1	NBPF1	intronic	6277
chr1:17301327-17303040-	4.27369	4.27369	4.27369	7.76365	4.27369	4.27369	4.27369	4.27369	4.27369	4.27369	4.27369	4.27369	4.27369	4.27369	4.27369	4.27369	chr1	17301326	17303040	-		novel	NM_002403	MFAP2	sense overlapping	1714
chr1:17349103-17350569-	4.27369	4.27369	4.27369	7.76365	4.27369	4.27369	4.27369	4.27369	4.27369	9.56284	4.27369	4.27369	4.27369	4.27369	4.27369	4.27369	chr1	17349102	17350569	-	hsa_circ_0111181	circBase	NM_003000	SDHB	exonic	225
chr1:17402202-17405819-	4.27369	4.27369	4.27369	4.27369	4.27369	4.27369	4.27369	4.27369	4.27369	4.27369	4.27369	4.27369	4.27369	7.72049	4.27369	4.27369	chr1	17402201	17405819	-		novel	NM_007365	PADI2	sense overlapping	3618
chr1:17733435-17733698-	4.27369	4.27369	4.27369	7.76365	4.27369	4.27369	4.27369	4.27369	4.27369	4.27369	4.27369	4.27369	4.27369	4.27369	4.27369	4.27369	chr1	17733434	17733698	-		novel	NM_018715	RCC2	sense overlapping	264
chr1:17907048-17914974+	4.27369	4.27369	4.27369	8.30516	4.27369	4.27369	4.27369	4.27369	4.27369	8.74407	4.27369	4.27369	4.27369	4.27369	7.97064	4.27369	chr1	17907047	17914974	+	hsa_circ_0005562	circBase	NM_018125	ARHGEF10L	exonic	300
chr1:17907048-17966797+	4.27369	4.27369	4.27369	4.27369	4.27369	4.27369	4.27369	4.27369	4.27369	4.27369	4.27369	4.27369	7.22096	4.27369	4.27369	4.27369	chr1	17907047	17966797	+	hsa_circ_0010213	circBase	NM_018125	ARHGEF10L	exonic	2315
chr1:19407843-19423144-	4.27369	4.27369	4.27369	4.27369	4.27369	4.27369	4.27369	4.27369	4.27369	4.27369	4.27369	4.27369	7.22096	4.27369	4.27369	4.27369	chr1	19407842	19423144	-		novel	NM_020765	UBR4	exonic	1843
chr1:19483261-19486775-	4.27369	4.27369	4.27369	4.27369	4.27369	4.27369	4.27369	4.27369	4.27369	4.27369	4.27369	7.6463	7.22096	7.20021	4.27369	7.54657	chr1	19483260	19486775	-	hsa_circ_0010330	circBase	NM_020765	UBR4	exonic	513
chr1:19493516-19511780-	4.27369	4.27369	4.27369	4.27369	4.27369	4.27369	4.27369	4.27369	4.27369	4.27369	4.27369	8.18407	4.27369	4.27369	4.27369	4.27369	chr1	19493515	19511780	-		novel	NM_020765	UBR4	exonic	2359
chr1:19503086-19528309-	4.27369	4.27369	4.27369	4.27369	4.27369	4.27369	4.27369	4.27369	4.27369	4.27369	9.25244	4.27369	4.27369	4.27369	4.27369	4.27369	chr1	19503085	19528309	-		novel	NM_020765	UBR4	exonic	2597
chr1:19510305-19514034-	4.27369	4.27369	4.27369	4.27369	7.66284	4.27369	4.27369	4.27369	4.27369	4.27369	4.27369	4.27369	4.27369	4.27369	4.27369	4.27369	chr1	19510304	19514034	-	hsa_circ_0111589	circBase	NM_020765	UBR4	exonic	790
chr1:19510305-19528309-	4.27369	4.27369	4.27369	4.27369	4.27369	4.27369	4.27369	4.27369	7.66997	4.27369	4.27369	4.27369	4.27369	4.27369	4.27369	4.27369	chr1	19510304	19528309	-		novel	NM_020765	UBR4	exonic	2008
chr1:19519927-19523759-	4.27369	4.27369	4.27369	4.27369	4.27369	7.14374	4.27369	4.27369	4.27369	4.27369	4.27369	4.27369	7.22096	4.27369	4.27369	4.27369	chr1	19519926	19523759	-	hsa_circ_0111590	circBase	NM_020765	UBR4	exonic	250
chr1:19519927-19528309-	4.27369	4.27369	4.27369	8.69797	4.27369	4.27369	4.27369	4.27369	4.27369	4.27369	4.27369	4.27369	4.27369	6.37849	4.27369	4.27369	chr1	19519926	19528309	-	hsa_circ_0111591	circBase	NM_020765	UBR4	exonic	967
chr1:19670852-19684057-	4.27369	4.27369	4.27369	4.27369	7.66284	4.27369	4.27369	4.27369	4.27369	4.27369	4.27369	4.27369	4.27369	4.27369	4.27369	4.27369	chr1	19670851	19684057	-		Guojunjie2014	NM_001206540	CAPZB	exonic	402
chr1:19705034-19746244-	4.27369	4.27369	4.27369	8.69797	4.27369	4.27369	4.27369	4.27369	4.27369	4.27369	4.27369	4.27369	4.27369	4.27369	4.27369	4.27369	chr1	19705033	19746244	-	hsa_circ_0010404	circBase	NM_001206540	CAPZB	exonic	326
chr1:19826684-19844718+	4.27369	4.27369	4.27369	4.27369	4.27369	4.27369	4.27369	4.27369	4.27369	4.27369	8.29749	4.27369	4.27369	4.27369	4.27369	4.27369	chr1	19826683	19844718	+		novel	ENST00000364739	RNU4-28P	sense overlapping	18035
chr1:20216878-20231480+	4.27369	4.27369	4.27369	4.27369	4.27369	4.27369	4.27369	4.27369	7.15194	4.27369	4.27369	4.27369	4.27369	4.27369	4.27369	4.27369	chr1	20216877	20231480	+	hsa_circ_0010415	circBase	NM_015207	OTUD3	exonic	614
chr1:20216878-20234369+	4.27369	4.27369	4.27369	4.27369	4.27369	4.27369	4.27369	4.27369	4.27369	7.5166	4.27369	6.77927	4.27369	4.27369	4.27369	4.27369	chr1	20216877	20234369	+	hsa_circ_0111713	circBase	T004756	G000934	intronic	17492
chr1:20972053-20972473+	4.27369	4.27369	4.27369	4.27369	4.27369	4.27369	4.27369	4.27369	4.27369	4.27369	4.27369	4.27369	6.39684	4.27369	4.27369	4.27369	chr1	20972052	20972473	+	hsa_circ_0111800	circBase	NM_032409	PINK1	sense overlapping	421
chr1:21039947-21042132-	4.27369	4.27369	4.27369	4.27369	4.27369	4.27369	4.27369	4.27369	4.27369	4.27369	4.27369	4.27369	7.22096	4.27369	4.27369	4.27369	chr1	21039946	21042132	-	hsa_circ_0010433	circBase	NM_020816	KIF17	exonic	249
chr1:21071237-21100103-	7.29893	4.27369	4.27369	4.27369	6.79436	4.27369	4.27369	4.27369	4.27369	4.27369	4.27369	4.27369	4.27369	4.27369	4.27369	4.27369	chr1	21071236	21100103	-	hsa_circ_0111811	circBase	uc001bdy.1	HP1BP3	exonic	1365
chr1:21071237-21103243-	4.27369	4.27369	4.27369	4.27369	4.27369	4.27369	4.27369	4.27369	4.27369	4.27369	4.27369	4.27369	4.27369	8.86523	4.27369	4.27369	chr1	21071236	21103243	-	hsa_circ_0111812	circBase	uc001bdy.1	HP1BP3	exonic	1519
chr1:21071237-21106404-	4.27369	4.27369	4.27369	4.27369	4.27369	4.27369	4.27369	4.27369	4.27369	4.27369	4.27369	4.27369	7.22096	4.27369	4.27369	4.27369	chr1	21071236	21106404	-	hsa_circ_0111813	circBase	uc001bdy.1	HP1BP3	exonic	1619
chr1:21071237-21107033-	4.27369	4.27369	4.27369	4.27369	8.20115	4.27369	4.27369	4.27369	4.27369	4.27369	4.27369	4.27369	4.27369	4.27369	4.27369	4.27369	chr1	21071236	21107033	-	hsa_circ_0111814	circBase	uc001bdy.1	HP1BP3	exonic	1815
chr1:21076216-21100103-	4.27369	4.27369	4.27369	4.27369	8.20115	8.04154	9.74025	4.27369	4.27369	4.27369	4.27369	4.27369	4.27369	4.27369	8.91391	8.0809	chr1	21076215	21100103	-	hsa_circ_0000023	circBase	NM_016287	HP1BP3	exonic	791	Alzheimer's disease, Cerebellar neurodegeneration, Duchenne muscular dystrophy (DMD), PFV-1 infection, acute myeloid leukemia (AML), breast cancer, cardiac hypertrophy, cholangiocarcinoma, chronic lymphocytic leukemia (CLL), colorectal cancer, endometrial cancer, epithelial ovarian cancer (EOC), esophageal cancer, facioscapulohumeral muscular dystrophy (FSHD), glioblastoma multiforme (GBM), head …
chr1:21083659-21100103-	4.27369	4.27369	4.27369	6.88666	9.36832	9.29848	7.11646	8.70489	7.15194	8.04985	4.27369	9.35057	4.27369	9.49538	8.51803	6.6886	chr1	21083658	21100103	-	hsa_circ_0000024	circBase	NM_016287	HP1BP3	exonic	631	Duchenne muscular dystrophy (DMD), acute myeloid leukemia (AML), breast cancer, cardiac hypertrophy, cholangiocarcinoma, chronic lymphocytic leukemia (CLL), colorectal cancer, endometrial cancer, epithelial ovarian cancer (EOC), facioscapulohumeral muscular dystrophy (FSHD), glioblastoma multiforme (GBM), head and neck squamous cell carcinoma (HNSCC), kidney cancer, limb-girdle muscular dystrophi…
chr1:21083659-21103243-	4.27369	4.27369	4.27369	4.27369	4.27369	7.14374	4.27369	4.27369	4.27369	4.27369	4.27369	4.27369	7.74219	4.27369	4.27369	4.27369	chr1	21083658	21103243	-	hsa_circ_0004493	circBase	NM_016287	HP1BP3	exonic	785
chr1:21091870-21100103-	4.27369	4.27369	4.27369	4.27369	4.27369	4.27369	8.56071	4.27369	4.27369	4.27369	4.27369	4.27369	7.22096	7.20021	8.51803	9.02843	chr1	21091869	21100103	-	hsa_circ_0002238	circBase	NM_016287	HP1BP3	exonic	540
chr1:21097423-21100103-	4.27369	4.27369	7.17311	9.26036	4.27369	8.98759	8.01224	9.41485	4.27369	4.27369	4.27369	9.35057	7.74219	9.49538	4.27369	4.27369	chr1	21097422	21100103	-	hsa_circ_0005782	circBase	NM_016287	HP1BP3	exonic	304
chr1:21097423-21103243-	4.27369	4.27369	4.27369	4.27369	4.27369	4.27369	4.27369	4.27369	4.27369	4.27369	4.27369	7.6463	4.27369	4.27369	4.27369	4.27369	chr1	21097422	21103243	-	hsa_circ_0111827	circBase	NM_016287	HP1BP3	exonic	458
chr1:21102217-21102498-	4.27369	4.27369	4.27369	6.88666	7.66284	4.27369	4.27369	4.27369	4.27369	4.27369	4.27369	4.27369	6.39684	4.27369	4.27369	4.27369	chr1	21102216	21102498	-	hsa_circ_0111829	circBase	ENST00000417710	HP1BP3	intronic	282
chr1:21137231-21161755-	9.27121	4.27369	4.27369	4.27369	4.27369	4.27369	4.27369	4.27369	4.27369	4.27369	4.27369	4.27369	4.27369	4.27369	4.27369	4.27369	chr1	21137230	21161755	-		novel	NM_003760	EIF4G3	sense overlapping	24525
chr1:21167349-21167521-	4.27369	4.27369	4.27369	4.27369	4.27369	8.04154	4.27369	4.27369	4.27369	4.27369	4.27369	4.27369	4.27369	4.27369	4.27369	4.27369	chr1	21167348	21167521	-		novel	NM_003760	EIF4G3	exonic	173
chr1:21167349-21191755-	4.27369	4.27369	4.27369	7.76365	4.27369	4.27369	4.27369	4.27369	8.99672	7.5166	4.27369	7.6463	4.27369	4.27369	7.0778	8.77604	chr1	21167348	21191755	-	hsa_circ_0010458	circBase	NM_003760	EIF4G3	exonic	1439
chr1:21167349-21212864-	4.27369	4.27369	4.27369	4.27369	4.27369	4.27369	4.27369	4.27369	8.59978	4.27369	4.27369	4.27369	4.27369	4.27369	4.27369	4.27369	chr1	21167348	21212864	-	hsa_circ_0010459	circBase	NM_003760	EIF4G3	exonic	1808
chr1:21175908-21180170-	4.27369	4.27369	4.27369	4.27369	4.27369	4.27369	4.27369	4.27369	4.27369	4.27369	4.27369	4.27369	4.27369	8.40354	4.27369	4.27369	chr1	21175907	21180170	-		novel	NM_003760	EIF4G3	exonic	455
chr1:21175908-21191755-	4.27369	4.27369	4.27369	4.27369	4.27369	4.27369	4.27369	4.27369	4.27369	4.27369	4.27369	4.27369	4.27369	8.10207	7.0778	4.27369	chr1	21175907	21191755	-	hsa_circ_0111855	circBase	NM_003760	EIF4G3	exonic	1266
chr1:21183896-21188825-	4.27369	4.27369	4.27369	4.27369	4.27369	4.27369	4.27369	4.27369	8.81186	4.27369	4.27369	4.27369	4.27369	4.27369	4.27369	4.27369	chr1	21183895	21188825	-	hsa_circ_0111861	circBase	NM_003760	EIF4G3	exonic	333
chr1:21205816-21221994-	4.27369	4.27369	4.27369	4.27369	4.27369	4.27369	4.27369	4.27369	4.27369	8.43832	4.27369	4.27369	4.27369	4.27369	4.27369	4.27369	chr1	21205815	21221994	-	hsa_circ_0111873	circBase	NM_003760	EIF4G3	exonic	623
chr1:21205816-21231464-	4.27369	4.27369	4.27369	4.27369	4.27369	4.27369	4.27369	4.27369	4.27369	8.99621	4.27369	4.27369	4.27369	4.27369	4.27369	6.6886	chr1	21205815	21231464	-	hsa_circ_0010464	circBase	NM_003760	EIF4G3	exonic	959
chr1:21220010-21268823-	4.27369	4.27369	4.27369	4.27369	4.27369	4.27369	4.27369	4.27369	8.05034	7.5166	4.27369	6.77927	9.38491	9.61769	7.0778	10.4959	chr1	21220009	21268823	-	hsa_circ_0010467	circBase	NM_003760	EIF4G3	exonic	1430
chr1:21231376-21268823-	4.27369	4.27369	4.27369	4.27369	6.79436	8.98759	8.01224	4.27369	4.27369	9.84563	4.27369	10.1103	9.85836	9.21444	4.27369	4.27369	chr1	21231375	21268823	-	hsa_circ_0111887	circBase	NM_003760	EIF4G3	exonic	929
chr1:21267457-21268823-	4.27369	4.27369	8.62304	4.27369	4.27369	4.27369	4.27369	4.27369	4.27369	4.27369	4.27369	4.27369	4.27369	4.27369	4.27369	4.27369	chr1	21267456	21268823	-		novel	ENST00000374935	EIF4G3	intronic	1367
chr1:21267752-21268823-	4.27369	4.27369	4.27369	4.27369	4.27369	4.27369	4.27369	7.24783	4.27369	4.27369	8.99853	4.27369	4.27369	4.27369	7.0778	4.27369	chr1	21267751	21268823	-		novel	ENST00000374935	EIF4G3	intronic	1072
chr1:21267752-21307720-	4.27369	4.27369	4.27369	4.27369	4.27369	4.27369	9.26781	4.27369	4.27369	4.27369	4.27369	4.27369	4.27369	4.27369	4.27369	4.27369	chr1	21267751	21307720	-		novel	NM_003760	EIF4G3	sense overlapping	39969
chr1:21267984-21268823-	4.27369	4.27369	4.27369	4.27369	7.66284	4.27369	4.27369	4.27369	4.27369	4.27369	4.27369	4.27369	4.27369	4.27369	4.27369	4.27369	chr1	21267983	21268823	-	hsa_circ_0010474	circBase	NM_003760	EIF4G3	exonic	840
chr1:21267984-21276601-	4.27369	4.27369	4.27369	4.27369	4.27369	4.27369	4.27369	4.27369	8.05034	4.27369	4.27369	4.27369	4.27369	4.27369	4.27369	4.27369	chr1	21267983	21276601	-		novel	NM_001198801	EIF4G3	exonic	946
chr1:21267984-21276604-	4.27369	4.27369	4.27369	4.27369	4.27369	4.27369	4.27369	4.27369	4.27369	4.27369	4.27369	7.6463	4.27369	4.27369	4.27369	4.27369	chr1	21267983	21276604	-	hsa_circ_0111896	circBase	NM_003760	EIF4G3	exonic	949
chr1:21267984-21276655-	4.27369	4.27369	4.27369	4.27369	4.27369	4.27369	4.27369	4.27369	4.27369	4.27369	4.27369	4.27369	4.27369	7.72049	4.27369	4.27369	chr1	21267983	21276655	-		novel	NM_003760	EIF4G3	sense overlapping	8672
chr1:21267984-21307720-	4.27369	4.27369	4.27369	4.27369	4.27369	4.27369	4.27369	4.27369	4.27369	8.43832	4.27369	4.27369	7.22096	4.27369	4.27369	8.77604	chr1	21267983	21307720	-	hsa_circ_0111897	circBase	NM_003760	EIF4G3	exonic	1465
chr1:21267984-21308901-	4.27369	4.27369	4.27369	4.27369	4.27369	4.27369	4.27369	4.27369	4.27369	4.27369	4.27369	4.27369	4.27369	7.20021	4.27369	4.27369	chr1	21267983	21308901	-		novel	NM_001198802	EIF4G3	exonic	1483
chr1:21276496-21299592-	4.27369	4.27369	4.27369	4.27369	4.27369	4.27369	4.27369	4.27369	4.27369	8.43832	4.27369	4.27369	4.27369	4.27369	4.27369	4.27369	chr1	21276495	21299592	-		novel	NM_003760	EIF4G3	exonic	330
chr1:21295967-21307720-	4.27369	4.27369	4.27369	4.27369	4.27369	4.27369	4.27369	4.27369	4.27369	4.27369	4.27369	6.77927	4.27369	4.27369	4.27369	4.27369	chr1	21295966	21307720	-	hsa_circ_0000025	circBase	NM_003760	EIF4G3	exonic	516
chr1:21295967-21308901-	4.27369	4.27369	4.27369	4.27369	4.27369	4.27369	4.27369	4.27369	4.27369	4.27369	4.27369	6.77927	4.27369	7.72049	4.27369	4.27369	chr1	21295966	21308901	-		novel	NM_001198802	EIF4G3	exonic	537
chr1:21306827-21329301-	4.27369	4.27369	4.27369	4.27369	4.27369	4.27369	4.27369	4.27369	4.27369	4.27369	4.27369	4.27369	8.12427	4.27369	4.27369	4.27369	chr1	21306826	21329301	-	hsa_circ_0010486	circBase	NM_003760	EIF4G3	exonic	391
chr1:21327692-21329301-	4.27369	4.27369	4.27369	4.27369	4.27369	4.27369	4.27369	4.27369	4.27369	4.27369	4.27369	9.13528	4.27369	6.37849	4.27369	4.27369	chr1	21327691	21329301	-	hsa_circ_0008071	circBase	ENST00000411888	EIF4G3	exonic	210
chr1:21327692-21377487-	4.27369	4.27369	4.27369	4.27369	4.27369	4.27369	4.27369	4.27369	8.05034	4.27369	4.27369	4.27369	4.27369	4.27369	4.27369	4.27369	chr1	21327691	21377487	-	hsa_circ_0005254	circBase	NM_003760	EIF4G3	sense overlapping	49796
chr1:21329206-21415706-	4.27369	4.27369	4.27369	4.27369	4.27369	4.27369	4.27369	4.27369	4.27369	4.27369	4.27369	4.27369	8.42606	4.27369	4.27369	4.27369	chr1	21329205	21415706	-	hsa_circ_0007991	circBase	NM_001198801	EIF4G3	exonic	301
chr1:21377359-21437876-	8.59873	4.27369	4.27369	6.88666	4.27369	4.27369	4.27369	4.27369	8.35106	4.27369	4.27369	4.27369	7.22096	4.27369	4.27369	6.6886	chr1	21377358	21437876	-	hsa_circ_0000026	circBase	NM_003760	EIF4G3	exonic	190
chr1:21415631-21437876-	4.27369	4.27369	4.27369	8.30516	4.27369	4.27369	4.27369	7.24783	8.05034	4.27369	4.27369	8.18407	8.6755	4.27369	7.97064	4.27369	chr1	21415630	21437876	-	hsa_circ_0005735	circBase	NM_001198803	EIF4G3	exonic	137
chr1:21415631-21464301-	4.27369	4.27369	4.27369	4.27369	4.27369	4.27369	4.27369	4.27369	4.27369	4.27369	4.27369	4.27369	4.27369	4.27369	7.97064	4.27369	chr1	21415630	21464301	-		novel	NM_003760	EIF4G3	sense overlapping	48671
chr1:21548240-21554534-	4.27369	4.27369	4.27369	4.27369	4.27369	4.27369	4.27369	4.27369	4.27369	4.27369	4.27369	8.18407	4.27369	7.72049	4.27369	6.6886	chr1	21548239	21554534	-	hsa_circ_0000027	circBase	NM_001397	ECE1	exonic	466
chr1:21553652-21554534-	4.27369	4.27369	4.27369	4.27369	4.27369	4.27369	4.27369	8.15298	6.33591	4.27369	4.27369	4.27369	4.27369	4.27369	4.27369	4.27369	chr1	21553651	21554534	-	hsa_circ_0010501	circBase	NM_001397	ECE1	exonic	179
chr1:21573714-21585332-	4.27369	4.27369	4.27369	8.69797	4.27369	4.27369	4.27369	4.27369	4.27369	4.27369	4.27369	4.27369	4.27369	4.27369	4.27369	4.27369	chr1	21573713	21585332	-	hsa_circ_0007877	circBase	NM_001397	ECE1	exonic	548
chr1:21599192-21616649-	4.27369	4.27369	4.27369	4.27369	8.59229	4.27369	4.27369	4.27369	4.27369	4.27369	4.27369	4.27369	4.27369	4.27369	4.27369	4.27369	chr1	21599191	21616649	-	hsa_circ_0002402	circBase	NM_001397	ECE1	exonic	442
chr1:22007301-22021714-	6.03088	4.27369	4.27369	4.27369	7.66284	4.27369	4.27369	4.27369	4.27369	7.5166	4.27369	7.6463	4.27369	4.27369	4.27369	4.27369	chr1	22007300	22021714	-	hsa_circ_0010523	circBase	NM_032236	USP48	exonic	358
chr1:22013684-22021714-	4.27369	4.27369	4.27369	4.27369	4.27369	4.27369	4.27369	4.27369	4.27369	4.27369	4.27369	4.27369	8.6755	4.27369	7.0778	4.27369	chr1	22013683	22021714	-	hsa_circ_0010527	circBase	NM_032236	USP48	exonic	331
chr1:22021559-22021714-	4.27369	4.27369	4.27369	4.27369	4.27369	4.27369	8.01224	4.27369	4.27369	4.27369	4.27369	4.27369	4.27369	4.27369	4.27369	4.27369	chr1	22021558	22021714	-	hsa_circ_0010533	circBase	NM_032236	USP48	exonic	156
chr1:22041882-22050588-	4.27369	4.27369	4.27369	4.27369	7.66284	4.27369	4.27369	4.27369	4.27369	4.27369	4.27369	4.27369	4.27369	4.27369	4.27369	8.0809	chr1	22041881	22050588	-	hsa_circ_0112054	circBase	NM_032236	USP48	exonic	513
chr1:22047529-22048257-	4.27369	4.27369	4.27369	4.27369	6.79436	4.27369	4.27369	4.27369	4.27369	4.27369	4.27369	4.27369	4.27369	4.27369	4.27369	4.27369	chr1	22047528	22048257	-	hsa_circ_0004808	circBase	NM_032236	USP48	exonic	246
chr1:22074631-22078108-	4.27369	4.27369	4.27369	4.27369	4.27369	4.27369	4.27369	7.24783	4.27369	4.27369	4.27369	4.27369	4.27369	4.27369	4.27369	8.0809	chr1	22074630	22078108	-	hsa_circ_0002166	circBase	NM_032236	USP48	exonic	243
chr1:22074631-22079612-	4.27369	4.27369	4.27369	4.27369	4.27369	4.27369	4.27369	4.27369	4.27369	4.27369	4.27369	4.27369	4.27369	7.72049	4.27369	4.27369	chr1	22074630	22079612	-	hsa_circ_0000029	circBase	NM_032236	USP48	exonic	496
chr1:22404922-22408287+	4.27369	9.53372	4.27369	4.27369	4.27369	4.27369	4.27369	4.27369	4.27369	4.27369	4.27369	4.27369	4.27369	4.27369	4.27369	4.27369	chr1	22404921	22408287	+		novel	NM_001791	CDC42	exonic	228
chr1:22404922-22413359+	4.27369	4.27369	4.27369	4.27369	4.27369	4.27369	4.27369	7.24783	4.27369	4.27369	4.27369	4.27369	4.27369	4.27369	4.27369	4.27369	chr1	22404921	22413359	+	hsa_circ_0005576	circBase	NM_001791	CDC42	exonic	536
chr1:22465668-22466939+	4.27369	4.27369	4.27369	4.27369	4.27369	4.27369	4.27369	4.27369	4.27369	8.04985	4.27369	4.27369	4.27369	4.27369	4.27369	4.27369	chr1	22465667	22466939	+		novel	NM_030761	WNT4	antisense	1272
chr1:22816373-22818026+	4.27369	4.27369	4.27369	6.88666	4.27369	4.27369	4.27369	7.24783	4.27369	4.27369	4.27369	4.27369	6.39684	4.27369	7.0778	7.54657	chr1	22816372	22818026	+	hsa_circ_0007418	circBase	NM_014870	ZBTB40	exonic	900
chr1:22965487-22965647+	4.27369	4.27369	4.27369	7.76365	4.27369	4.27369	4.27369	4.27369	4.27369	4.27369	4.27369	4.27369	4.27369	4.27369	4.27369	4.27369	chr1	22965486	22965647	+		novel	NM_015991	C1QA	sense overlapping	161
chr1:22965499-22965708+	4.27369	4.27369	4.27369	4.27369	4.27369	4.27369	4.27369	4.27369	4.27369	4.27369	4.27369	7.6463	4.27369	4.27369	4.27369	4.27369	chr1	22965498	22965708	+		novel	NM_015991	C1QA	sense overlapping	210
chr1:23107914-23111569+	4.27369	4.27369	4.27369	4.27369	4.27369	4.27369	4.27369	4.27369	4.27369	4.27369	4.27369	4.27369	8.42606	4.27369	4.27369	6.6886	chr1	23107913	23111569	+	hsa_circ_0004085	circBase	NM_004442	EPHB2	exonic	750
chr1:23356962-23370979+	4.27369	4.27369	4.27369	4.27369	4.27369	4.27369	7.11646	4.27369	4.27369	4.27369	8.69018	4.27369	4.27369	8.65278	4.27369	4.27369	chr1	23356961	23370979	+	hsa_circ_0112434	circBase	NM_001009999	KDM1A	exonic	226
chr1:23356962-23377013+	4.27369	4.27369	9.80441	8.69797	8.20115	4.27369	9.92881	8.15298	9.30768	4.27369	4.27369	9.13528	9.07338	8.65278	9.22422	9.74386	chr1	23356961	23377013	+	hsa_circ_0009061	circBase	NM_015013	KDM1A	exonic	300
chr1:23356962-23380332+	4.27369	4.27369	4.27369	4.27369	4.27369	4.27369	4.27369	4.27369	4.27369	4.27369	4.27369	4.27369	4.27369	4.27369	4.27369	7.54657	chr1	23356961	23380332	+	hsa_circ_0112435	circBase	NM_015013	KDM1A	exonic	379
chr1:23356962-23385660+	7.96321	4.27369	4.27369	6.88666	4.27369	8.59076	8.01224	7.24783	4.27369	4.27369	4.27369	8.18407	9.07338	4.27369	7.97064	4.27369	chr1	23356961	23385660	+	hsa_circ_0007822	circBase	NM_015013	KDM1A	exonic	756
chr1:23370920-23385660+	4.27369	4.27369	4.27369	9.0064	4.27369	4.27369	4.27369	4.27369	4.27369	4.27369	4.27369	4.27369	4.27369	4.27369	4.27369	4.27369	chr1	23370919	23385660	+	hsa_circ_0008831	circBase	NM_001009999	KDM1A	exonic	650
chr1:23376880-23385660+	9.47163	4.27369	4.27369	4.27369	4.27369	4.27369	4.27369	4.27369	4.27369	4.27369	4.27369	4.27369	8.12427	9.49538	4.27369	4.27369	chr1	23376879	23385660	+	hsa_circ_0003889	circBase	NM_015013	KDM1A	exonic	590
chr1:23381562-23384058+	4.27369	4.27369	4.27369	4.27369	4.27369	4.27369	4.27369	4.27369	4.27369	4.27369	4.27369	8.18407	4.27369	4.27369	4.27369	4.27369	chr1	23381561	23384058	+	hsa_circ_0010815	circBase	NM_015013	KDM1A	exonic	282
chr1:23381562-23395644+	4.27369	4.27369	4.27369	4.27369	4.27369	4.27369	4.27369	4.27369	4.27369	4.27369	4.27369	4.27369	4.27369	4.27369	7.0778	4.27369	chr1	23381561	23395644	+	hsa_circ_0003685	circBase	NM_015013	KDM1A	exonic	611
chr1:23385566-23395644+	4.27369	4.27369	4.27369	4.27369	4.27369	4.27369	4.27369	4.27369	4.27369	4.27369	4.27369	4.27369	7.22096	4.27369	4.27369	4.27369	chr1	23385565	23395644	+		novel	NM_015013	KDM1A	exonic	329
chr1:23397718-23398690+	4.27369	4.27369	4.27369	4.27369	8.89968	4.27369	4.27369	4.27369	4.27369	4.27369	6.87982	4.27369	4.27369	8.10207	4.27369	4.27369	chr1	23397717	23398690	+	hsa_circ_0010835	circBase	NM_015013	KDM1A	exonic	209
chr1:23630284-23650225-	4.27369	4.27369	4.27369	4.27369	4.27369	8.59076	4.27369	4.27369	4.27369	4.27369	4.27369	4.27369	4.27369	4.27369	4.27369	4.27369	chr1	23630283	23650225	-		novel	NM_005826	HNRNPR	sense overlapping	19942
chr1:23664247-23665101-	4.27369	4.27369	4.27369	4.27369	9.15295	4.27369	4.27369	4.27369	4.27369	4.27369	4.27369	4.27369	4.27369	4.27369	4.27369	4.27369	chr1	23664246	23665101	-		novel	NM_005826	HNRNPR	exonic	227
chr1:23685736-23685934-	4.27369	4.27369	4.27369	4.27369	4.27369	4.27369	8.56071	4.27369	4.27369	4.27369	4.27369	4.27369	4.27369	4.27369	4.27369	4.27369	chr1	23685735	23685934	-		novel			intergenic	199
chr1:24075511-24076438+	4.27369	4.27369	4.27369	4.27369	4.27369	4.27369	4.27369	4.27369	4.27369	4.27369	4.27369	4.27369	4.27369	4.27369	8.51803	4.27369	chr1	24075510	24076438	+	hsa_circ_0112717	circBase	NM_003198	TCEB3	exonic	164
chr1:24077335-24079008+	4.27369	4.27369	4.27369	4.27369	7.66284	4.27369	4.27369	4.27369	4.27369	4.27369	4.27369	4.27369	4.27369	4.27369	4.27369	4.27369	chr1	24077334	24079008	+		novel	NM_003198	TCEB3	exonic	1298
chr1:24137226-24147083-	4.27369	4.27369	4.27369	4.27369	4.27369	4.27369	4.27369	4.27369	4.27369	4.27369	4.27369	4.27369	4.27369	4.27369	4.27369	8.0809	chr1	24137225	24147083	-	hsa_circ_0010900	circBase	NM_000191	HMGCL	exonic	501
chr1:24140680-24144073-	4.27369	4.27369	4.27369	4.27369	4.27369	4.27369	8.56071	4.27369	4.27369	4.27369	4.27369	4.27369	4.27369	4.27369	7.97064	4.27369	chr1	24140679	24144073	-	hsa_circ_0112729	circBase	NM_000191	HMGCL	exonic	353
chr1:24140680-24147083-	4.27369	4.27369	4.27369	6.88666	4.27369	4.27369	7.11646	8.70489	4.27369	7.5166	4.27369	4.27369	4.27369	7.72049	4.27369	4.27369	chr1	24140679	24147083	-	hsa_circ_0003757	circBase	NM_000191	HMGCL	exonic	437
chr1:24143165-24144073-	4.27369	4.27369	4.27369	4.27369	4.27369	4.27369	4.27369	8.15298	4.27369	4.27369	4.27369	4.27369	4.27369	4.27369	4.27369	4.27369	chr1	24143164	24144073	-	hsa_circ_0010901	circBase	NM_000191	HMGCL	exonic	204
chr1:24287587-24287951+	4.27369	4.27369	4.27369	4.27369	8.59229	4.27369	4.27369	4.27369	4.27369	4.27369	4.27369	4.27369	4.27369	4.27369	4.27369	4.27369	chr1	24287586	24287951	+		novel	NM_017761	PNRC2	sense overlapping	365
chr1:24766662-24771734+	4.27369	4.27369	4.27369	4.27369	9.15295	4.27369	4.27369	4.27369	4.27369	4.27369	4.27369	4.27369	6.39684	4.27369	4.27369	4.27369	chr1	24766661	24771734	+	hsa_circ_0010909	circBase	NM_020448	NIPAL3	exonic	301
chr1:24840804-24841057+	7.66897	4.27369	4.27369	9.26036	6.79436	4.27369	7.11646	8.70489	4.27369	4.27369	4.27369	4.27369	4.27369	6.37849	4.27369	4.27369	chr1	24840803	24841057	+	hsa_circ_0003553	circBase	NM_013441	RCAN3	exonic	254
chr1:24840804-24861859+	4.27369	4.27369	4.27369	4.27369	4.27369	4.27369	4.27369	4.27369	4.27369	4.27369	4.27369	4.27369	4.27369	7.20021	4.27369	4.27369	chr1	24840803	24861859	+		novel	NM_013441	RCAN3	sense overlapping	21056
chr1:24857708-24859744+	4.27369	4.27369	4.27369	4.27369	4.27369	4.27369	4.27369	4.27369	4.27369	4.27369	4.27369	4.27369	7.22096	4.27369	4.27369	4.27369	chr1	24857707	24859744	+	hsa_circ_0004802	circBase	NM_013441	RCAN3	exonic	346
chr1:24981346-24987290+	4.27369	4.27369	4.27369	4.27369	4.27369	4.27369	8.01224	4.27369	4.27369	4.27369	4.27369	4.27369	4.27369	4.27369	4.27369	4.27369	chr1	24981345	24987290	+		novel	NM_005839	SRRM1	exonic	356
chr1:24987210-24987887+	4.27369	4.27369	4.27369	7.76365	4.27369	4.27369	4.27369	4.27369	4.27369	4.27369	4.27369	4.27369	4.27369	4.27369	4.27369	4.27369	chr1	24987209	24987887	+	hsa_circ_0112893	circBase	NM_005839	SRRM1	exonic	168
chr1:24987210-24996806+	4.27369	4.27369	4.27369	4.27369	4.27369	4.27369	4.27369	4.27369	4.27369	4.27369	4.27369	4.27369	4.27369	7.20021	4.27369	6.6886	chr1	24987209	24996806	+		novel	NM_005839	SRRM1	exonic	1085
chr1:24989151-24989715+	4.27369	4.27369	4.27369	4.27369	4.27369	4.27369	4.27369	8.15298	4.27369	4.27369	4.27369	4.27369	4.27369	4.27369	4.27369	4.27369	chr1	24989150	24989715	+	hsa_circ_0010921	circBase	NM_001303448	SRRM1	exonic	187
chr1:24989151-24996806+	4.27369	4.27369	4.27369	4.27369	8.20115	4.27369	4.27369	8.15298	4.27369	4.27369	4.27369	4.27369	4.27369	4.27369	4.27369	4.27369	chr1	24989150	24996806	+		novel	NM_005839	SRRM1	exonic	917
chr1:24993306-24996806+	4.27369	4.27369	8.07304	4.27369	4.27369	4.27369	4.27369	4.27369	4.27369	4.27369	4.27369	7.6463	4.27369	4.27369	7.0778	4.27369	chr1	24993305	24996806	+		novel	NM_005839	SRRM1	exonic	772
chr1:25140695-25166461+	4.27369	4.27369	4.27369	4.27369	4.27369	4.27369	4.27369	8.15298	4.27369	4.27369	4.27369	4.27369	4.27369	4.27369	4.27369	4.27369	chr1	25140694	25166461	+		novel	NM_013943	CLIC4	sense overlapping	25767
chr1:25568865-25570124-	4.27369	4.27369	4.27369	4.27369	7.66284	4.27369	4.27369	4.27369	4.27369	4.27369	4.27369	4.27369	4.27369	4.27369	7.0778	4.27369	chr1	25568864	25570124	-	hsa_circ_0112898	circBase	NM_020317	RSRP1	sense overlapping	1260
chr1:25666965-25669564+	4.27369	4.27369	4.27369	9.47624	9.72148	7.14374	8.56071	7.24783	4.27369	4.27369	4.27369	6.77927	8.12427	4.27369	9.22422	6.6886	chr1	25666964	25669564	+	hsa_circ_0000032	circBase	NM_014313	TMEM50A	exonic	219
chr1:25666965-25678184+	4.27369	4.27369	4.27369	7.76365	8.59229	8.04154	9.26781	8.15298	8.99672	9.96863	6.87982	8.18407	7.22096	9.36174	9.22422	9.43004	chr1	25666964	25678184	+	hsa_circ_0007054	circBase	NM_014313	TMEM50A	exonic	287
chr1:25666965-25679465+	4.27369	4.27369	4.27369	4.27369	8.89968	4.27369	4.27369	4.27369	4.27369	4.27369	4.27369	4.27369	4.27369	4.27369	4.27369	7.54657	chr1	25666964	25679465	+	hsa_circ_0010927	circBase	NM_014313	TMEM50A	exonic	380
chr1:25666965-25687234+	4.27369	4.27369	4.27369	4.27369	4.27369	4.27369	4.27369	4.27369	4.27369	4.27369	4.27369	4.27369	7.22096	4.27369	4.27369	4.27369	chr1	25666964	25687234	+		novel	NM_014313	TMEM50A	sense overlapping	20270
chr1:25678117-25679465+	4.27369	4.27369	4.27369	4.27369	4.27369	4.27369	4.27369	4.27369	4.27369	4.27369	4.27369	4.27369	7.22096	4.27369	8.51803	4.27369	chr1	25678116	25679465	+	hsa_circ_0010931	circBase	NM_014313	TMEM50A	exonic	161
chr1:25678117-25683344+	4.27369	4.27369	4.27369	6.88666	4.27369	4.27369	4.27369	4.27369	4.27369	4.27369	4.27369	4.27369	4.27369	7.72049	4.27369	4.27369	chr1	25678116	25683344	+	hsa_circ_0010932	circBase	NM_014313	TMEM50A	exonic	222
chr1:25773253-25780873+	4.27369	4.27369	4.27369	4.27369	4.27369	4.27369	4.27369	4.27369	4.27369	4.27369	4.27369	4.27369	4.27369	7.20021	4.27369	4.27369	chr1	25773252	25780873	+	hsa_circ_0010934	circBase	NM_018202	TMEM57	exonic	393
chr1:25773253-25785383+	4.27369	4.27369	4.27369	4.27369	4.27369	4.27369	4.27369	4.27369	4.27369	4.27369	4.27369	4.27369	7.74219	4.27369	4.27369	4.27369	chr1	25773252	25785383	+	hsa_circ_0010935	circBase	NM_018202	TMEM57	exonic	1074
chr1:25780750-25783322+	4.27369	4.27369	4.27369	8.30516	4.27369	4.27369	4.27369	4.27369	4.27369	4.27369	4.27369	4.27369	4.27369	4.27369	4.27369	4.27369	chr1	25780749	25783322	+	hsa_circ_0010939	circBase	NM_018202	TMEM57	exonic	303
chr1:25880413-25883758+	4.27369	4.27369	4.27369	4.27369	4.27369	8.59076	4.27369	4.27369	4.27369	4.27369	4.27369	4.27369	4.27369	4.27369	4.27369	4.27369	chr1	25880412	25883758	+		Zhang2014	NM_015627	LDLRAP1	exonic	371
chr1:26098148-26104815+	4.27369	4.27369	4.27369	4.27369	4.27369	4.27369	4.27369	4.27369	4.27369	4.27369	4.27369	4.27369	4.27369	4.27369	4.27369	8.0809	chr1	26098147	26104815	+		novel	NM_020379	MAN1C1	exonic	336
chr1:26357087-26357622+	4.27369	4.27369	4.27369	4.27369	4.27369	4.27369	4.27369	4.27369	4.27369	4.27369	4.27369	4.27369	4.27369	4.27369	4.27369	8.0809	chr1	26357086	26357622	+		novel	ENST00000374280	EXTL1	intronic	536
chr1:26566253-26586293+	4.27369	4.27369	4.27369	8.30516	4.27369	4.27369	4.27369	4.27369	4.27369	4.27369	4.27369	4.27369	4.27369	4.27369	4.27369	4.27369	chr1	26566252	26586293	+	hsa_circ_0010972	circBase	NM_001281517	CEP85	exonic	1210
chr1:26581662-26582356+	4.27369	4.27369	4.27369	4.27369	4.27369	4.27369	4.27369	4.27369	4.27369	4.27369	8.29749	4.27369	4.27369	4.27369	4.27369	4.27369	chr1	26581661	26582356	+	hsa_circ_0002135	circBase	NM_001281517	CEP85	exonic	695
chr1:26581662-26586293+	4.27369	4.27369	4.27369	4.27369	4.27369	4.27369	7.11646	4.27369	4.27369	7.5166	4.27369	4.27369	4.27369	8.10207	4.27369	4.27369	chr1	26581661	26586293	+	hsa_circ_0002868	circBase	NM_001281517	CEP85	exonic	1133
chr1:26584088-26586293+	4.27369	4.27369	4.27369	9.47624	9.15295	8.04154	4.27369	7.24783	4.27369	4.27369	4.27369	6.77927	7.22096	8.86523	4.27369	8.77604	chr1	26584087	26586293	+	hsa_circ_0000033	circBase	NM_001281517	CEP85	exonic	438	Alzheimer's disease, B-cell lymphoma, Hodgkin's lymphoma, T-cell leukemia, autism spectrum disorder (ASD), breast cancer, chronic lymphocytic leukemia (CLL), chronic myeloid leukemia (CML), colorectal cancer, diffuse large B-cell lymphoma (DLBCL), follicular lymphoma (FL), gastric cancer (stomach cancer), glioma, hepatocellular carcinoma (HCC), kidney cancer, lung cancer, malignant lymphoma, mali…
chr1:26584094-26586293+	4.27369	4.27369	4.27369	4.27369	4.27369	4.27369	4.27369	4.27369	4.27369	4.27369	4.27369	4.27369	4.27369	4.27369	4.27369	8.77604	chr1	26584093	26586293	+		novel	NM_022778	CEP85	sense overlapping	2200
chr1:26594974-26596105+	4.27369	4.27369	4.27369	4.27369	4.27369	4.27369	4.27369	8.15298	4.27369	4.27369	4.27369	4.27369	4.27369	4.27369	4.27369	6.6886	chr1	26594973	26596105	+	hsa_circ_0112926	circBase	NM_001281517	CEP85	exonic	308
chr1:26772807-26774151+	9.03839	4.27369	4.27369	4.27369	4.27369	8.04154	4.27369	4.27369	4.27369	4.27369	4.27369	4.27369	4.27369	4.27369	4.27369	6.6886	chr1	26772806	26774151	+	hsa_circ_0000034	circBase	NM_024887	DHDDS	exonic	219	B-cell chronic lymphocytic leukemia, breast cancer, cholangiocarcinoma, colorectal cancer, epithelial ovarian cancer (EOC), gastric cancer (stomach cancer), head and neck squamous cell carcinoma (HNSCC), hepatocellular carcinoma (HCC), homozygous sickle cell disease (HbSS), kidney cancer, lung cancer, malignant melanoma, ovarian cancer (OC), pancreatic ductal adenocarcinoma (PDAC), prostate cance…
chr1:26772807-26786635+	4.27369	4.27369	4.27369	4.27369	4.27369	4.27369	4.27369	4.27369	4.27369	4.27369	4.27369	4.27369	4.27369	7.20021	4.27369	4.27369	chr1	26772806	26786635	+	hsa_circ_0011000	circBase	NM_024887	DHDDS	exonic	442
chr1:26783658-26789924-	4.27369	4.27369	4.27369	4.27369	4.27369	4.27369	4.27369	4.27369	4.27369	8.74407	4.27369	7.6463	4.27369	4.27369	4.27369	4.27369	chr1	26783657	26789924	-		novel	NR_125952	LOC101928324	sense overlapping	6267
chr1:26784282-26786635+	4.27369	4.27369	4.27369	4.27369	7.66284	4.27369	4.27369	4.27369	4.27369	4.27369	4.27369	4.27369	8.12427	4.27369	4.27369	4.27369	chr1	26784281	26786635	+	hsa_circ_0007537	circBase	NM_024887	DHDDS	exonic	223
chr1:27056142-27059283+	9.03839	4.27369	8.83529	4.27369	10.782	10.2761	9.26781	10.6538	8.99672	11.453	4.27369	10.329	10.4333	11.786	8.51803	10.7971	chr1	27056141	27059283	+	hsa_circ_0008494	circBase	NM_006015	ARID1A	exonic	783
chr1:27269151-27269556+	6.03088	4.27369	4.27369	9.0064	8.20115	7.14374	4.27369	4.27369	4.27369	4.27369	4.27369	6.77927	7.74219	4.27369	4.27369	8.46994	chr1	27269150	27269556	+	hsa_circ_0005087	circBase	NM_006600	NUDC	exonic	312
chr1:27269151-27270252+	4.27369	4.27369	4.27369	4.27369	4.27369	4.27369	4.27369	4.27369	4.27369	4.27369	4.27369	4.27369	4.27369	7.20021	4.27369	4.27369	chr1	27269150	27270252	+		novel	uc021ojq.1	BC016143	intronic	1102
chr1:27432376-27436268-	4.27369	4.27369	4.27369	4.27369	4.27369	4.27369	4.27369	4.27369	4.27369	4.27369	4.27369	7.6463	4.27369	4.27369	4.27369	7.54657	chr1	27432375	27436268	-	hsa_circ_0007283	circBase	NM_003047	SLC9A1	exonic	672
chr1:27440282-27440777-	4.27369	4.27369	4.27369	4.27369	4.27369	4.27369	4.27369	4.27369	4.27369	4.27369	4.27369	4.27369	4.27369	4.27369	4.27369	8.0809	chr1	27440281	27440777	-	hsa_circ_0112938	circBase	NR_046474	SLC9A1	intronic	496
chr1:27440317-27440777-	4.27369	4.27369	4.27369	4.27369	4.27369	4.27369	4.27369	4.27369	4.27369	4.27369	4.27369	7.6463	4.27369	4.27369	4.27369	7.54657	chr1	27440316	27440777	-	hsa_circ_0002380	circBase	NM_003047	SLC9A1	exonic	461
chr1:27682517-27682991-	4.27369	4.27369	4.27369	4.27369	4.27369	4.27369	4.27369	4.27369	8.99672	4.27369	4.27369	4.27369	4.27369	4.27369	4.27369	4.27369	chr1	27682516	27682991	-	hsa_circ_0011062	circBase	NM_004672	MAP3K6	exonic	187
chr1:27943368-27943807-	9.3749	4.27369	4.27369	4.27369	4.27369	4.27369	4.27369	4.27369	4.27369	4.27369	4.27369	4.27369	4.27369	4.27369	4.27369	4.27369	chr1	27943367	27943807	-		novel	NM_005248	FGR	exonic	254
chr1:28075579-28081841+	4.27369	4.27369	4.27369	4.27369	4.27369	8.98759	4.27369	4.27369	4.27369	4.27369	6.87982	4.27369	4.27369	4.27369	4.27369	7.54657	chr1	28075578	28081841	+	hsa_circ_0006585	circBase	NM_152660	FAM76A	exonic	223
chr1:28116073-28120143+	9.47163	4.27369	4.27369	4.27369	6.79436	9.29848	7.11646	9.67106	8.35106	4.27369	7.7562	4.27369	4.27369	4.27369	8.51803	4.27369	chr1	28116072	28120143	+	hsa_circ_0008126	circBase	NM_177424	STX12	exonic	170
chr1:28120044-28138779+	4.27369	4.27369	4.27369	7.76365	4.27369	4.27369	4.27369	4.27369	4.27369	4.27369	4.27369	4.27369	4.27369	4.27369	4.27369	4.27369	chr1	28120043	28138779	+		novel	NM_177424	STX12	exonic	388
chr1:28165210-28169841+	4.27369	4.27369	4.27369	4.27369	4.27369	4.27369	4.27369	8.70489	4.27369	4.27369	4.27369	4.27369	4.27369	4.27369	4.27369	4.27369	chr1	28165209	28169841	+	hsa_circ_0112945	circBase	NM_002713	PPP1R8	exonic	299
chr1:28167525-28169841+	4.27369	4.27369	4.27369	4.27369	4.27369	4.27369	4.27369	4.27369	4.27369	4.27369	4.27369	4.27369	6.39684	4.27369	4.27369	4.27369	chr1	28167524	28169841	+	hsa_circ_0011095	circBase	NM_014110	PPP1R8	exonic	366
chr1:28223516-28224218-	4.27369	4.27369	4.27369	4.27369	4.27369	4.27369	4.27369	4.27369	4.27369	4.27369	4.27369	4.27369	7.74219	4.27369	4.27369	4.27369	chr1	28223515	28224218	-	hsa_circ_0011107	circBase	NM_002946	RPA2	exonic	192
chr1:28315046-28330930-	4.27369	4.27369	4.27369	4.27369	4.27369	4.27369	4.27369	4.27369	4.27369	4.27369	4.27369	7.6463	4.27369	4.27369	4.27369	4.27369	chr1	28315045	28330930	-	hsa_circ_0112948	circBase	NM_001990	EYA3	exonic	631
chr1:28337458-28343750-	4.27369	4.27369	4.27369	6.88666	4.27369	4.27369	4.27369	4.27369	4.27369	4.27369	4.27369	8.18407	4.27369	4.27369	4.27369	4.27369	chr1	28337457	28343750	-	hsa_circ_0011115	circBase	NM_001990	EYA3	exonic	410
chr1:28354300-28384605-	4.27369	4.27369	4.27369	4.27369	4.27369	4.27369	4.27369	4.27369	4.27369	4.27369	4.27369	4.27369	7.74219	4.27369	4.27369	4.27369	chr1	28354299	28384605	-	hsa_circ_0112955	circBase	NM_001990	EYA3	exonic	567
chr1:28365350-28384605-	4.27369	4.27369	4.27369	4.27369	4.27369	4.27369	4.27369	4.27369	8.05034	4.27369	4.27369	4.27369	4.27369	4.27369	4.27369	4.27369	chr1	28365349	28384605	-	hsa_circ_0112956	circBase	NM_001990	EYA3	exonic	292
chr1:28422440-28422819-	4.27369	4.27369	4.27369	4.27369	4.27369	4.27369	8.01224	7.24783	4.27369	4.27369	4.27369	4.27369	4.27369	4.27369	4.27369	4.27369	chr1	28422439	28422819	-		novel	ENST00000436160	SPCS2P4	sense overlapping	380
chr1:28784343-28807116+	4.27369	4.27369	4.27369	4.27369	4.27369	4.27369	4.27369	4.27369	4.27369	4.27369	4.27369	9.13528	4.27369	4.27369	4.27369	4.27369	chr1	28784342	28807116	+		novel	uc001bpv.1	PHACTR4	exonic	1772
chr1:28785596-28793046+	8.41633	4.27369	4.27369	6.88666	4.27369	4.27369	4.27369	7.24783	4.27369	4.27369	8.29749	4.27369	7.22096	4.27369	7.0778	6.6886	chr1	28785595	28793046	+	hsa_circ_0005406	circBase	NM_023923	PHACTR4	sense overlapping	7451
chr1:28800066-28800663+	4.27369	8.96746	4.27369	4.27369	9.15295	9.29848	4.27369	7.24783	8.35106	4.27369	4.27369	8.18407	8.88811	8.10207	4.27369	4.27369	chr1	28800065	28800663	+	hsa_circ_0002909	circBase	NM_023923	PHACTR4	exonic	598
chr1:28800066-28802803+	7.66897	4.27369	4.27369	7.76365	4.27369	4.27369	7.11646	7.24783	8.35106	4.27369	4.27369	4.27369	8.12427	4.27369	7.97064	4.27369	chr1	28800065	28802803	+	hsa_circ_0000038	circBase	NM_023923	PHACTR4	exonic	783	Alzheimer's disease, Burkitt lymphoma, Down syndrome (DS), Hodgkin's lymphoma, acute lymphoblastic leukemia (ALL), acute myeloid leukemia (AML), acute promyelocytic leukemia (APL), adenoma, breast cancer, cardiac hypertrophy, cervical cancer, cholangiocarcinoma, chronic lymphocytic leukemia (CLL), colorectal cancer, diffuse large B-cell lymphoma (DLBCL), epithelial ovarian cancer (EOC), facioscap…
chr1:28800066-28807116+	4.27369	4.27369	4.27369	4.27369	4.27369	4.27369	4.27369	4.27369	4.27369	4.27369	4.27369	4.27369	7.22096	4.27369	7.0778	4.27369	chr1	28800065	28807116	+	hsa_circ_0011137	circBase	NM_023923	PHACTR4	exonic	937
chr1:28802619-28807116+	4.27369	4.27369	7.69214	4.27369	4.27369	4.27369	4.27369	4.27369	4.27369	4.27369	4.27369	4.27369	4.27369	4.27369	4.27369	4.27369	chr1	28802618	28807116	+	hsa_circ_0112968	circBase	NM_023923	PHACTR4	exonic	339
chr1:28818162-28819603+	4.27369	4.27369	4.27369	4.27369	4.27369	4.27369	4.27369	8.15298	4.27369	4.27369	4.27369	4.27369	4.27369	4.27369	4.27369	4.27369	chr1	28818161	28819603	+	hsa_circ_0011143	circBase	NM_023923	PHACTR4	exonic	215
chr1:28887145-28887910+	4.27369	4.27369	4.27369	4.27369	4.27369	4.27369	4.27369	4.27369	4.27369	4.27369	7.7562	4.27369	4.27369	4.27369	8.51803	7.54657	chr1	28887144	28887910	+	hsa_circ_0011153	circBase	NM_017846	TRNAU1AP	exonic	153
chr1:28887145-28891346+	4.27369	4.27369	4.27369	4.27369	4.27369	4.27369	4.27369	4.27369	4.27369	4.27369	4.27369	4.27369	4.27369	4.27369	4.27369	8.77604	chr1	28887144	28891346	+	hsa_circ_0112981	circBase	NM_017846	TRNAU1AP	exonic	285
chr1:28891215-28898412+	4.27369	4.27369	4.27369	4.27369	4.27369	4.27369	4.27369	4.27369	4.27369	4.27369	4.27369	4.27369	4.27369	8.40354	4.27369	4.27369	chr1	28891214	28898412	+		novel	NM_017846	TRNAU1AP	exonic	449
chr1:28906424-28907158-	4.27369	4.27369	4.27369	4.27369	4.27369	4.27369	8.01224	4.27369	4.27369	4.27369	4.27369	4.27369	4.27369	4.27369	4.27369	4.27369	chr1	28906423	28907158	-		novel	NR_024127	SNHG12	exonic	157
chr1:28931884-28948677-	4.27369	4.27369	4.27369	4.27369	4.27369	4.27369	4.27369	4.27369	4.27369	4.27369	4.27369	4.27369	8.88811	4.27369	7.0778	4.27369	chr1	28931883	28948677	-	hsa_circ_0011159	circBase	NM_005644	TAF12	exonic	534
chr1:28939759-28948677-	4.27369	4.27369	4.27369	4.27369	4.27369	7.14374	4.27369	4.27369	8.59978	4.27369	4.27369	4.27369	4.27369	4.27369	4.27369	4.27369	chr1	28939758	28948677	-	hsa_circ_0011160	circBase	NM_005644	TAF12	exonic	445
chr1:28944465-28948677-	4.27369	4.27369	4.27369	7.76365	4.27369	4.27369	4.27369	4.27369	7.15194	4.27369	4.27369	4.27369	4.27369	4.27369	4.27369	4.27369	chr1	28944464	28948677	-	hsa_circ_0011162	circBase	NM_005644	TAF12	exonic	330
chr1:29068915-29070498+	4.27369	4.27369	4.27369	7.76365	8.20115	8.59076	4.27369	4.27369	4.27369	4.27369	4.27369	4.27369	7.22096	4.27369	4.27369	4.27369	chr1	29068914	29070498	+	hsa_circ_0000039	circBase	NM_016258	YTHDF2	exonic	1584	Alzheimer's disease, B-cell chronic lymphocytic leukemia, Hodgkin's lymphoma, Intrahepatic cholangiocarcinoma (ICC), PFV-1 infection, acute lymphoblastic leukemia (ALL), acute myeloid leukemia (AML), acute promyelocytic leukemia (APL), adrenocortical carcinoma, asthma, autism spectrum disorder (ASD), bladder cancer, breast cancer, cardiac hypertrophy, chronic lymphocytic leukemia (CLL), chronic p…
chr1:29070233-29070399+	4.27369	4.27369	4.27369	4.27369	4.27369	4.27369	8.01224	4.27369	4.27369	4.27369	4.27369	4.27369	4.27369	4.27369	4.27369	4.27369	chr1	29070232	29070399	+		novel	NM_016258	YTHDF2	sense overlapping	167
chr1:29313943-29314417+	4.27369	4.27369	4.27369	4.27369	8.89968	8.04154	4.27369	4.27369	4.27369	4.27369	4.27369	4.27369	4.27369	4.27369	4.27369	4.27369	chr1	29313942	29314417	+	hsa_circ_0011167	circBase	NM_203342	EPB41	exonic	475
chr1:29362338-29365938+	4.27369	4.27369	4.27369	7.76365	4.27369	4.27369	4.27369	4.27369	4.27369	4.27369	7.7562	4.27369	7.22096	6.37849	4.27369	4.27369	chr1	29362337	29365938	+	hsa_circ_0000042	circBase	NM_004437	EPB41	exonic	271
chr1:29362338-29379824+	4.27369	4.27369	4.27369	4.27369	4.27369	4.27369	4.27369	4.27369	4.27369	4.27369	4.27369	7.6463	4.27369	4.27369	4.27369	4.27369	chr1	29362337	29379824	+	hsa_circ_0011173	circBase	NM_004437	EPB41	exonic	480
chr1:29379616-29391670+	4.27369	4.27369	4.27369	4.27369	8.89968	4.27369	4.27369	4.27369	4.27369	4.27369	4.27369	4.27369	4.27369	4.27369	4.27369	4.27369	chr1	29379615	29391670	+	hsa_circ_0113005	circBase	NM_004437	EPB41	exonic	449
chr1:29438880-29442315+	4.27369	4.27369	4.27369	4.27369	4.27369	4.27369	4.27369	4.27369	4.27369	4.27369	4.27369	4.27369	4.27369	6.37849	4.27369	9.02843	chr1	29438879	29442315	+	hsa_circ_0011177	circBase	NM_004437	EPB41	exonic	186
chr1:29474592-29475738-	4.27369	9.30893	4.27369	4.27369	4.27369	4.27369	4.27369	4.27369	4.27369	4.27369	4.27369	4.27369	4.27369	4.27369	4.27369	4.27369	chr1	29474591	29475738	-	hsa_circ_0113012	circBase	NM_005626	SRSF4	sense overlapping	1147
chr1:29474592-29481422-	4.27369	4.27369	4.27369	4.27369	4.27369	4.27369	4.27369	4.27369	4.27369	4.27369	8.69018	4.27369	4.27369	8.40354	4.27369	8.0809	chr1	29474591	29481422	-	hsa_circ_0113013	circBase	NM_005626	SRSF4	sense overlapping	6831
chr1:29481208-29481422-	9.56228	4.27369	4.27369	9.0064	10.537	8.98759	9.74025	4.27369	8.35106	9.21078	4.27369	4.27369	8.12427	9.835	9.88469	4.27369	chr1	29481207	29481422	-	hsa_circ_0006602	circBase	NM_005626	SRSF4	exonic	215
chr1:29542517-29543324-	4.27369	4.27369	4.27369	4.27369	4.27369	4.27369	4.27369	4.27369	4.27369	8.43832	4.27369	4.27369	4.27369	4.27369	4.27369	4.27369	chr1	29542516	29543324	-	hsa_circ_0011191	circBase	uc001brt.1	MECR	exonic	357
chr1:31413998-31414970-	4.27369	4.27369	4.27369	4.27369	4.27369	4.27369	7.11646	4.27369	4.27369	4.27369	7.7562	4.27369	4.27369	4.27369	4.27369	4.27369	chr1	31413997	31414970	-	hsa_circ_0011218	circBase	NM_014676	PUM1	exonic	248
chr1:31413998-31440157-	4.27369	4.27369	4.27369	4.27369	4.27369	4.27369	4.27369	4.27369	4.27369	4.27369	4.27369	8.18407	4.27369	4.27369	4.27369	4.27369	chr1	31413997	31440157	-	hsa_circ_0113023	circBase	NM_014676	PUM1	exonic	1591
chr1:31425081-31441339-	6.79996	4.27369	4.27369	4.27369	4.27369	4.27369	4.27369	4.27369	4.27369	4.27369	4.27369	4.27369	4.27369	4.27369	4.27369	4.27369	chr1	31425080	31441339	-		novel	NM_014676	PUM1	exonic	1215
chr1:31437521-31454252-	4.27369	4.27369	4.27369	4.27369	4.27369	4.27369	4.27369	4.27369	4.27369	4.27369	4.27369	4.27369	4.27369	8.40354	4.27369	4.27369	chr1	31437520	31454252	-	hsa_circ_0011240	circBase	NM_014676	PUM1	exonic	1165
chr1:31452909-31455487-	4.27369	4.27369	4.27369	4.27369	4.27369	4.27369	4.27369	4.27369	4.27369	4.27369	4.27369	4.27369	4.27369	4.27369	7.97064	4.27369	chr1	31452908	31455487	-	hsa_circ_0005308	circBase	NM_014676	PUM1	sense overlapping	2579
chr1:31465237-31468067-	4.27369	4.27369	4.27369	4.27369	4.27369	7.14374	8.01224	7.24783	4.27369	4.27369	4.27369	6.77927	8.6755	4.27369	8.51803	4.27369	chr1	31465236	31468067	-	hsa_circ_0000043	circBase	NM_014676	PUM1	exonic	438	acute lymphoblastic leukemia (ALL), acute myeloid leukemia (AML), bladder cancer, breast cancer, cardiac hypertrophy, cervical cancer, chronic lymphocytic leukemia (CLL), colorectal cancer, epithelial ovarian cancer (EOC), glioblastoma, hepatocellular carcinoma (HCC), kidney cancer, lung cancer, malignant melanoma, neuroblastoma (NB), pancreatic cancer, prostate cancer, retinitis pigmentosa (RP),…
chr1:31465237-31479949-	4.27369	4.27369	4.27369	4.27369	8.59229	4.27369	4.27369	4.27369	4.27369	4.27369	4.27369	4.27369	4.27369	4.27369	7.0778	4.27369	chr1	31465236	31479949	-	hsa_circ_0000044	circBase	NM_014676	PUM1	exonic	726	Alzheimer's disease, B-cell chronic lymphocytic leukemia, Duchenne muscular dystrophy (DMD), acute lymphoblastic leukemia (ALL), acute myeloid leukemia (AML), bladder cancer, breast cancer, cardiac hypertrophy, cervical cancer, chronic lymphocytic leukemia (CLL), colorectal cancer, epithelial ovarian cancer (EOC), glioblastoma, glioblastoma multiforme (GBM), head and neck squamous cell carcinoma …
chr1:31465237-31501711-	4.27369	4.27369	4.27369	4.27369	4.27369	4.27369	4.27369	4.27369	4.27369	8.43832	4.27369	4.27369	4.27369	4.27369	4.27369	4.27369	chr1	31465236	31501711	-	hsa_circ_0011253	circBase	NM_014676	PUM1	exonic	795
chr1:31478700-31479949-	4.27369	4.27369	8.37409	4.27369	7.66284	4.27369	4.27369	4.27369	4.27369	4.27369	4.27369	4.27369	4.27369	4.27369	4.27369	4.27369	chr1	31478699	31479949	-	hsa_circ_0004949	circBase	NM_014676	PUM1	exonic	288
chr1:31740718-31764853-	4.27369	4.27369	4.27369	4.27369	4.27369	8.04154	4.27369	4.27369	4.27369	4.27369	4.27369	4.27369	4.27369	4.27369	4.27369	4.27369	chr1	31740717	31764853	-	hsa_circ_0011264	circBase	NM_004814	SNRNP40	exonic	649
chr1:31782891-31811895+	4.27369	4.27369	7.17311	4.27369	8.20115	4.27369	4.27369	4.27369	4.27369	4.27369	4.27369	4.27369	4.27369	4.27369	4.27369	7.54657	chr1	31782890	31811895	+	hsa_circ_0007617	circBase	NM_016505	ZCCHC17	exonic	372
chr1:31810022-31811895+	4.27369	4.27369	4.27369	4.27369	4.27369	4.27369	7.11646	8.15298	8.59978	4.27369	4.27369	4.27369	4.27369	4.27369	4.27369	4.27369	chr1	31810021	31811895	+	hsa_circ_0009057	circBase	NM_016505	ZCCHC17	exonic	193
chr1:31810022-31821821+	9.27121	4.27369	4.27369	4.27369	4.27369	4.27369	4.27369	4.27369	4.27369	4.27369	4.27369	4.27369	7.22096	8.10207	7.0778	8.0809	chr1	31810021	31821821	+	hsa_circ_0007249	circBase	NM_016505	ZCCHC17	exonic	440
chr1:31819487-31821821+	4.27369	4.27369	4.27369	4.27369	4.27369	4.27369	4.27369	4.27369	4.27369	4.27369	4.27369	4.27369	7.22096	4.27369	4.27369	4.27369	chr1	31819486	31821821	+	hsa_circ_0113036	circBase	NM_016505	ZCCHC17	exonic	247
chr1:32373262-32377427-	4.27369	4.27369	4.27369	7.76365	4.27369	4.27369	4.27369	4.27369	7.66997	4.27369	4.27369	4.27369	4.27369	4.27369	4.27369	4.27369	chr1	32373261	32377427	-		novel	ENST00000602889	RP11-84A19.4	intronic	4166
chr1:32373262-32385259-	4.27369	4.27369	4.27369	4.27369	4.27369	4.27369	7.11646	4.27369	4.27369	4.27369	4.27369	4.27369	4.27369	4.27369	4.27369	4.27369	chr1	32373261	32385259	-	hsa_circ_0113039	circBase	ENST00000602889	RP11-84A19.4	intronic	11998
chr1:32374400-32385259-	4.27369	4.27369	4.27369	4.27369	4.27369	4.27369	4.27369	4.27369	7.66997	4.27369	4.27369	4.27369	4.27369	4.27369	7.97064	4.27369	chr1	32374399	32385259	-		novel	ENST00000602889	RP11-84A19.4	intronic	10860
chr1:32375639-32385259-	4.27369	4.27369	4.27369	4.27369	4.27369	4.27369	4.27369	4.27369	4.27369	4.27369	4.27369	4.27369	4.27369	8.65278	4.27369	4.27369	chr1	32375638	32385259	-	hsa_circ_0011335	circBase	NM_080391	PTP4A2	exonic	988
chr1:32377297-32385259-	4.27369	4.27369	4.27369	6.88666	4.27369	4.27369	4.27369	4.27369	4.27369	4.27369	4.27369	4.27369	7.74219	4.27369	7.97064	4.27369	chr1	32377296	32385259	-	hsa_circ_0004893	circBase	NM_080391	PTP4A2	exonic	913
chr1:32381492-32385259-	4.27369	4.27369	4.27369	8.69797	7.66284	4.27369	4.27369	4.27369	4.27369	4.27369	4.27369	4.27369	8.12427	8.10207	4.27369	4.27369	chr1	32381491	32385259	-	hsa_circ_0005067	circBase	ENST00000602889	RP11-84A19.4	intronic	3768
chr1:32381496-32385259-	8.59873	4.27369	8.83529	11.0348	9.87017	10.7551	10.0955	11.0645	12.1566	11.5742	10.4485	11.7931	11.7566	12.2878	11.2586	12.8522	chr1	32381495	32385259	-	hsa_circ_0007364	circBase	NM_080391	PTP4A2	exonic	782
chr1:32384762-32385029-	4.27369	4.27369	4.27369	4.27369	7.66284	4.27369	4.27369	4.27369	4.27369	4.27369	4.27369	4.27369	4.27369	4.27369	4.27369	4.27369	chr1	32384761	32385029	-		novel	ENST00000602889	RP11-84A19.4	intronic	268
chr1:32495899-32498935+	4.27369	4.27369	4.27369	7.76365	4.27369	8.59076	9.74025	8.15298	4.27369	4.27369	4.27369	6.77927	4.27369	4.27369	7.0778	4.27369	chr1	32495898	32498935	+	hsa_circ_0007777	circBase	NM_006559	KHDRBS1	exonic	389
chr1:32495899-32504220+	4.27369	4.27369	4.27369	4.27369	4.27369	4.27369	4.27369	4.27369	8.05034	4.27369	4.27369	7.6463	4.27369	4.27369	4.27369	4.27369	chr1	32495898	32504220	+	hsa_circ_0003446	circBase	NM_006559	KHDRBS1	exonic	793
chr1:32495899-32510991+	4.27369	4.27369	4.27369	4.27369	4.27369	4.27369	4.27369	7.24783	4.27369	4.27369	4.27369	4.27369	4.27369	4.27369	4.27369	8.77604	chr1	32495898	32510991	+	hsa_circ_0004289	circBase	NR_073499	KHDRBS1	exonic	1105
chr1:32502511-32504220+	4.27369	4.27369	4.27369	4.27369	4.27369	4.27369	7.11646	4.27369	7.15194	4.27369	4.27369	4.27369	4.27369	4.27369	4.27369	4.27369	chr1	32502510	32504220	+	hsa_circ_0007231	circBase	NM_006559	KHDRBS1	exonic	404
chr1:32502511-32505174+	4.27369	4.27369	4.27369	4.27369	4.27369	4.27369	4.27369	8.70489	4.27369	4.27369	4.27369	4.27369	4.27369	4.27369	4.27369	4.27369	chr1	32502510	32505174	+	hsa_circ_0002467	circBase	NM_006559	KHDRBS1	exonic	463
chr1:32508982-32509241+	4.27369	4.27369	4.27369	4.27369	4.27369	4.27369	4.27369	4.27369	4.27369	4.27369	4.27369	4.27369	7.22096	4.27369	4.27369	4.27369	chr1	32508981	32509241	+		novel	ENST00000484270	KHDRBS1	intronic	260
chr1:32530216-32530375+	4.27369	4.27369	4.27369	4.27369	4.27369	4.27369	4.27369	4.27369	4.27369	4.27369	4.27369	4.27369	4.27369	4.27369	4.27369	7.54657	chr1	32530215	32530375	+		novel	ENST00000366152	RP11-277A4.4	antisense	160
chr1:32620189-32625132+	4.27369	4.27369	4.27369	4.27369	4.27369	7.14374	4.27369	4.27369	4.27369	8.99621	4.27369	4.27369	4.27369	4.27369	7.97064	4.27369	chr1	32620188	32625132	+	hsa_circ_0113047	circBase	NM_012316	KPNA6	exonic	554
chr1:32653555-32655850+	4.27369	4.27369	4.27369	4.27369	4.27369	4.27369	4.27369	8.15298	4.27369	4.27369	4.27369	4.27369	8.42606	4.27369	4.27369	6.6886	chr1	32653554	32655850	+	hsa_circ_0003238	circBase	NM_175852	TXLNA	exonic	366
chr1:32694100-32694809+	4.27369	4.27369	4.27369	4.27369	4.27369	4.27369	4.27369	4.27369	4.27369	4.27369	4.27369	8.57492	7.74219	4.27369	4.27369	4.27369	chr1	32694099	32694809	+	hsa_circ_0004240	circBase	NM_003757	EIF3I	exonic	275
chr1:32745272-32745811+	4.27369	4.27369	4.27369	4.27369	8.59229	4.27369	4.27369	7.24783	4.27369	4.27369	4.27369	4.27369	4.27369	4.27369	7.0778	4.27369	chr1	32745271	32745811	+	hsa_circ_0011399	circBase	NM_001042771	LCK	exonic	363
chr1:32792540-32793278+	4.27369	4.27369	4.27369	4.27369	4.27369	4.27369	4.27369	4.27369	4.27369	4.27369	4.27369	7.6463	4.27369	4.27369	4.27369	4.27369	chr1	32792539	32793278	+	hsa_circ_0005339	circBase	NM_004964	HDAC1	exonic	281
chr1:33058532-33059355+	4.27369	4.27369	4.27369	6.88666	4.27369	4.27369	4.27369	4.27369	4.27369	4.27369	4.27369	8.18407	8.12427	4.27369	4.27369	4.27369	chr1	33058531	33059355	+	hsa_circ_0011422	circBase	NM_001291496	ZBTB8A	exonic	824
chr1:33090747-33091057-	4.27369	4.27369	4.27369	4.27369	4.27369	4.27369	4.27369	4.27369	7.15194	4.27369	4.27369	4.27369	4.27369	4.27369	4.27369	4.27369	chr1	33090746	33091057	-		novel	ENST00000341885	ZBTB8OS	intronic	311
chr1:33093109-33100393-	4.27369	4.27369	4.27369	4.27369	4.27369	8.59076	4.27369	4.27369	4.27369	4.27369	4.27369	4.27369	4.27369	4.27369	4.27369	4.27369	chr1	33093108	33100393	-	hsa_circ_0011424	circBase	NM_178547	ZBTB8OS	exonic	320
chr1:33097428-33099673-	4.27369	4.27369	8.37409	4.27369	4.27369	4.27369	4.27369	4.27369	4.27369	4.27369	4.27369	4.27369	4.27369	4.27369	4.27369	4.27369	chr1	33097427	33099673	-		novel	NM_178547	ZBTB8OS	exonic	258
chr1:33097428-33100393-	4.27369	4.27369	4.27369	4.27369	4.27369	7.14374	4.27369	4.27369	7.66997	4.27369	4.27369	4.27369	8.12427	4.27369	4.27369	4.27369	chr1	33097427	33100393	-	hsa_circ_0113064	circBase	NM_178547	ZBTB8OS	exonic	283
chr1:33099246-33099673-	4.27369	4.27369	4.27369	4.27369	4.27369	4.27369	4.27369	4.27369	4.27369	4.27369	4.27369	4.27369	4.27369	4.27369	7.97064	6.6886	chr1	33099245	33099673	-	hsa_circ_0011426	circBase	NM_178547	ZBTB8OS	exonic	205
chr1:33133826-33138502+	4.27369	4.27369	4.27369	4.27369	4.27369	4.27369	4.27369	7.24783	4.27369	4.27369	4.27369	4.27369	4.27369	4.27369	8.51803	4.27369	chr1	33133825	33138502	+	hsa_circ_0008672	circBase	NM_005610	RBBP4	exonic	902
chr1:33149611-33149983-	4.27369	4.27369	4.27369	4.27369	4.27369	4.27369	4.27369	4.27369	4.27369	4.27369	4.27369	6.77927	4.27369	7.20021	4.27369	4.27369	chr1	33149610	33149983	-	hsa_circ_0113067	circBase	NM_030786	SYNC	exonic	205
chr1:33244983-33246746-	8.90619	4.27369	4.27369	4.27369	6.79436	4.27369	8.01224	4.27369	4.27369	4.27369	4.27369	4.27369	4.27369	4.27369	4.27369	4.27369	chr1	33244982	33246746	-	hsa_circ_0113068	circBase	NM_003680	YARS	exonic	434
chr1:33272083-33276658-	4.27369	4.27369	4.27369	4.27369	4.27369	4.27369	4.27369	4.27369	4.27369	7.5166	4.27369	4.27369	4.27369	4.27369	4.27369	4.27369	chr1	33272082	33276658	-	hsa_circ_0011448	circBase	NM_003680	YARS	exonic	453
chr1:33276192-33276658-	9.03839	4.27369	4.27369	4.27369	4.27369	4.27369	4.27369	4.27369	4.27369	4.27369	4.27369	4.27369	4.27369	4.27369	4.27369	4.27369	chr1	33276191	33276658	-	hsa_circ_0113072	circBase	NM_003680	YARS	exonic	323
chr1:33309332-33309929+	4.27369	4.27369	4.27369	4.27369	4.27369	8.59076	4.27369	4.27369	4.27369	4.27369	4.27369	4.27369	4.27369	4.27369	4.27369	4.27369	chr1	33309331	33309929	+		novel	uc001bwd.4	S100PBP	intronic	598
chr1:33403998-33415375-	4.27369	4.27369	4.27369	4.27369	4.27369	4.27369	4.27369	4.27369	8.81186	4.27369	4.27369	4.27369	4.27369	4.27369	4.27369	4.27369	chr1	33403997	33415375	-	hsa_circ_0005057	circBase	NM_153341	RNF19B	exonic	1110
chr1:33409620-33411229-	4.27369	4.27369	4.27369	4.27369	4.27369	4.27369	4.27369	4.27369	4.27369	4.27369	4.27369	4.27369	8.6755	7.72049	4.27369	4.27369	chr1	33409619	33411229	-	hsa_circ_0011458	circBase	NM_153341	RNF19B	exonic	256
chr1:33413823-33415375-	9.47163	4.27369	7.69214	8.30516	9.87017	8.98759	4.27369	9.10311	9.56336	10.6944	8.99853	6.77927	10.2142	8.86523	10.0513	7.54657	chr1	33413822	33415375	-	hsa_circ_0000048	circBase	NM_153341	RNF19B	exonic	351	Alzheimer's disease, Burkitt lymphoma, Down syndrome (DS), Hodgkin's lymphoma, acute lymphoblastic leukemia (ALL), acute myeloid leukemia (AML), acute promyelocytic leukemia (APL), adenoma, breast cancer, cardiac hypertrophy, cervical cancer, cholangiocarcinoma, chronic lymphocytic leukemia (CLL), colorectal cancer, diffuse large B-cell lymphoma (DLBCL), epithelial ovarian cancer (EOC), facioscap…
chr1:33478808-33480195-	4.27369	4.27369	4.27369	4.27369	4.27369	4.27369	4.27369	4.27369	4.27369	4.27369	4.27369	4.27369	4.27369	4.27369	4.27369	8.0809	chr1	33478807	33480195	-	hsa_circ_0011462	circBase	NM_013411	AK2	exonic	269
chr1:33745725-33746058+	4.27369	4.27369	4.27369	4.27369	4.27369	4.27369	4.27369	4.27369	4.27369	4.27369	4.27369	4.27369	8.6755	8.10207	4.27369	4.27369	chr1	33745724	33746058	+	hsa_circ_0113084	circBase	NM_152493	ZNF362	exonic	334
chr1:33745725-33747412+	4.27369	4.27369	4.27369	4.27369	4.27369	4.27369	4.27369	4.27369	4.27369	4.27369	8.99853	4.27369	4.27369	4.27369	4.27369	4.27369	chr1	33745724	33747412	+	hsa_circ_0011471	circBase	NM_152493	ZNF362	exonic	559
chr1:33760538-33760906+	4.27369	4.27369	4.27369	4.27369	4.27369	10.1266	4.27369	4.27369	4.27369	4.27369	10.2294	9.35057	7.74219	7.72049	8.91391	6.6886	chr1	33760537	33760906	+	hsa_circ_0009027	circBase	NM_152493	ZNF362	exonic	238
chr1:34158530-34166273-	4.27369	4.27369	4.27369	4.27369	4.27369	4.27369	4.27369	4.27369	4.27369	4.27369	4.27369	7.6463	7.22096	4.27369	4.27369	4.27369	chr1	34158529	34166273	-	hsa_circ_0113104	circBase	NM_001281956	CSMD2	exonic	476
chr1:34204741-34209207-	4.27369	4.27369	4.27369	4.27369	4.27369	4.27369	4.27369	4.27369	4.27369	9.39752	4.27369	4.27369	4.27369	4.27369	4.27369	4.27369	chr1	34204740	34209207	-	hsa_circ_0113118	circBase	NM_001281956	CSMD2	exonic	522
chr1:34238170-34258127-	4.27369	4.27369	4.27369	4.27369	4.27369	4.27369	4.27369	4.27369	4.27369	4.27369	4.27369	7.6463	4.27369	4.27369	4.27369	4.27369	chr1	34238169	34258127	-		novel	NM_052896	CSMD2	exonic	400
chr1:35457835-35480763-	4.27369	4.27369	4.27369	4.27369	4.27369	4.27369	4.27369	8.15298	4.27369	4.27369	4.27369	4.27369	4.27369	4.27369	4.27369	4.27369	chr1	35457834	35480763	-	hsa_circ_0113130	circBase	NM_007167	ZMYM6	exonic	1718
chr1:35559515-35570370+	4.27369	4.27369	7.69214	4.27369	4.27369	4.27369	4.27369	4.27369	4.27369	4.27369	4.27369	4.27369	4.27369	4.27369	4.27369	4.27369	chr1	35559514	35570370	+	hsa_circ_0113136	circBase	NM_024772	ZMYM1	exonic	881
chr1:35562217-35562382+	4.27369	4.27369	9.33142	4.27369	4.27369	4.27369	4.27369	4.27369	4.27369	4.27369	4.27369	4.27369	4.27369	4.27369	4.27369	4.27369	chr1	35562216	35562382	+		novel	ENST00000359858	ZMYM1	intronic	166
chr1:35562918-35576048+	4.27369	4.27369	4.27369	4.27369	4.27369	4.27369	4.27369	4.27369	4.27369	4.27369	4.27369	4.27369	4.27369	4.27369	8.51803	4.27369	chr1	35562917	35576048	+	hsa_circ_0004320	circBase	NM_024772	ZMYM1	exonic	792
chr1:35643590-35653691-	4.27369	4.27369	4.27369	4.27369	4.27369	4.27369	7.11646	4.27369	4.27369	4.27369	4.27369	4.27369	7.22096	4.27369	4.27369	4.27369	chr1	35643589	35653691	-	hsa_circ_0113147	circBase	ENST00000470472	SFPQ	exonic	337
chr1:35761528-35827390+	4.27369	4.27369	4.27369	4.27369	4.27369	4.27369	4.27369	4.27369	4.27369	4.27369	4.27369	4.27369	7.74219	4.27369	4.27369	4.27369	chr1	35761527	35827390	+		novel	uc009vuu.3	ZMYM4	exonic	863
chr1:35824526-35826856+	4.27369	4.27369	4.27369	4.27369	4.27369	4.27369	4.27369	4.27369	4.27369	4.27369	4.27369	4.27369	4.27369	7.20021	4.27369	4.27369	chr1	35824525	35826856	+	hsa_circ_0113154	circBase	NM_005095	ZMYM4	exonic	584
chr1:35824526-35827390+	9.15949	4.27369	7.69214	6.88666	8.89968	9.55411	8.01224	8.70489	8.81186	9.84563	4.27369	9.70361	10.6234	9.49538	9.47946	9.59547	chr1	35824525	35827390	+	hsa_circ_0011536	circBase	NM_005095	ZMYM4	exonic	755
chr1:35824526-35855699+	4.27369	4.27369	4.27369	4.27369	4.27369	4.27369	4.27369	4.27369	8.05034	4.27369	4.27369	4.27369	4.27369	4.27369	4.27369	4.27369	chr1	35824525	35855699	+	hsa_circ_0011538	circBase	NM_005095	ZMYM4	exonic	2502
chr1:35824526-35859340+	4.27369	4.27369	4.27369	4.27369	4.27369	8.04154	4.27369	4.27369	4.27369	4.27369	4.27369	4.27369	4.27369	4.27369	4.27369	4.27369	chr1	35824525	35859340	+		novel	NM_005095	ZMYM4	exonic	2826
chr1:35835630-35873691+	4.27369	4.27369	4.27369	8.30516	4.27369	4.27369	4.27369	4.27369	4.27369	4.27369	4.27369	4.27369	4.27369	4.27369	4.27369	4.27369	chr1	35835629	35873691	+		novel	NM_005095	ZMYM4	sense overlapping	38062
chr1:35846860-35847359+	4.27369	4.27369	4.27369	4.27369	7.66284	4.27369	4.27369	4.27369	4.27369	4.27369	4.27369	4.27369	6.39684	4.27369	4.27369	4.27369	chr1	35846859	35847359	+	hsa_circ_0002043	circBase	NM_005095	ZMYM4	exonic	388
chr1:35846860-35854683+	4.27369	4.27369	8.07304	8.69797	10.537	8.04154	4.27369	8.15298	8.05034	4.27369	4.27369	4.27369	9.23754	8.86523	7.0778	8.77604	chr1	35846859	35854683	+	hsa_circ_0000051	circBase	NM_005095	ZMYM4	exonic	1255	Cerebellar neurodegeneration, Duchenne muscular dystrophy (DMD), Glomerulosclerosis, Hodgkin's lymphoma, acute lymphoblastic leukemia (ALL), acute myeloid leukemia (AML), anaplastic thyroid carcinoma (ATC), bladder cancer, cardiac hypertrophy, cervical cancer, chronic lymphocytic leukemia (CLL), colorectal cancer, glioblastoma, head and neck squamous cell carcinoma (HNSCC), hepatocellular carcino…
chr1:35846860-35855699+	4.27369	9.11388	4.27369	4.27369	4.27369	4.27369	4.27369	7.24783	7.66997	4.27369	4.27369	8.88214	4.27369	6.37849	4.27369	4.27369	chr1	35846859	35855699	+	hsa_circ_0011542	circBase	NM_005095	ZMYM4	exonic	1406
chr1:35846860-35881315+	4.27369	4.27369	4.27369	4.27369	4.27369	4.27369	7.11646	4.27369	4.27369	4.27369	4.27369	4.27369	4.27369	4.27369	4.27369	4.27369	chr1	35846859	35881315	+	hsa_circ_0011548	circBase	NM_005095	ZMYM4	exonic	3128
chr1:35854511-35854683+	4.27369	4.27369	4.27369	4.27369	4.27369	4.27369	4.27369	4.27369	4.27369	4.27369	4.27369	4.27369	8.12427	4.27369	4.27369	4.27369	chr1	35854510	35854683	+	hsa_circ_0011554	circBase	NM_005095	ZMYM4	exonic	173
chr1:35854511-35855699+	4.27369	4.27369	4.27369	4.27369	4.27369	4.27369	4.27369	4.27369	4.27369	4.27369	4.27369	4.27369	4.27369	4.27369	8.51803	4.27369	chr1	35854510	35855699	+	hsa_circ_0011555	circBase	NM_005095	ZMYM4	exonic	324
chr1:35870624-35871069+	4.27369	4.27369	4.27369	4.27369	4.27369	4.27369	4.27369	4.27369	8.05034	4.27369	4.27369	4.27369	4.27369	4.27369	4.27369	4.27369	chr1	35870623	35871069	+	hsa_circ_0113176	circBase	NM_005095	ZMYM4	exonic	268
chr1:35870624-35873760+	4.27369	4.27369	4.27369	4.27369	4.27369	4.27369	8.56071	4.27369	4.27369	4.27369	4.27369	4.27369	4.27369	4.27369	4.27369	4.27369	chr1	35870623	35873760	+	hsa_circ_0113177	circBase	NM_005095	ZMYM4	exonic	420
chr1:35870624-35881315+	4.27369	4.27369	4.27369	4.27369	4.27369	4.27369	4.27369	4.27369	4.27369	4.27369	4.27369	8.18407	4.27369	4.27369	4.27369	4.27369	chr1	35870623	35881315	+	hsa_circ_0113179	circBase	NM_005095	ZMYM4	exonic	781
chr1:35881067-35881315+	4.27369	4.27369	4.27369	7.76365	4.27369	4.27369	4.27369	4.27369	4.27369	4.27369	4.27369	4.27369	7.74219	4.27369	4.27369	4.27369	chr1	35881066	35881315	+	hsa_circ_0011558	circBase	NM_005095	ZMYM4	exonic	249
chr1:35906648-35909904-	4.27369	4.27369	4.27369	4.27369	4.27369	4.27369	4.27369	4.27369	6.33591	4.27369	4.27369	4.27369	4.27369	4.27369	4.27369	4.27369	chr1	35906647	35909904	-		novel	NM_024874	KIAA0319L	exonic	449
chr1:35908507-35944813-	4.27369	4.27369	4.27369	4.27369	4.27369	4.27369	4.27369	4.27369	4.27369	4.27369	8.69018	4.27369	4.27369	4.27369	4.27369	4.27369	chr1	35908506	35944813	-	hsa_circ_0113182	circBase	NM_024874	KIAA0319L	exonic	2113
chr1:35921614-35932296-	9.03839	4.27369	4.27369	4.27369	4.27369	4.27369	4.27369	4.27369	4.27369	4.27369	4.27369	4.27369	4.27369	4.27369	4.27369	4.27369	chr1	35921613	35932296	-	hsa_circ_0113183	circBase	NM_024874	KIAA0319L	exonic	543
chr1:35932209-35944813-	4.27369	4.27369	4.27369	4.27369	4.27369	4.27369	4.27369	8.70489	4.27369	4.27369	4.27369	4.27369	4.27369	7.72049	4.27369	4.27369	chr1	35932208	35944813	-	hsa_circ_0011569	circBase	NM_024874	KIAA0319L	exonic	535
chr1:35932209-35972736-	4.27369	4.27369	4.27369	4.27369	4.27369	4.27369	4.27369	4.27369	4.27369	4.27369	4.27369	4.27369	4.27369	4.27369	4.27369	8.0809	chr1	35932208	35972736	-	hsa_circ_0113185	circBase	NM_024874	KIAA0319L	exonic	1059
chr1:35936464-35944813-	9.27121	4.27369	4.27369	6.88666	7.66284	4.27369	4.27369	4.27369	4.27369	8.43832	4.27369	7.6463	8.6755	4.27369	4.27369	6.6886	chr1	35936463	35944813	-	hsa_circ_0011571	circBase	NM_024874	KIAA0319L	exonic	447
chr1:35940406-35944813-	4.27369	4.27369	4.27369	4.27369	4.27369	4.27369	4.27369	4.27369	4.27369	4.27369	4.27369	4.27369	4.27369	7.72049	7.97064	7.54657	chr1	35940405	35944813	-	hsa_circ_0011572	circBase	NM_024874	KIAA0319L	exonic	349
chr1:35944567-35944813-	4.27369	4.27369	4.27369	8.30516	4.27369	4.27369	4.27369	4.27369	4.27369	4.27369	4.27369	4.27369	6.39684	4.27369	4.27369	4.27369	chr1	35944566	35944813	-	hsa_circ_0004660	circBase	NM_024874	KIAA0319L	exonic	247
chr1:36282483-36299775+	4.27369	4.27369	4.27369	4.27369	4.27369	4.27369	4.27369	4.27369	4.27369	4.27369	4.27369	4.27369	4.27369	4.27369	7.97064	4.27369	chr1	36282482	36299775	+	hsa_circ_0113192	circBase	NM_017629	AGO4	exonic	1545
chr1:36282483-36307351+	4.27369	4.27369	4.27369	4.27369	4.27369	4.27369	4.27369	4.27369	4.27369	4.27369	4.27369	4.27369	7.22096	4.27369	4.27369	4.27369	chr1	36282482	36307351	+	hsa_circ_0113193	circBase	NM_017629	AGO4	exonic	2156
chr1:36288463-36292436+	4.27369	4.27369	4.27369	4.27369	4.27369	4.27369	4.27369	4.27369	4.27369	4.27369	4.27369	6.77927	7.22096	4.27369	4.27369	4.27369	chr1	36288462	36292436	+	hsa_circ_0113194	circBase	NM_017629	AGO4	exonic	663
chr1:36290914-36292436+	4.27369	4.27369	4.27369	4.27369	8.59229	4.27369	4.27369	4.27369	4.27369	4.27369	4.27369	4.27369	4.27369	4.27369	4.27369	4.27369	chr1	36290913	36292436	+	hsa_circ_0113195	circBase	NM_017629	AGO4	exonic	542
chr1:36290914-36301594+	4.27369	4.27369	4.27369	4.27369	4.27369	4.27369	4.27369	7.24783	4.27369	4.27369	4.27369	4.27369	4.27369	4.27369	4.27369	4.27369	chr1	36290913	36301594	+	hsa_circ_0113196	circBase	NM_017629	AGO4	exonic	1418
chr1:36297028-36301594+	4.27369	4.27369	4.27369	7.76365	8.89968	4.27369	8.56071	4.27369	4.27369	4.27369	4.27369	4.27369	4.27369	7.20021	4.27369	4.27369	chr1	36297027	36301594	+	hsa_circ_0113198	circBase	NM_017629	AGO4	exonic	876
chr1:36367549-36367938+	4.27369	4.27369	4.27369	4.27369	4.27369	4.27369	8.01224	4.27369	4.27369	4.27369	4.27369	4.27369	4.27369	4.27369	4.27369	4.27369	chr1	36367548	36367938	+	hsa_circ_0000052	circBase	NM_012199	AGO1	exonic	257	Cerebellar neurodegeneration, acute myeloid leukemia (AML), cardiac hypertrophy, epithelial ovarian cancer (EOC), esophageal cancer, non-alcoholic fatty liver disease (NAFLD), pancreatic cancer, pituitary adenoma, prostate cancer
chr1:36469942-36492899+	4.27369	4.27369	9.02028	4.27369	4.27369	4.27369	4.27369	4.27369	4.27369	4.27369	4.27369	4.27369	4.27369	4.27369	4.27369	4.27369	chr1	36469941	36492899	+	hsa_circ_0011637	circBase	NM_024852	AGO3	exonic	933
chr1:36475076-36492899+	4.27369	4.27369	4.27369	4.27369	4.27369	4.27369	4.27369	4.27369	4.27369	4.27369	4.27369	8.57492	4.27369	4.27369	4.27369	4.27369	chr1	36475075	36492899	+	hsa_circ_0011644	circBase	NM_024852	AGO3	exonic	562
chr1:36475076-36499934+	4.27369	4.27369	4.27369	4.27369	4.27369	4.27369	4.27369	4.27369	8.35106	4.27369	4.27369	4.27369	4.27369	4.27369	4.27369	4.27369	chr1	36475075	36499934	+	hsa_circ_0113220	circBase	NM_024852	AGO3	exonic	722
chr1:36499775-36509149+	4.27369	4.27369	4.27369	4.27369	4.27369	7.14374	4.27369	7.24783	4.27369	4.27369	4.27369	4.27369	4.27369	4.27369	4.27369	8.46994	chr1	36499774	36509149	+	hsa_circ_0011650	circBase	NM_024852	AGO3	exonic	683
chr1:36505391-36506042+	4.27369	4.27369	4.27369	4.27369	4.27369	8.04154	4.27369	4.27369	4.27369	4.27369	4.27369	4.27369	4.27369	7.72049	4.27369	4.27369	chr1	36505390	36506042	+	hsa_circ_0011653	circBase	NM_024852	AGO3	exonic	330
chr1:36636572-36638228+	4.27369	4.27369	4.27369	4.27369	4.27369	4.27369	4.27369	4.27369	4.27369	4.27369	4.27369	4.27369	4.27369	6.37849	4.27369	8.46994	chr1	36636571	36638228	+		novel	NM_018067	MAP7D1	exonic	578
chr1:36636572-36639079+	4.27369	4.27369	4.27369	4.27369	8.20115	8.04154	7.11646	7.24783	4.27369	4.27369	4.27369	4.27369	4.27369	8.10207	4.27369	4.27369	chr1	36636571	36639079	+	hsa_circ_0004093	circBase	NM_001286365	MAP7D1	exonic	693
chr1:36872981-36878958+	4.27369	4.27369	4.27369	4.27369	4.27369	4.27369	4.27369	8.15298	4.27369	4.27369	4.27369	4.27369	4.27369	4.27369	4.27369	4.27369	chr1	36872980	36878958	+		novel			intergenic	5978
chr1:38047824-38049534-	4.27369	4.27369	4.27369	7.76365	4.27369	4.27369	4.27369	4.27369	4.27369	4.27369	4.27369	4.27369	4.27369	4.27369	4.27369	4.27369	chr1	38047823	38049534	-	hsa_circ_0001987	circBase	NM_013285	GNL2	exonic	340
chr1:38052912-38054683-	4.27369	4.27369	4.27369	7.76365	4.27369	4.27369	4.27369	4.27369	4.27369	4.27369	4.27369	4.27369	4.27369	4.27369	4.27369	4.27369	chr1	38052911	38054683	-	hsa_circ_0113253	circBase	uc009vve.2	GNL2	intronic	1772
chr1:38300751-38304428-	4.27369	4.27369	4.27369	7.76365	4.27369	4.27369	4.27369	4.27369	4.27369	4.27369	4.27369	4.27369	4.27369	4.27369	4.27369	4.27369	chr1	38300750	38304428	-	hsa_circ_0011723	circBase	NM_005955	MTF1	exonic	343
chr1:38300751-38305830-	4.27369	4.27369	4.27369	4.27369	4.27369	4.27369	4.27369	4.27369	4.27369	4.27369	4.27369	4.27369	7.22096	4.27369	4.27369	4.27369	chr1	38300750	38305830	-	hsa_circ_0011724	circBase	NM_005955	MTF1	exonic	582
chr1:38332131-38339760-	8.41633	4.27369	8.62304	4.27369	4.27369	7.14374	4.27369	8.15298	4.27369	7.5166	4.27369	4.27369	7.74219	4.27369	7.0778	4.27369	chr1	38332130	38339760	-	hsa_circ_0005807	circBase	NM_005540	INPP5B	sense overlapping	7630
chr1:38332131-38343486-	4.27369	8.29201	4.27369	4.27369	4.27369	4.27369	4.27369	4.27369	4.27369	4.27369	4.27369	4.27369	4.27369	4.27369	4.27369	4.27369	chr1	38332130	38343486	-		novel	NM_005540	INPP5B	sense overlapping	11356
chr1:38334173-38345866-	4.27369	4.27369	4.27369	4.27369	4.27369	4.27369	4.27369	4.27369	4.27369	4.27369	4.27369	4.27369	4.27369	7.20021	4.27369	4.27369	chr1	38334172	38345866	-		novel	NM_005540	INPP5B	exonic	870
chr1:38351310-38357126-	4.27369	4.27369	8.07304	4.27369	4.27369	4.27369	4.27369	4.27369	4.27369	4.27369	4.27369	4.27369	4.27369	4.27369	4.27369	4.27369	chr1	38351309	38357126	-		novel	NM_005540	INPP5B	exonic	787
chr1:38444660-38446293-	4.27369	4.27369	4.27369	4.27369	4.27369	4.27369	4.27369	4.27369	4.27369	4.27369	4.27369	4.27369	4.27369	7.20021	4.27369	4.27369	chr1	38444659	38446293	-		novel	NM_006802	SF3A3	sense overlapping	1634
chr1:38820192-38820768+	4.27369	4.27369	4.27369	4.27369	4.27369	4.27369	4.27369	4.27369	8.05034	4.27369	4.27369	6.77927	4.27369	4.27369	4.27369	8.77604	chr1	38820191	38820768	+	hsa_circ_0113257	circBase	T008410	G001795	antisense	577
chr1:39381234-39385009-	4.27369	4.27369	4.27369	4.27369	4.27369	4.27369	4.27369	4.27369	4.27369	4.27369	4.27369	4.27369	4.27369	7.20021	4.27369	4.27369	chr1	39381233	39385009	-		novel	NM_017821	RHBDL2	exonic	520
chr1:39583295-39583681+	4.27369	4.27369	4.27369	4.27369	4.27369	4.27369	4.27369	4.27369	4.27369	4.27369	4.27369	4.27369	4.27369	7.72049	4.27369	4.27369	chr1	39583294	39583681	+		novel	ENST00000317713	MACF1	intronic	387
chr1:39602427-39602640+	4.27369	4.27369	4.27369	4.27369	8.20115	4.27369	4.27369	4.27369	4.27369	4.27369	4.27369	4.27369	4.27369	4.27369	4.27369	4.27369	chr1	39602426	39602640	+		novel	uc001cda.1	MACF1	intronic	214
chr1:39670616-39749124+	4.27369	4.27369	4.27369	4.27369	4.27369	4.27369	8.01224	4.27369	4.27369	4.27369	4.27369	4.27369	4.27369	4.27369	4.27369	4.27369	chr1	39670615	39749124	+		novel	NM_012090	MACF1	sense overlapping	78509
chr1:39696854-39723700+	4.27369	4.27369	4.27369	4.27369	4.27369	4.27369	4.27369	4.27369	4.27369	4.27369	4.27369	4.27369	4.27369	4.27369	7.0778	4.27369	chr1	39696853	39723700	+	hsa_circ_0008939	circBase	NM_012090	MACF1	exonic	323
chr1:39747880-39753234+	4.27369	4.27369	4.27369	4.27369	8.20115	4.27369	4.27369	4.27369	4.27369	4.27369	4.27369	4.27369	4.27369	4.27369	4.27369	4.27369	chr1	39747879	39753234	+	hsa_circ_0011774	circBase	NM_012090	MACF1	exonic	1257
chr1:39752958-39753234+	4.27369	4.27369	4.27369	6.88666	6.79436	4.27369	4.27369	4.27369	4.27369	7.5166	4.27369	4.27369	4.27369	4.27369	4.27369	8.46994	chr1	39752957	39753234	+	hsa_circ_0011789	circBase	NM_012090	MACF1	exonic	277
chr1:39775242-39784287+	4.27369	4.27369	4.27369	4.27369	4.27369	4.27369	4.27369	4.27369	8.35106	7.5166	4.27369	4.27369	4.27369	4.27369	4.27369	4.27369	chr1	39775241	39784287	+	hsa_circ_0113273	circBase	NM_012090	MACF1	exonic	1156
chr1:39785336-39803003+	4.27369	4.27369	4.27369	4.27369	4.27369	4.27369	4.27369	7.24783	4.27369	4.27369	4.27369	4.27369	4.27369	4.27369	4.27369	4.27369	chr1	39785335	39803003	+	hsa_circ_0113276	circBase	ENST00000372915	MACF1	exonic	6270
chr1:39785336-39815299+	4.27369	4.27369	4.27369	4.27369	4.27369	8.04154	4.27369	4.27369	4.27369	4.27369	4.27369	4.27369	4.27369	4.27369	4.27369	4.27369	chr1	39785335	39815299	+	hsa_circ_0113277	circBase	NM_012090	MACF1	exonic	819
chr1:39788280-39793025+	4.27369	4.27369	4.27369	4.27369	4.27369	4.27369	4.27369	8.15298	4.27369	4.27369	4.27369	4.27369	4.27369	4.27369	7.0778	4.27369	chr1	39788279	39793025	+	hsa_circ_0011815	circBase	NM_012090	MACF1	exonic	585
chr1:39788280-39818903+	4.27369	4.27369	4.27369	4.27369	4.27369	4.27369	4.27369	4.27369	4.27369	4.27369	4.27369	4.27369	7.74219	4.27369	4.27369	4.27369	chr1	39788279	39818903	+	hsa_circ_0113282	circBase	NM_012090	MACF1	exonic	1194
chr1:39796875-39835858+	4.27369	4.27369	4.27369	4.27369	4.27369	4.27369	4.27369	4.27369	4.27369	8.04985	4.27369	4.27369	4.27369	4.27369	4.27369	4.27369	chr1	39796874	39835858	+		novel	ENST00000372915	MACF1	exonic	8481
chr1:39806174-39806625+	4.27369	4.27369	4.27369	7.76365	4.27369	4.27369	4.27369	4.27369	4.27369	4.27369	4.27369	4.27369	4.27369	4.27369	4.27369	4.27369	chr1	39806173	39806625	+	hsa_circ_0113286	circBase	uc031pmd.1	MACF1	exonic	366
chr1:39806476-39806625+	8.41633	4.27369	4.27369	4.27369	4.27369	4.27369	4.27369	4.27369	4.27369	4.27369	4.27369	4.27369	4.27369	4.27369	4.27369	4.27369	chr1	39806475	39806625	+	hsa_circ_0113287	circBase	uc031pmd.1	MACF1	exonic	150
chr1:39815150-39901433+	4.27369	4.27369	4.27369	4.27369	4.27369	4.27369	4.27369	4.27369	4.27369	4.27369	4.27369	4.27369	4.27369	4.27369	7.97064	4.27369	chr1	39815149	39901433	+		novel	NM_012090	MACF1	exonic	7173
chr1:39816457-39824936+	4.27369	4.27369	4.27369	4.27369	4.27369	4.27369	4.27369	4.27369	4.27369	8.04985	4.27369	4.27369	7.22096	4.27369	4.27369	4.27369	chr1	39816456	39824936	+	hsa_circ_0011821	circBase	NM_012090	MACF1	exonic	1279
chr1:39823047-39824936+	4.27369	4.27369	4.27369	4.27369	4.27369	8.04154	8.01224	4.27369	4.27369	4.27369	4.27369	4.27369	4.27369	4.27369	4.27369	4.27369	chr1	39823046	39824936	+		Guojunjie2014	NM_012090	MACF1	exonic	820
chr1:39833820-39833986+	4.27369	4.27369	4.27369	4.27369	8.20115	4.27369	4.27369	4.27369	4.27369	4.27369	4.27369	4.27369	4.27369	4.27369	4.27369	4.27369	chr1	39833819	39833986	+		novel	NM_012090	MACF1	exonic	167
chr1:39833820-39838268+	8.59873	4.27369	4.27369	4.27369	4.27369	4.27369	4.27369	4.27369	4.27369	4.27369	4.27369	4.27369	4.27369	4.27369	4.27369	4.27369	chr1	39833819	39838268	+	hsa_circ_0113295	circBase	NM_012090	MACF1	exonic	442
chr1:39835702-39838268+	4.27369	4.27369	4.27369	4.27369	4.27369	4.27369	4.27369	4.27369	8.59978	4.27369	4.27369	6.77927	8.42606	4.27369	7.0778	4.27369	chr1	39835701	39838268	+	hsa_circ_0113297	circBase	NM_012090	MACF1	exonic	275
chr1:39851106-39854330+	4.27369	4.27369	4.27369	7.76365	4.27369	4.27369	4.27369	4.27369	4.27369	4.27369	4.27369	4.27369	4.27369	4.27369	4.27369	4.27369	chr1	39851105	39854330	+	hsa_circ_0011837	circBase	NM_012090	MACF1	exonic	1968
chr1:39888046-39888572+	4.27369	4.27369	4.27369	4.27369	4.27369	4.27369	4.27369	4.27369	4.27369	4.27369	4.27369	4.27369	4.27369	4.27369	4.27369	8.0809	chr1	39888045	39888572	+	hsa_circ_0113302	circBase	NM_012090	MACF1	exonic	333
chr1:39900086-39905172+	4.27369	4.27369	4.27369	4.27369	4.27369	4.27369	4.27369	4.27369	4.27369	4.27369	4.27369	8.18407	4.27369	4.27369	4.27369	4.27369	chr1	39900085	39905172	+	hsa_circ_0005788	circBase	NM_012090	MACF1	exonic	891
chr1:39903449-39905172+	4.27369	4.27369	4.27369	4.27369	4.27369	4.27369	4.27369	4.27369	4.27369	4.27369	7.7562	4.27369	4.27369	4.27369	4.27369	4.27369	chr1	39903448	39905172	+	hsa_circ_0113312	circBase	uc031pmc.1	MACF1	exonic	459
chr1:39904946-39905172+	4.27369	4.27369	8.83529	4.27369	4.27369	4.27369	4.27369	4.27369	4.27369	4.27369	4.27369	4.27369	8.42606	8.10207	4.27369	4.27369	chr1	39904945	39905172	+	hsa_circ_0011843	circBase	NM_012090	MACF1	exonic	227
chr1:39910334-39914435+	4.27369	4.27369	4.27369	4.27369	4.27369	4.27369	4.27369	7.24783	4.27369	4.27369	4.27369	4.27369	7.22096	4.27369	4.27369	4.27369	chr1	39910333	39914435	+	hsa_circ_0002704	circBase	NM_012090	MACF1	exonic	827
chr1:39910356-39910507+	4.27369	4.27369	4.27369	4.27369	4.27369	8.04154	4.27369	4.27369	4.27369	4.27369	4.27369	4.27369	4.27369	4.27369	4.27369	4.27369	chr1	39910355	39910507	+		novel	NM_012090	MACF1	sense overlapping	152
chr1:39913104-39914435+	4.27369	4.27369	4.27369	4.27369	4.27369	4.27369	4.27369	4.27369	4.27369	4.27369	4.27369	4.27369	4.27369	8.40354	4.27369	4.27369	chr1	39913103	39914435	+	hsa_circ_0002104	circBase	NM_012090	MACF1	exonic	653
chr1:39924758-39934404+	4.27369	4.27369	4.27369	4.27369	4.27369	8.59076	4.27369	4.27369	4.27369	4.27369	4.27369	4.27369	4.27369	4.27369	4.27369	4.27369	chr1	39924757	39934404	+		Zhang2014	NM_012090	MACF1	exonic	675
chr1:39927555-39934404+	4.27369	8.80449	4.27369	4.27369	7.66284	4.27369	4.27369	4.27369	4.27369	4.27369	4.27369	4.27369	4.27369	4.27369	4.27369	4.27369	chr1	39927554	39934404	+		novel	NM_012090	MACF1	exonic	348
chr1:40090616-40092852-	4.27369	4.27369	4.27369	4.27369	4.27369	4.27369	4.27369	4.27369	4.27369	4.27369	9.25244	4.27369	4.27369	4.27369	4.27369	4.27369	chr1	40090615	40092852	-		novel	NM_014571	HEYL	sense overlapping	2237
chr1:40306807-40323089-	4.27369	4.27369	4.27369	4.27369	4.27369	4.27369	4.27369	4.27369	4.27369	4.27369	4.27369	4.27369	8.12427	4.27369	4.27369	8.0809	chr1	40306806	40323089	-	hsa_circ_0006164	circBase	NM_017646	TRIT1	sense overlapping	16283
chr1:40319642-40323089-	4.27369	4.27369	4.27369	4.27369	4.27369	4.27369	4.27369	7.24783	4.27369	4.27369	4.27369	4.27369	8.12427	8.40354	7.0778	4.27369	chr1	40319641	40323089	-	hsa_circ_0000057	circBase	NM_017646	TRIT1	exonic	240
chr1:40319642-40328518-	4.27369	4.27369	4.27369	4.27369	4.27369	4.27369	8.56071	4.27369	4.27369	4.27369	4.27369	4.27369	4.27369	4.27369	4.27369	4.27369	chr1	40319641	40328518	-	hsa_circ_0113329	circBase	uc001cel.3	TRIT1	intronic	8877
chr1:40422759-40424497+	4.27369	4.27369	4.27369	4.27369	8.20115	4.27369	4.27369	4.27369	4.27369	4.27369	4.27369	4.27369	4.27369	4.27369	4.27369	4.27369	chr1	40422758	40424497	+	hsa_circ_0008844	circBase	NM_032793	MFSD2A	exonic	260
chr1:40529899-40530231+	8.41633	4.27369	4.27369	6.88666	4.27369	4.27369	4.27369	4.27369	4.27369	6.66147	7.7562	4.27369	4.27369	4.27369	4.27369	4.27369	chr1	40529898	40530231	+	hsa_circ_0009142	circBase	NM_006367	CAP1	exonic	230
chr1:40634841-40668286+	4.27369	4.27369	4.27369	4.27369	4.27369	4.27369	4.27369	4.27369	4.27369	8.04985	4.27369	4.27369	4.27369	4.27369	4.27369	4.27369	chr1	40634840	40668286	+	hsa_circ_0113334	circBase	NM_012421	RLF	sense overlapping	33446
chr1:40654727-40668286+	4.27369	4.27369	6.35456	4.27369	4.27369	7.14374	4.27369	4.27369	8.35106	4.27369	6.87982	6.77927	8.6755	8.86523	8.91391	8.77604	chr1	40654726	40668286	+	hsa_circ_0006373	circBase	NM_012421	RLF	exonic	573
chr1:40654727-40688382+	4.27369	4.27369	4.27369	4.27369	4.27369	4.27369	4.27369	4.27369	4.27369	4.27369	4.27369	4.27369	8.88811	4.27369	4.27369	4.27369	chr1	40654726	40688382	+	hsa_circ_0113336	circBase	NM_012421	RLF	exonic	710
chr1:40656444-40668286+	4.27369	4.27369	4.27369	4.27369	4.27369	4.27369	4.27369	7.24783	7.15194	8.04985	4.27369	4.27369	7.22096	4.27369	7.97064	4.27369	chr1	40656443	40668286	+	hsa_circ_0007302	circBase	NM_012421	RLF	exonic	418
chr1:40703295-40703679+	4.27369	4.27369	4.27369	4.27369	4.27369	4.27369	4.27369	4.27369	4.27369	4.27369	4.27369	4.27369	4.27369	7.72049	4.27369	4.27369	chr1	40703294	40703679	+		novel	NM_012421	RLF	sense overlapping	385
chr1:40733458-40737707+	4.27369	4.27369	4.27369	4.27369	4.27369	4.27369	4.27369	4.27369	4.27369	4.27369	4.27369	4.27369	8.12427	4.27369	4.27369	4.27369	chr1	40733457	40737707	+	hsa_circ_0008985	circBase	NM_005857	ZMPSTE24	exonic	499
chr1:40869356-40872541+	4.27369	4.27369	4.27369	4.27369	4.27369	4.27369	4.27369	8.15298	4.27369	4.27369	4.27369	4.27369	4.27369	4.27369	4.27369	4.27369	chr1	40869355	40872541	+		Guojunjie2014	NM_022733	SMAP2	sense overlapping	3186
chr1:40872408-40875507+	4.27369	4.27369	4.27369	4.27369	4.27369	8.04154	4.27369	4.27369	4.27369	4.27369	4.27369	4.27369	6.39684	6.37849	4.27369	4.27369	chr1	40872407	40875507	+	hsa_circ_0003276	circBase	NM_022733	SMAP2	exonic	299
chr1:40872408-40875511+	4.27369	4.27369	4.27369	4.27369	4.27369	4.27369	4.27369	4.27369	8.59978	4.27369	4.27369	4.27369	4.27369	4.27369	4.27369	4.27369	chr1	40872407	40875511	+		novel	NM_022733	SMAP2	sense overlapping	3104
chr1:40872408-40882768+	4.27369	4.27369	4.27369	4.27369	4.27369	4.27369	4.27369	4.27369	7.15194	4.27369	4.27369	4.27369	6.39684	4.27369	4.27369	4.27369	chr1	40872407	40882768	+	hsa_circ_0011898	circBase	NM_022733	SMAP2	exonic	1061
chr1:40878688-40882768+	4.27369	4.27369	4.27369	4.27369	7.66284	4.27369	4.27369	4.27369	4.27369	4.27369	4.27369	4.27369	4.27369	4.27369	4.27369	4.27369	chr1	40878687	40882768	+	hsa_circ_0007973	circBase	NM_022733	SMAP2	exonic	762
chr1:40980187-40981590+	4.27369	9.18187	4.27369	4.27369	4.27369	4.27369	7.11646	4.27369	7.66997	4.27369	4.27369	4.27369	7.74219	6.37849	7.0778	8.46994	chr1	40980186	40981590	+	hsa_circ_0113347	circBase	NM_022774	EXO5	sense overlapping	1404
chr1:40980187-40982858+	6.79996	4.27369	4.27369	4.27369	4.27369	4.27369	4.27369	4.27369	4.27369	4.27369	4.27369	4.27369	7.74219	4.27369	4.27369	4.27369	chr1	40980186	40982858	+	hsa_circ_0113348	circBase	NM_022774	EXO5	sense overlapping	2672
chr1:41204508-41218918+	4.27369	4.27369	4.27369	4.27369	4.27369	4.27369	4.27369	4.27369	4.27369	4.27369	4.27369	4.27369	4.27369	4.27369	7.97064	4.27369	chr1	41204507	41218918	+		novel	NM_014223	NFYC	exonic	395
chr1:41466701-41478351+	4.27369	4.27369	4.27369	7.76365	4.27369	4.27369	4.27369	4.27369	4.27369	4.27369	4.27369	4.27369	4.27369	4.27369	4.27369	4.27369	chr1	41466700	41478351	+		novel	NM_001905	CTPS1	sense overlapping	11651
chr1:41474466-41475261+	4.27369	4.27369	4.27369	4.27369	4.27369	4.27369	4.27369	8.15298	4.27369	4.27369	4.27369	6.77927	4.27369	4.27369	8.91391	4.27369	chr1	41474465	41475261	+	hsa_circ_0005157	circBase	NM_001301237	CTPS1	exonic	242
chr1:41474466-41475926+	4.27369	4.27369	4.27369	4.27369	6.79436	7.14374	4.27369	7.24783	4.27369	4.27369	8.29749	4.27369	4.27369	4.27369	7.97064	4.27369	chr1	41474465	41475926	+	hsa_circ_0008296	circBase	NM_001301237	CTPS1	exonic	336
chr1:41536267-41541123-	4.27369	4.27369	4.27369	8.30516	6.79436	8.59076	7.11646	8.70489	4.27369	7.5166	4.27369	7.6463	8.12427	6.37849	7.0778	7.54657	chr1	41536266	41541123	-	hsa_circ_0000061	circBase	NM_012236	SCMH1	exonic	360	Cerebellar neurodegeneration, acute lymphoblastic leukemia (ALL), acute myeloid leukemia (AML), asthma, bladder cancer, breast cancer, cardiac hypertrophy, cervical cancer, chronic lymphocytic leukemia (CLL), epithelial ovarian cancer (EOC), esophageal cancer, glioblastoma, hepatocellular carcinoma (HCC), malignant melanoma, neuroblastoma (NB), non-alcoholic fatty liver disease (NAFLD), pancreati…
chr1:41578955-41608784-	4.27369	4.27369	4.27369	4.27369	4.27369	4.27369	8.01224	4.27369	4.27369	4.27369	4.27369	9.35057	4.27369	7.20021	7.0778	4.27369	chr1	41578954	41608784	-	hsa_circ_0000063	circBase	NM_012236	SCMH1	exonic	568	acute lymphoblastic leukemia (ALL), acute myeloid leukemia (AML), cardiac hypertrophy, colorectal cancer, lung cancer, non-alcoholic fatty liver disease (NAFLD), prostate cancer
chr1:41582594-41608784-	4.27369	4.27369	4.27369	4.27369	4.27369	4.27369	4.27369	4.27369	4.27369	4.27369	4.27369	7.6463	4.27369	4.27369	4.27369	4.27369	chr1	41582593	41608784	-		novel	NM_012236	SCMH1	exonic	324
chr1:42041215-42050989-	4.27369	4.27369	4.27369	4.27369	4.27369	4.27369	4.27369	7.24783	4.27369	4.27369	4.27369	6.77927	4.27369	7.20021	4.27369	7.54657	chr1	42041214	42050989	-	hsa_circ_0011950	circBase	NM_024503	HIVEP3	exonic	5728
chr1:42094420-42094618-	4.27369	4.27369	4.27369	4.27369	4.27369	4.27369	4.27369	4.27369	4.27369	4.27369	4.27369	4.27369	4.27369	7.72049	7.0778	4.27369	chr1	42094419	42094618	-	hsa_circ_0011951	circBase	NM_024503	HIVEP3	exonic	199
chr1:42312054-42315154-	4.27369	4.27369	4.27369	4.27369	4.27369	4.27369	4.27369	4.27369	4.27369	4.27369	7.7562	4.27369	4.27369	4.27369	4.27369	4.27369	chr1	42312053	42315154	-		novel	ENST00000372583	HIVEP3	intronic	3101
chr1:42654408-42664901-	4.27369	4.27369	4.27369	4.27369	4.27369	4.27369	4.27369	4.27369	4.27369	4.27369	4.27369	4.27369	4.27369	4.27369	4.27369	8.46994	chr1	42654407	42664901	-		novel	NM_014947	FOXJ3	exonic	1015
chr1:42654408-42693637-	4.27369	4.27369	4.27369	4.27369	4.27369	4.27369	4.27369	4.27369	4.27369	4.27369	4.27369	4.27369	4.27369	7.20021	4.27369	4.27369	chr1	42654407	42693637	-		novel	NM_014947	FOXJ3	exonic	1201
chr1:42664773-42671534-	4.27369	4.27369	4.27369	4.27369	4.27369	4.27369	7.11646	4.27369	4.27369	4.27369	4.27369	4.27369	8.12427	4.27369	4.27369	4.27369	chr1	42664772	42671534	-	hsa_circ_0011955	circBase	NM_014947	FOXJ3	exonic	231
chr1:42693554-42744343-	4.27369	4.27369	4.27369	4.27369	4.27369	4.27369	4.27369	4.27369	4.27369	4.27369	4.27369	4.27369	7.74219	4.27369	4.27369	9.43004	chr1	42693553	42744343	-	hsa_circ_0011957	circBase	NM_014947	FOXJ3	exonic	484
chr1:42693554-42776781-	4.27369	4.27369	4.27369	4.27369	4.27369	4.27369	4.27369	4.27369	4.27369	7.5166	4.27369	6.77927	6.39684	4.27369	4.27369	6.6886	chr1	42693553	42776781	-	hsa_circ_0011958	circBase	NM_014947	FOXJ3	exonic	545
chr1:42730786-42744343-	4.27369	4.27369	4.27369	6.88666	8.89968	9.55411	4.27369	8.70489	8.35106	4.27369	4.27369	7.6463	8.12427	4.27369	8.91391	8.46994	chr1	42730785	42744343	-	hsa_circ_0006848	circBase	NM_014947	FOXJ3	exonic	400
chr1:42730786-42744455-	4.27369	4.27369	4.27369	4.27369	4.27369	8.04154	4.27369	7.24783	4.27369	4.27369	4.27369	4.27369	7.22096	4.27369	7.0778	4.27369	chr1	42730785	42744455	-	hsa_circ_0113379	circBase	NM_014947	FOXJ3	sense overlapping	13670
chr1:42730786-42776781-	4.27369	4.27369	8.07304	4.27369	6.79436	4.27369	4.27369	4.27369	4.27369	7.5166	4.27369	4.27369	4.27369	4.27369	4.27369	8.0809	chr1	42730785	42776781	-	hsa_circ_0004416	circBase	NM_014947	FOXJ3	exonic	461
chr1:42730786-42789498-	4.27369	4.27369	4.27369	4.27369	4.27369	4.27369	4.27369	8.15298	4.27369	4.27369	4.27369	4.27369	4.27369	4.27369	7.97064	4.27369	chr1	42730785	42789498	-	hsa_circ_0113380	circBase	NM_001198851	FOXJ3	exonic	715
chr1:42946132-42964587+	4.27369	4.27369	4.27369	4.27369	4.27369	4.27369	4.27369	4.27369	4.27369	8.43832	4.27369	7.6463	7.74219	6.37849	4.27369	4.27369	chr1	42946131	42964587	+	hsa_circ_0113387	circBase	ENST00000428554	CCDC30	exonic	547
chr1:42948334-42964587+	4.27369	4.27369	4.27369	4.27369	4.27369	4.27369	4.27369	4.27369	4.27369	9.39752	4.27369	7.6463	7.22096	8.65278	7.0778	4.27369	chr1	42948333	42964587	+	hsa_circ_0113389	circBase	ENST00000428554	CCDC30	exonic	441
chr1:42948334-43042900+	7.66897	4.27369	4.27369	4.27369	4.27369	4.27369	4.27369	4.27369	4.27369	4.27369	4.27369	4.27369	4.27369	4.27369	4.27369	4.27369	chr1	42948333	43042900	+		novel	uc001chm.2	CCDC30	exonic	1616
chr1:43031967-43076761+	4.27369	4.27369	4.27369	4.27369	4.27369	4.27369	4.27369	4.27369	4.27369	4.27369	4.27369	4.27369	4.27369	4.27369	4.27369	8.46994	chr1	43031966	43076761	+	hsa_circ_0113393	circBase	NM_001080850	CCDC30	exonic	821
chr1:43131651-43133111+	4.27369	4.27369	4.27369	4.27369	7.66284	4.27369	4.27369	4.27369	4.27369	4.27369	4.27369	4.27369	4.27369	4.27369	4.27369	4.27369	chr1	43131650	43133111	+		novel	NM_006347	PPIH	exonic	219
chr1:43239234-43241150+	4.27369	4.27369	9.02028	7.76365	8.20115	4.27369	8.56071	4.27369	8.59978	4.27369	4.27369	4.27369	4.27369	4.27369	4.27369	4.27369	chr1	43239233	43241150	+	hsa_circ_0004752	circBase	NM_024097	C1orf50	sense overlapping	1917
chr1:43239234-43241193+	4.27369	4.27369	4.27369	6.88666	4.27369	4.27369	4.27369	4.27369	4.27369	4.27369	4.27369	4.27369	6.39684	4.27369	4.27369	4.27369	chr1	43239233	43241193	+	hsa_circ_0113401	circBase	NM_024097	C1orf50	sense overlapping	1960
chr1:44134771-44137546+	4.27369	4.27369	4.27369	4.27369	4.27369	4.27369	4.27369	4.27369	8.81186	4.27369	4.27369	4.27369	4.27369	4.27369	4.27369	4.27369	chr1	44134770	44137546	+	hsa_circ_0113417	circBase	NM_014663	KDM4A	exonic	571
chr1:44386076-44387310+	4.27369	4.27369	4.27369	4.27369	4.27369	4.27369	4.27369	4.27369	4.27369	4.27369	4.27369	4.27369	4.27369	4.27369	4.27369	9.59547	chr1	44386075	44387310	+	hsa_circ_0007205	circBase	ENST00000361812	ST3GAL3	intronic	1235
chr1:44467985-44468657-	4.27369	4.27369	4.27369	4.27369	4.27369	4.27369	4.27369	4.27369	7.66997	4.27369	4.27369	4.27369	4.27369	4.27369	4.27369	4.27369	chr1	44467984	44468657	-	hsa_circ_0012133	circBase	NM_006934	SLC6A9	exonic	372
chr1:44474025-44474295-	4.27369	4.27369	4.27369	7.76365	4.27369	4.27369	4.27369	4.27369	4.27369	4.27369	4.27369	4.27369	4.27369	4.27369	4.27369	4.27369	chr1	44474024	44474295	-	hsa_circ_0012134	circBase	NM_006934	SLC6A9	exonic	271
chr1:44568738-44571186+	4.27369	4.27369	4.27369	4.27369	4.27369	4.27369	4.27369	4.27369	4.27369	4.27369	4.27369	4.27369	4.27369	7.20021	4.27369	4.27369	chr1	44568737	44571186	+		Guojunjie2014	uc009vxf.1	KLF17	intronic	2449
chr1:44713611-44785416-	4.27369	4.27369	4.27369	4.27369	4.27369	4.27369	4.27369	4.27369	4.27369	4.27369	4.27369	6.77927	4.27369	4.27369	4.27369	4.27369	chr1	44713610	44785416	-		Zhang2014	NM_024066	ERI3	exonic	442
chr1:44750507-44785416-	4.27369	4.27369	4.27369	4.27369	4.27369	4.27369	8.56071	4.27369	4.27369	4.27369	4.27369	7.6463	7.22096	8.40354	4.27369	4.27369	chr1	44750506	44785416	-	hsa_circ_0005716	circBase	NM_024066	ERI3	exonic	342
chr1:44750507-44804994-	4.27369	4.27369	4.27369	4.27369	6.79436	4.27369	7.11646	4.27369	8.35106	9.84563	4.27369	9.13528	8.12427	6.37849	7.97064	7.54657	chr1	44750506	44804994	-	hsa_circ_0007437	circBase	NM_024066	ERI3	exonic	620
chr1:44773982-44785416-	4.27369	4.27369	8.62304	4.27369	4.27369	4.27369	8.01224	8.70489	8.05034	4.27369	8.69018	8.18407	8.88811	6.37849	4.27369	8.0809	chr1	44773981	44785416	-	hsa_circ_0012144	circBase	NM_024066	ERI3	exonic	269
chr1:44773982-44804994-	4.27369	4.27369	4.27369	4.27369	4.27369	4.27369	8.95716	4.27369	8.05034	4.27369	4.27369	8.88214	8.12427	7.20021	8.51803	9.02843	chr1	44773981	44804994	-	hsa_circ_0007693	circBase	NM_024066	ERI3	exonic	547
chr1:44785300-44804994-	4.27369	4.27369	4.27369	4.27369	4.27369	4.27369	4.27369	4.27369	7.66997	4.27369	4.27369	7.6463	4.27369	4.27369	4.27369	4.27369	chr1	44785299	44804994	-	hsa_circ_0005246	circBase	NM_024066	ERI3	exonic	395
chr1:44804717-44804994-	4.27369	4.27369	4.27369	4.27369	4.27369	4.27369	4.27369	4.27369	4.27369	7.5166	4.27369	4.27369	4.27369	7.72049	4.27369	4.27369	chr1	44804716	44804994	-	hsa_circ_0012151	circBase	NM_024066	ERI3	exonic	278
chr1:44877653-44878394+	4.27369	8.71553	9.33142	10.3511	4.27369	7.14374	10.7238	7.24783	4.27369	8.99621	7.7562	10.2238	7.74219	8.86523	4.27369	10.1148	chr1	44877652	44878394	+	hsa_circ_0012152	circBase	NM_018150	RNF220	exonic	742
chr1:45223228-45223812+	4.27369	4.27369	4.27369	4.27369	4.27369	4.27369	8.95716	4.27369	4.27369	4.27369	4.27369	4.27369	4.27369	4.27369	4.27369	4.27369	chr1	45223227	45223812	+	hsa_circ_0002563	circBase	NM_006845	KIF2C	exonic	247
chr1:45293968-45294303-	4.27369	4.27369	4.27369	4.27369	4.27369	4.27369	4.27369	4.27369	4.27369	4.27369	4.27369	4.27369	9.23754	4.27369	4.27369	4.27369	chr1	45293967	45294303	-	hsa_circ_0113429	circBase	NM_003738	PTCH2	exonic	245
chr1:45340350-45341367-	4.27369	4.27369	4.27369	4.27369	4.27369	4.27369	4.27369	8.15298	4.27369	4.27369	4.27369	4.27369	4.27369	8.40354	4.27369	4.27369	chr1	45340349	45341367	-	hsa_circ_0012185	circBase	NM_020365	EIF2B3	exonic	227
chr1:45340350-45347411-	4.27369	4.27369	4.27369	4.27369	4.27369	4.27369	4.27369	4.27369	4.27369	4.27369	4.27369	4.27369	4.27369	7.72049	7.0778	4.27369	chr1	45340349	45347411	-	hsa_circ_0012186	circBase	NM_020365	EIF2B3	exonic	546
chr1:45553553-45553909-	4.27369	4.27369	4.27369	4.27369	4.27369	4.27369	4.27369	4.27369	4.27369	8.99621	4.27369	7.6463	10.1332	10.4759	4.27369	8.0809	chr1	45553552	45553909	-	hsa_circ_0113446	circBase	NM_020883	ZSWIM5	exonic	357
chr1:45851584-45923543-	4.27369	4.27369	4.27369	4.27369	4.27369	4.27369	4.27369	4.27369	6.33591	4.27369	4.27369	4.27369	4.27369	8.40354	4.27369	4.27369	chr1	45851583	45923543	-		novel	NM_007170	TESK2	exonic	479
chr1:45887397-45923543-	4.27369	4.27369	4.27369	4.27369	4.27369	4.27369	4.27369	4.27369	4.27369	4.27369	4.27369	4.27369	4.27369	7.20021	4.27369	4.27369	chr1	45887396	45923543	-		novel	NM_007170	TESK2	exonic	430
chr1:45923236-45923543-	4.27369	4.27369	4.27369	4.27369	4.27369	4.27369	4.27369	4.27369	4.27369	4.27369	4.27369	4.27369	6.39684	4.27369	4.27369	8.0809	chr1	45923235	45923543	-		novel	NM_007170	TESK2	exonic	308
chr1:45923236-45940820-	4.27369	4.27369	4.27369	4.27369	4.27369	4.27369	4.27369	4.27369	4.27369	4.27369	4.27369	4.27369	7.22096	4.27369	4.27369	4.27369	chr1	45923235	45940820	-		novel	ENST00000538496	TESK2	intronic	17585
chr1:46032241-46032692+	4.27369	4.27369	4.27369	9.26036	8.59229	8.04154	9.26781	4.27369	4.27369	4.27369	4.27369	8.18407	8.6755	7.20021	4.27369	4.27369	chr1	46032240	46032692	+	hsa_circ_0000067	circBase	NM_006066	AKR1A1	exonic	272
chr1:46077729-46082065+	4.27369	4.27369	4.27369	4.27369	4.27369	4.27369	4.27369	4.27369	4.27369	4.27369	4.27369	4.27369	4.27369	4.27369	4.27369	7.54657	chr1	46077728	46082065	+		novel	NM_002482	NASP	sense overlapping	4337
chr1:46079768-46082065+	4.27369	4.27369	4.27369	4.27369	4.27369	4.27369	4.27369	9.10311	4.27369	4.27369	4.27369	4.27369	4.27369	4.27369	4.27369	4.27369	chr1	46079767	46082065	+	hsa_circ_0002053	circBase	NM_002482	NASP	exonic	573
chr1:46080685-46082065+	4.27369	4.27369	4.27369	4.27369	4.27369	4.27369	4.27369	8.15298	4.27369	4.27369	4.27369	4.27369	4.27369	4.27369	4.27369	4.27369	chr1	46080684	46082065	+	hsa_circ_0012248	circBase	NM_002482	NASP	exonic	413
chr1:46099768-46126049-	4.27369	4.27369	4.27369	4.27369	8.59229	4.27369	4.27369	7.24783	4.27369	4.27369	4.27369	4.27369	4.27369	4.27369	4.27369	7.54657	chr1	46099767	46126049	-		novel	NM_021639	GPBP1L1	sense overlapping	26282
chr1:46102111-46102284-	4.27369	4.27369	4.27369	4.27369	4.27369	4.27369	4.27369	4.27369	7.66997	4.27369	4.27369	4.27369	4.27369	4.27369	4.27369	4.27369	chr1	46102110	46102284	-		novel	ENST00000290795	GPBP1L1	intronic	174
chr1:46105882-46108171-	4.27369	4.27369	4.27369	4.27369	10.005	8.59076	8.56071	4.27369	8.35106	9.39752	4.27369	4.27369	10.0472	9.61769	4.27369	6.6886	chr1	46105881	46108171	-	hsa_circ_0008774	circBase	NM_021639	GPBP1L1	exonic	267
chr1:46108099-46120991-	4.27369	4.27369	4.27369	4.27369	4.27369	4.27369	4.27369	4.27369	4.27369	4.27369	4.27369	4.27369	4.27369	7.72049	4.27369	4.27369	chr1	46108098	46120991	-	hsa_circ_0113455	circBase	NM_021639	GPBP1L1	exonic	490
chr1:46124700-46126897-	4.27369	4.27369	4.27369	4.27369	4.27369	8.59076	8.56071	4.27369	4.27369	4.27369	4.27369	4.27369	4.27369	4.27369	7.0778	4.27369	chr1	46124699	46126897	-	hsa_circ_0000068	circBase	NM_021639	GPBP1L1	exonic	1157	B-cell chronic lymphocytic leukemia, Hodgkin's lymphoma, Intrahepatic cholangiocarcinoma (ICC), acute lymphoblastic leukemia (ALL), acute myeloid leukemia (AML), acute promyelocytic leukemia (APL), adrenocortical carcinoma, autism spectrum disorder (ASD), bladder cancer, breast cancer, cardiac hypertrophy, chronic lymphocytic leukemia (CLL), chronic pancreatitis, colorectal cancer, gastric cancer…
chr1:46125856-46126897-	4.27369	4.27369	4.27369	4.27369	4.27369	8.04154	4.27369	4.27369	4.27369	4.27369	4.27369	4.27369	4.27369	4.27369	4.27369	4.27369	chr1	46125855	46126897	-		novel	NM_021639	GPBP1L1	exonic	1042
chr1:46379427-46425149+	4.27369	4.27369	4.27369	4.27369	4.27369	4.27369	4.27369	4.27369	4.27369	4.27369	4.27369	4.27369	7.22096	4.27369	4.27369	4.27369	chr1	46379426	46425149	+	hsa_circ_0003968	circBase	NM_015112	MAST2	sense overlapping	45723
chr1:46463396-46476611+	4.27369	4.27369	4.27369	4.27369	4.27369	4.27369	4.27369	4.27369	4.27369	4.27369	4.27369	4.27369	7.22096	4.27369	4.27369	4.27369	chr1	46463395	46476611	+	hsa_circ_0012289	circBase	NM_015112	MAST2	exonic	596
chr1:46509326-46546422-	4.27369	4.27369	4.27369	4.27369	4.27369	4.27369	4.27369	4.27369	4.27369	4.27369	4.27369	4.27369	4.27369	9.05038	4.27369	4.27369	chr1	46509325	46546422	-	hsa_circ_0113462	circBase	NM_003629	PIK3R3	sense overlapping	37097
chr1:46521467-46546422-	4.27369	4.27369	4.27369	6.88666	4.27369	7.14374	4.27369	4.27369	4.27369	4.27369	4.27369	4.27369	8.12427	4.27369	4.27369	6.6886	chr1	46521466	46546422	-	hsa_circ_0012300	circBase	NM_003629	PIK3R3	exonic	835
chr1:46531726-46546422-	4.27369	4.27369	4.27369	4.27369	7.66284	4.27369	4.27369	4.27369	4.27369	4.27369	4.27369	4.27369	4.27369	4.27369	4.27369	7.54657	chr1	46531725	46546422	-	hsa_circ_0113471	circBase	NM_003629	PIK3R3	exonic	515
chr1:47142605-47143476-	4.27369	4.27369	4.27369	4.27369	4.27369	4.27369	4.27369	4.27369	4.27369	4.27369	4.27369	4.27369	4.27369	4.27369	4.27369	8.0809	chr1	47142604	47143476	-		novel	ENST00000544071	EFCAB14	intronic	872
chr1:47144141-47157609-	4.27369	4.27369	4.27369	4.27369	4.27369	4.27369	4.27369	4.27369	4.27369	4.27369	4.27369	4.27369	7.74219	4.27369	4.27369	4.27369	chr1	47144140	47157609	-		novel	NM_014774	EFCAB14	sense overlapping	13469
chr1:47144141-47173723-	4.27369	4.27369	4.27369	4.27369	4.27369	4.27369	4.27369	4.27369	4.27369	4.27369	4.27369	4.27369	7.22096	4.27369	4.27369	4.27369	chr1	47144140	47173723	-		novel	NM_014774	EFCAB14	sense overlapping	29583
chr1:47512139-47521237+	4.27369	4.27369	4.27369	4.27369	4.27369	4.27369	4.27369	4.27369	4.27369	4.27369	4.27369	4.27369	4.27369	7.72049	4.27369	4.27369	chr1	47512138	47521237	+		novel	NM_178033	CYP4X1	sense overlapping	9099
chr1:47512139-47534435+	4.27369	4.27369	4.27369	4.27369	4.27369	4.27369	4.27369	4.27369	4.27369	4.27369	4.27369	4.27369	7.22096	4.27369	4.27369	4.27369	chr1	47512138	47534435	+	hsa_circ_0113480	circBase	NM_178033	CYP4X1	sense overlapping	22297
chr1:47725961-47737913-	4.27369	4.27369	4.27369	4.27369	4.27369	4.27369	4.27369	4.27369	4.27369	4.27369	4.27369	4.27369	7.74219	4.27369	4.27369	4.27369	chr1	47725960	47737913	-	hsa_circ_0113481	circBase	NM_003035	STIL	exonic	860
chr1:47737748-47767420-	4.27369	4.27369	8.83529	4.27369	4.27369	4.27369	4.27369	4.27369	4.27369	4.27369	4.27369	4.27369	4.27369	4.27369	4.27369	4.27369	chr1	47737747	47767420	-		novel	NM_003035	STIL	exonic	2118
chr1:47761437-47767420-	4.27369	4.27369	4.27369	4.27369	7.66284	4.27369	4.27369	4.27369	4.27369	4.27369	4.27369	4.27369	4.27369	4.27369	4.27369	4.27369	chr1	47761436	47767420	-	hsa_circ_0002632	circBase	NM_003035	STIL	exonic	520
chr1:47834141-47840965+	4.27369	4.27369	4.27369	8.30516	4.27369	4.27369	4.27369	4.27369	4.27369	8.04985	4.27369	4.27369	4.27369	4.27369	8.51803	4.27369	chr1	47834140	47840965	+	hsa_circ_0008201	circBase	NM_016308	CMPK1	exonic	474
chr1:48260258-48261352-	4.27369	4.27369	4.27369	4.27369	4.27369	4.27369	4.27369	4.27369	4.27369	4.27369	4.27369	4.27369	8.12427	4.27369	4.27369	4.27369	chr1	48260257	48261352	-		novel	ENST00000435576	TRABD2B	intronic	1095
chr1:48477351-48562897+	4.27369	4.27369	4.27369	4.27369	4.27369	4.27369	4.27369	4.27369	4.27369	4.27369	9.25244	4.27369	4.27369	4.27369	4.27369	4.27369	chr1	48477350	48562897	+		novel	ENST00000414953	CYP46A4P	sense overlapping	85547
chr1:48519883-48549704+	4.27369	4.27369	4.27369	7.76365	4.27369	4.27369	4.27369	4.27369	4.27369	4.27369	4.27369	4.27369	4.27369	4.27369	4.27369	4.27369	chr1	48519882	48549704	+		novel	ENST00000439795	RP4-683M8.2	sense overlapping	29822
chr1:48625221-48632492-	4.27369	4.27369	4.27369	4.27369	4.27369	4.27369	4.27369	4.27369	4.27369	8.43832	4.27369	4.27369	4.27369	4.27369	4.27369	4.27369	chr1	48625220	48632492	-		novel	NR_026749	SKINTL	exonic	849
chr1:48771459-48825442-	4.27369	4.27369	4.27369	4.27369	4.27369	7.14374	4.27369	4.27369	4.27369	4.27369	4.27369	4.27369	7.22096	4.27369	4.27369	4.27369	chr1	48771458	48825442	-	hsa_circ_0113487	circBase	NM_019073	SPATA6	exonic	377
chr1:48821342-48825442-	4.27369	4.27369	4.27369	4.27369	4.27369	8.04154	4.27369	7.24783	7.66997	8.04985	4.27369	8.57492	9.07338	8.40354	9.47946	8.0809	chr1	48821341	48825442	-	hsa_circ_0008202	circBase	NM_019073	SPATA6	exonic	285
chr1:48821342-48851021-	4.27369	4.27369	4.27369	4.27369	4.27369	4.27369	4.27369	4.27369	8.35106	4.27369	4.27369	4.27369	4.27369	7.20021	4.27369	4.27369	chr1	48821341	48851021	-		novel	NM_019073	SPATA6	exonic	326
chr1:48821342-48865316-	4.27369	4.27369	4.27369	4.27369	4.27369	4.27369	4.27369	4.27369	4.27369	4.27369	4.27369	4.27369	6.39684	4.27369	4.27369	4.27369	chr1	48821341	48865316	-	hsa_circ_0113488	circBase	NM_019073	SPATA6	exonic	708
chr1:48821342-48869554-	4.27369	4.27369	4.27369	4.27369	4.27369	4.27369	4.27369	4.27369	6.33591	4.27369	4.27369	6.77927	7.22096	7.20021	8.91391	6.6886	chr1	48821341	48869554	-	hsa_circ_0012386	circBase	NM_019073	SPATA6	exonic	789
chr1:48821390-48851021-	4.27369	4.27369	4.27369	4.27369	4.27369	4.27369	4.27369	4.27369	4.27369	4.27369	4.27369	4.27369	4.27369	4.27369	7.0778	4.27369	chr1	48821389	48851021	-		novel	NM_001286238	SPATA6	exonic	278
chr1:48825258-48869554-	4.27369	4.27369	4.27369	4.27369	4.27369	4.27369	4.27369	4.27369	4.27369	4.27369	4.27369	4.27369	6.39684	4.27369	4.27369	4.27369	chr1	48825257	48869554	-		novel	NM_019073	SPATA6	exonic	689
chr1:48860939-48877260-	4.27369	4.27369	4.27369	4.27369	4.27369	4.27369	4.27369	4.27369	4.27369	4.27369	4.27369	4.27369	4.27369	7.20021	4.27369	4.27369	chr1	48860938	48877260	-	hsa_circ_0113492	circBase	NM_019073	SPATA6	exonic	588
chr1:48917224-48918803-	4.27369	4.27369	4.27369	4.27369	4.27369	4.27369	4.27369	4.27369	4.27369	4.27369	7.7562	4.27369	4.27369	4.27369	4.27369	4.27369	chr1	48917223	48918803	-	hsa_circ_0012389	circBase	NM_019073	SPATA6	exonic	187
chr1:49022927-49056657-	4.27369	4.27369	4.27369	4.27369	4.27369	4.27369	4.27369	4.27369	4.27369	4.27369	4.27369	4.27369	4.27369	7.20021	4.27369	4.27369	chr1	49022926	49056657	-		novel	NM_032785	AGBL4	sense overlapping	33731
chr1:49100165-49128913-	4.27369	4.27369	4.27369	4.27369	4.27369	4.27369	4.27369	4.27369	9.16056	4.27369	4.27369	4.27369	4.27369	4.27369	4.27369	4.27369	chr1	49100164	49128913	-		novel	NM_032785	AGBL4	exonic	317
chr1:50956260-51001129-	7.96321	4.27369	4.27369	4.27369	6.79436	4.27369	4.27369	4.27369	4.27369	4.27369	4.27369	9.13528	7.74219	7.20021	7.97064	4.27369	chr1	50956259	51001129	-	hsa_circ_0008981	circBase	NM_007051	FAF1	exonic	248
chr1:51001041-51050483-	4.27369	4.27369	4.27369	4.27369	4.27369	4.27369	4.27369	4.27369	4.27369	4.27369	4.27369	4.27369	7.74219	4.27369	4.27369	8.46994	chr1	51001040	51050483	-	hsa_circ_0012396	circBase	NM_007051	FAF1	exonic	654
chr1:51001041-51061888-	4.27369	4.27369	4.27369	4.27369	4.27369	4.27369	8.01224	4.27369	4.27369	4.27369	4.27369	4.27369	6.39684	4.27369	7.0778	8.0809	chr1	51001040	51061888	-	hsa_circ_0012397	circBase	NM_007051	FAF1	exonic	750
chr1:51005264-51061888-	4.27369	4.27369	4.27369	4.27369	7.66284	7.14374	7.11646	4.27369	4.27369	4.27369	4.27369	4.27369	4.27369	4.27369	4.27369	6.6886	chr1	51005263	51061888	-	hsa_circ_0012400	circBase	NM_007051	FAF1	exonic	661
chr1:51032749-51061888-	4.27369	4.27369	4.27369	4.27369	4.27369	4.27369	9.26781	8.15298	4.27369	4.27369	4.27369	8.57492	7.22096	4.27369	4.27369	4.27369	chr1	51032748	51061888	-	hsa_circ_0008197	circBase	NM_007051	FAF1	exonic	524
chr1:51048290-51061888-	4.27369	4.27369	4.27369	4.27369	4.27369	4.27369	4.27369	4.27369	4.27369	4.27369	4.27369	4.27369	7.22096	4.27369	4.27369	6.6886	chr1	51048289	51061888	-	hsa_circ_0012402	circBase	NM_007051	FAF1	exonic	369
chr1:51121114-51204626-	4.27369	4.27369	4.27369	4.27369	4.27369	4.27369	4.27369	4.27369	4.27369	4.27369	4.27369	4.27369	4.27369	8.65278	4.27369	4.27369	chr1	51121113	51204626	-	hsa_circ_0113516	circBase	NM_007051	FAF1	exonic	285
chr1:51121114-51210447-	9.56228	4.27369	4.27369	4.27369	4.27369	4.27369	4.27369	4.27369	8.35106	4.27369	8.99853	6.77927	7.74219	4.27369	7.97064	4.27369	chr1	51121113	51210447	-	hsa_circ_0004619	circBase	NM_007051	FAF1	exonic	377
chr1:51121114-51211363-	4.27369	4.27369	4.27369	4.27369	7.66284	4.27369	4.27369	4.27369	4.27369	4.27369	4.27369	4.27369	4.27369	4.27369	4.27369	4.27369	chr1	51121113	51211363	-		novel	NM_007051	FAF1	sense overlapping	90250
chr1:51171458-51210447-	4.27369	4.27369	4.27369	4.27369	4.27369	4.27369	4.27369	4.27369	4.27369	4.27369	4.27369	4.27369	4.27369	4.27369	4.27369	7.54657	chr1	51171457	51210447	-	hsa_circ_0113517	circBase	NM_007051	FAF1	exonic	290
chr1:51204535-51210447-	4.27369	4.27369	4.27369	4.27369	4.27369	4.27369	4.27369	4.27369	4.27369	4.27369	4.27369	4.27369	4.27369	8.10207	4.27369	7.54657	chr1	51204534	51210447	-	hsa_circ_0012409	circBase	NM_007051	FAF1	exonic	184
chr1:51204535-51253877-	4.27369	4.27369	4.27369	4.27369	4.27369	4.27369	4.27369	4.27369	4.27369	4.27369	4.27369	8.18407	4.27369	4.27369	4.27369	4.27369	chr1	51204534	51253877	-	hsa_circ_0012410	circBase	NM_007051	FAF1	exonic	390
chr1:51253672-51323669-	4.27369	4.27369	4.27369	4.27369	4.27369	4.27369	4.27369	4.27369	4.27369	4.27369	4.27369	4.27369	4.27369	6.37849	4.27369	4.27369	chr1	51253671	51323669	-	hsa_circ_0003332	circBase	NM_007051	FAF1	exonic	322
chr1:51578136-51584473+	4.27369	4.27369	9.02028	4.27369	4.27369	4.27369	4.27369	4.27369	4.27369	4.27369	4.27369	4.27369	4.27369	4.27369	4.27369	4.27369	chr1	51578135	51584473	+		novel	NM_001136508	C1orf185	exonic	242
chr1:51860053-51887530-	4.27369	4.27369	4.27369	4.27369	9.15295	8.59076	4.27369	4.27369	7.15194	4.27369	4.27369	4.27369	7.22096	4.27369	4.27369	7.54657	chr1	51860052	51887530	-	hsa_circ_0012423	circBase	NM_001981	EPS15	exonic	1079
chr1:51860053-51913807-	4.27369	4.27369	4.27369	4.27369	4.27369	8.59076	4.27369	4.27369	4.27369	4.27369	4.27369	4.27369	6.39684	4.27369	4.27369	4.27369	chr1	51860052	51913807	-	hsa_circ_0012425	circBase	NM_001981	EPS15	exonic	1558
chr1:51868107-51871780-	4.27369	4.27369	4.27369	4.27369	4.27369	4.27369	4.27369	4.27369	4.27369	4.27369	4.27369	6.77927	4.27369	7.20021	7.0778	4.27369	chr1	51868106	51871780	-	hsa_circ_0004501	circBase	NM_001981	EPS15	exonic	409
chr1:51868107-51874004-	4.27369	4.27369	4.27369	9.66398	6.79436	4.27369	8.01224	8.70489	4.27369	9.21078	4.27369	6.77927	6.39684	9.73043	8.51803	6.6886	chr1	51868106	51874004	-	hsa_circ_0005567	circBase	NM_001981	EPS15	exonic	607
chr1:51868107-51887530-	4.27369	4.27369	4.27369	4.27369	4.27369	4.27369	4.27369	4.27369	4.27369	4.27369	4.27369	6.77927	4.27369	4.27369	4.27369	4.27369	chr1	51868106	51887530	-		novel	NM_001981	EPS15	exonic	842
chr1:51868107-51910717-	4.27369	4.27369	4.27369	4.27369	4.27369	4.27369	4.27369	4.27369	4.27369	4.27369	4.27369	7.6463	4.27369	4.27369	4.27369	4.27369	chr1	51868106	51910717	-	hsa_circ_0012433	circBase	NM_001981	EPS15	exonic	1085
chr1:51868107-51913807-	4.27369	4.27369	4.27369	6.88666	4.27369	4.27369	8.01224	4.27369	4.27369	4.27369	4.27369	4.27369	4.27369	4.27369	4.27369	6.6886	chr1	51868106	51913807	-	hsa_circ_0012434	circBase	NM_001981	EPS15	exonic	1321
chr1:51868107-51930998-	4.27369	4.27369	4.27369	6.88666	4.27369	4.27369	4.27369	4.27369	4.27369	7.5166	4.27369	4.27369	4.27369	4.27369	7.0778	4.27369	chr1	51868106	51930998	-	hsa_circ_0012436	circBase	NM_001981	EPS15	exonic	1573
chr1:51869091-51871780-	4.27369	4.27369	4.27369	4.27369	4.27369	4.27369	4.27369	4.27369	4.27369	4.27369	4.27369	4.27369	7.22096	4.27369	4.27369	4.27369	chr1	51869090	51871780	-	hsa_circ_0012439	circBase	NM_001981	EPS15	exonic	318
chr1:51871577-51871780-	4.27369	4.27369	4.27369	7.76365	8.59229	4.27369	4.27369	4.27369	4.27369	4.27369	4.27369	6.77927	4.27369	4.27369	4.27369	4.27369	chr1	51871576	51871780	-	hsa_circ_0113529	circBase	NM_001981	EPS15	exonic	204
chr1:51871577-51874004-	4.27369	4.27369	4.27369	8.30516	4.27369	4.27369	4.27369	4.27369	4.27369	4.27369	4.27369	4.27369	8.12427	7.20021	9.47946	8.77604	chr1	51871576	51874004	-	hsa_circ_0004877	circBase	NM_001981	EPS15	exonic	402
chr1:51873807-51913807-	4.27369	4.27369	4.27369	4.27369	4.27369	4.27369	4.27369	4.27369	4.27369	4.27369	7.7562	4.27369	4.27369	4.27369	4.27369	4.27369	chr1	51873806	51913807	-		novel	NM_001981	EPS15	exonic	912
chr1:51887458-51913807-	4.27369	4.27369	4.27369	6.88666	4.27369	4.27369	4.27369	4.27369	4.27369	4.27369	4.27369	4.27369	4.27369	4.27369	4.27369	7.54657	chr1	51887457	51913807	-	hsa_circ_0012444	circBase	NM_001981	EPS15	exonic	552
chr1:51906019-51913807-	4.27369	4.27369	4.27369	4.27369	4.27369	4.27369	8.95716	4.27369	4.27369	4.27369	4.27369	4.27369	4.27369	8.86523	4.27369	4.27369	chr1	51906018	51913807	-	hsa_circ_0006125	circBase	NM_001981	EPS15	exonic	479
chr1:51924713-51930998-	4.27369	4.27369	4.27369	4.27369	4.27369	4.27369	4.27369	7.24783	4.27369	6.66147	4.27369	4.27369	6.39684	4.27369	4.27369	4.27369	chr1	51924712	51930998	-		novel	ENST00000464478	EPS15	exonic	360
chr1:51926763-51930998-	4.27369	4.27369	4.27369	4.27369	9.36832	4.27369	4.27369	4.27369	4.27369	4.27369	4.27369	4.27369	4.27369	4.27369	7.0778	4.27369	chr1	51926762	51930998	-	hsa_circ_0007330	circBase	NM_001981	EPS15	exonic	252
chr1:51953996-51974443-	4.27369	4.27369	4.27369	4.27369	8.20115	4.27369	4.27369	4.27369	4.27369	4.27369	4.27369	4.27369	4.27369	4.27369	4.27369	4.27369	chr1	51953995	51974443	-		novel	ENST00000371727	EPS15	intronic	20448
chr1:51974361-51976338-	4.27369	4.27369	4.27369	7.76365	4.27369	4.27369	4.27369	4.27369	4.27369	4.27369	4.27369	4.27369	4.27369	4.27369	4.27369	4.27369	chr1	51974360	51976338	-		novel	ENST00000371727	EPS15	intronic	1978
chr1:52117663-52215867+	4.27369	9.72817	4.27369	4.27369	4.27369	4.27369	4.27369	4.27369	4.27369	4.27369	4.27369	4.27369	4.27369	4.27369	4.27369	4.27369	chr1	52117662	52215867	+		novel	NM_024586	OSBPL9	exonic	432
chr1:52179675-52231653+	7.66897	4.27369	4.27369	4.27369	4.27369	4.27369	4.27369	4.27369	4.27369	4.27369	4.27369	4.27369	4.27369	4.27369	4.27369	4.27369	chr1	52179674	52231653	+		novel	NM_024586	OSBPL9	exonic	697
chr1:52211208-52231653+	4.27369	4.27369	4.27369	4.27369	4.27369	4.27369	4.27369	8.15298	4.27369	4.27369	4.27369	4.27369	4.27369	4.27369	7.0778	4.27369	chr1	52211207	52231653	+	hsa_circ_0003622	circBase	NM_024586	OSBPL9	exonic	620
chr1:52226362-52248315+	4.27369	4.27369	4.27369	4.27369	6.79436	7.14374	4.27369	4.27369	4.27369	4.27369	4.27369	4.27369	4.27369	4.27369	7.0778	4.27369	chr1	52226361	52248315	+		novel	NM_024586	OSBPL9	exonic	931
chr1:52237742-52238395+	6.79996	4.27369	4.27369	8.30516	4.27369	4.27369	4.27369	4.27369	4.27369	4.27369	4.27369	4.27369	7.74219	4.27369	7.0778	4.27369	chr1	52237741	52238395	+	hsa_circ_0002039	circBase	NM_024586	OSBPL9	exonic	232
chr1:52238279-52242579+	4.27369	4.27369	4.27369	4.27369	4.27369	4.27369	8.01224	4.27369	4.27369	4.27369	4.27369	4.27369	4.27369	4.27369	4.27369	4.27369	chr1	52238278	52242579	+		novel	NM_024586	OSBPL9	sense overlapping	4301
chr1:52279707-52280485-	4.27369	4.27369	4.27369	4.27369	4.27369	4.27369	4.27369	8.15298	4.27369	4.27369	4.27369	4.27369	4.27369	4.27369	4.27369	4.27369	chr1	52279706	52280485	-	hsa_circ_0012474	circBase	NM_002525	NRD1	exonic	235
chr1:52289336-52299842-	4.27369	4.27369	4.27369	4.27369	4.27369	4.27369	4.27369	4.27369	4.27369	4.27369	4.27369	4.27369	6.39684	4.27369	4.27369	4.27369	chr1	52289335	52299842	-	hsa_circ_0007430	circBase	NM_002525	NRD1	exonic	447
chr1:52293468-52299842-	8.76063	4.27369	4.27369	9.0064	9.72148	8.59076	9.52328	7.24783	8.05034	9.71115	4.27369	10.4271	9.95589	4.27369	9.22422	9.43004	chr1	52293467	52299842	-	hsa_circ_0009076	circBase	NM_002525	NRD1	exonic	228
chr1:52299689-52306186-	4.27369	4.27369	9.18422	4.27369	4.27369	4.27369	7.11646	4.27369	4.27369	4.27369	4.27369	4.27369	4.27369	4.27369	4.27369	7.54657	chr1	52299688	52306186	-		novel	NM_002525	NRD1	exonic	729
chr1:52305898-52306186-	4.27369	4.27369	4.27369	4.27369	4.27369	4.27369	4.27369	4.27369	4.27369	4.27369	4.27369	4.27369	4.27369	4.27369	7.97064	4.27369	chr1	52305897	52306186	-		novel	NM_002525	NRD1	exonic	289
chr1:52734135-52769597+	4.27369	4.27369	4.27369	4.27369	4.27369	4.27369	4.27369	4.27369	7.15194	8.99621	4.27369	4.27369	4.27369	4.27369	4.27369	4.27369	chr1	52734134	52769597	+	hsa_circ_0012496	circBase	NM_004799	ZFYVE9	exonic	983
chr1:52747333-52769597+	4.27369	4.27369	4.27369	4.27369	4.27369	4.27369	4.27369	4.27369	4.27369	4.27369	4.27369	4.27369	4.27369	4.27369	7.0778	8.46994	chr1	52747332	52769597	+	hsa_circ_0012498	circBase	NM_004799	ZFYVE9	exonic	569
chr1:52747333-52774673+	4.27369	4.27369	4.27369	4.27369	4.27369	4.27369	4.27369	4.27369	4.27369	4.27369	4.27369	4.27369	7.22096	4.27369	4.27369	4.27369	chr1	52747332	52774673	+		novel	NM_004799	ZFYVE9	sense overlapping	27341
chr1:52747333-52798590+	4.27369	4.27369	4.27369	4.27369	4.27369	4.27369	4.27369	4.27369	4.27369	4.27369	4.27369	4.27369	6.39684	4.27369	4.27369	4.27369	chr1	52747332	52798590	+	hsa_circ_0113568	circBase	NM_004799	ZFYVE9	exonic	720
chr1:52930742-52975384-	4.27369	4.27369	4.27369	4.27369	4.27369	4.27369	4.27369	4.27369	4.27369	4.27369	4.27369	4.27369	6.39684	4.27369	4.27369	4.27369	chr1	52930741	52975384	-	hsa_circ_0113584	circBase	NM_015269	ZCCHC11	exonic	2187
chr1:52937624-52975384-	4.27369	4.27369	4.27369	4.27369	4.27369	4.27369	8.56071	4.27369	4.27369	4.27369	4.27369	4.27369	4.27369	4.27369	4.27369	4.27369	chr1	52937623	52975384	-	hsa_circ_0113589	circBase	NM_015269	ZCCHC11	exonic	1996
chr1:52943380-52947595-	4.27369	4.27369	4.27369	4.27369	4.27369	4.27369	4.27369	4.27369	4.27369	4.27369	4.27369	8.18407	4.27369	4.27369	4.27369	4.27369	chr1	52943379	52947595	-	hsa_circ_0012545	circBase	NM_015269	ZCCHC11	exonic	508
chr1:52947095-52975384-	4.27369	4.27369	4.27369	4.27369	4.27369	4.27369	4.27369	4.27369	4.27369	4.27369	4.27369	4.27369	4.27369	7.20021	7.97064	4.27369	chr1	52947094	52975384	-	hsa_circ_0113594	circBase	NM_015269	ZCCHC11	exonic	966
chr1:52954581-52975384-	4.27369	4.27369	4.27369	6.88666	4.27369	4.27369	4.27369	4.27369	4.27369	4.27369	4.27369	4.27369	4.27369	4.27369	4.27369	6.6886	chr1	52954580	52975384	-	hsa_circ_0113596	circBase	NM_015269	ZCCHC11	exonic	633
chr1:52956404-52975384-	4.27369	4.27369	4.27369	4.27369	4.27369	8.04154	4.27369	4.27369	4.27369	4.27369	4.27369	4.27369	7.22096	4.27369	7.0778	4.27369	chr1	52956403	52975384	-	hsa_circ_0113599	circBase	NM_015269	ZCCHC11	exonic	506
chr1:52959283-52975384-	4.27369	8.62073	4.27369	9.83008	8.59229	7.14374	8.01224	8.15298	7.15194	8.74407	4.27369	10.329	10.0472	10.1908	9.47946	8.77604	chr1	52959282	52975384	-	hsa_circ_0003632	circBase	NM_015269	ZCCHC11	exonic	436
chr1:52975268-52992045-	6.79996	4.27369	4.27369	4.27369	4.27369	4.27369	4.27369	4.27369	4.27369	4.27369	4.27369	4.27369	4.27369	4.27369	7.97064	4.27369	chr1	52975267	52992045	-	hsa_circ_0113605	circBase	NM_015269	ZCCHC11	exonic	1092
chr1:52981563-52992045-	7.29893	4.27369	4.27369	6.88666	7.66284	4.27369	4.27369	4.27369	4.27369	4.27369	4.27369	4.27369	4.27369	8.10207	9.22422	4.27369	chr1	52981562	52992045	-	hsa_circ_0012553	circBase	NM_015269	ZCCHC11	exonic	975
chr1:53124785-53134431+	4.27369	4.27369	4.27369	7.76365	4.27369	4.27369	4.27369	4.27369	4.27369	4.27369	4.27369	4.27369	4.27369	4.27369	4.27369	4.27369	chr1	53124784	53134431	+		novel	uc001cug.1	FAM159A	sense overlapping	9647
chr1:53245525-53250725+	4.27369	4.27369	4.27369	8.30516	4.27369	4.27369	4.27369	4.27369	4.27369	4.27369	4.27369	4.27369	4.27369	4.27369	4.27369	4.27369	chr1	53245524	53250725	+	hsa_circ_0012558	circBase	NM_024646	ZYG11B	exonic	318
chr1:53267491-53267811+	4.27369	4.27369	4.27369	8.30516	4.27369	7.14374	4.27369	4.27369	4.27369	4.27369	4.27369	4.27369	6.39684	4.27369	4.27369	6.6886	chr1	53267490	53267811	+	hsa_circ_0003996	circBase	NM_024646	ZYG11B	exonic	210
chr1:53279208-53279584+	8.41633	4.27369	4.27369	4.27369	4.27369	4.27369	4.27369	4.27369	4.27369	4.27369	4.27369	4.27369	4.27369	4.27369	4.27369	4.27369	chr1	53279207	53279584	+	hsa_circ_0113616	circBase	NM_024646	ZYG11B	exonic	251
chr1:53379567-53382160-	4.27369	4.27369	4.27369	4.27369	4.27369	4.27369	4.27369	4.27369	4.27369	4.27369	8.29749	4.27369	4.27369	4.27369	4.27369	4.27369	chr1	53379566	53382160	-		novel	ENST00000358358	ECHDC2	intronic	2594
chr1:53407468-53413752+	4.27369	4.27369	4.27369	4.27369	4.27369	4.27369	4.27369	4.27369	4.27369	4.27369	4.27369	4.27369	4.27369	8.40354	4.27369	4.27369	chr1	53407467	53413752	+		novel	NM_002979	SCP2	exonic	130
chr1:53407468-53427301+	4.27369	4.27369	4.27369	8.30516	4.27369	4.27369	4.27369	4.27369	4.27369	4.27369	4.27369	4.27369	4.27369	4.27369	4.27369	4.27369	chr1	53407467	53427301	+	hsa_circ_0113620	circBase	NM_002979	SCP2	exonic	454
chr1:53416427-53427301+	4.27369	4.27369	4.27369	4.27369	4.27369	4.27369	4.27369	4.27369	4.27369	4.27369	4.27369	7.6463	4.27369	4.27369	4.27369	4.27369	chr1	53416426	53427301	+		novel	NM_002979	SCP2	exonic	324
chr1:53420412-53427301+	4.27369	4.27369	4.27369	4.27369	4.27369	4.27369	4.27369	4.27369	4.27369	8.04985	4.27369	4.27369	4.27369	4.27369	4.27369	4.27369	chr1	53420411	53427301	+	hsa_circ_0113621	circBase	NM_002979	SCP2	exonic	192
chr1:53420412-53442441+	4.27369	4.27369	4.27369	4.27369	4.27369	4.27369	4.27369	4.27369	4.27369	4.27369	4.27369	4.27369	4.27369	4.27369	4.27369	7.54657	chr1	53420411	53442441	+		novel	NM_002979	SCP2	exonic	343
chr1:53440441-53453808+	4.27369	4.27369	4.27369	4.27369	4.27369	4.27369	4.27369	4.27369	4.27369	7.5166	4.27369	4.27369	4.27369	4.27369	4.27369	4.27369	chr1	53440440	53453808	+	hsa_circ_0113623	circBase	NM_002979	SCP2	exonic	558
chr1:53443889-53453808+	4.27369	4.27369	4.27369	4.27369	4.27369	4.27369	4.27369	4.27369	4.27369	4.27369	4.27369	4.27369	7.74219	4.27369	4.27369	4.27369	chr1	53443888	53453808	+	hsa_circ_0012585	circBase	NM_002979	SCP2	exonic	407
chr1:54021761-54021931-	4.27369	4.27369	4.27369	4.27369	4.27369	4.27369	4.27369	4.27369	8.59978	4.27369	4.27369	4.27369	4.27369	4.27369	4.27369	4.27369	chr1	54021760	54021931	-		novel	ENST00000312233	GLIS1	intronic	171
chr1:54021772-54021942-	4.27369	4.27369	4.27369	4.27369	4.27369	4.27369	4.27369	4.27369	8.59978	4.27369	4.27369	4.27369	4.27369	4.27369	4.27369	4.27369	chr1	54021771	54021942	-		novel	ENST00000312233	GLIS1	intronic	171
chr1:54045844-54048042-	7.66897	4.27369	4.27369	4.27369	4.27369	4.27369	4.27369	4.27369	4.27369	4.27369	4.27369	4.27369	4.27369	4.27369	4.27369	4.27369	chr1	54045843	54048042	-		novel	ENST00000312233	GLIS1	intronic	2199
chr1:54059781-54065951-	4.27369	4.27369	4.27369	4.27369	4.27369	4.27369	4.27369	4.27369	4.27369	4.27369	4.27369	4.27369	4.27369	8.10207	4.27369	7.54657	chr1	54059780	54065951	-	hsa_circ_0002079	circBase	NM_147193	GLIS1	exonic	1061
chr1:54266366-54298264-	4.27369	4.27369	4.27369	4.27369	4.27369	4.27369	4.27369	4.27369	4.27369	4.27369	4.27369	4.27369	4.27369	7.72049	4.27369	4.27369	chr1	54266365	54298264	-	hsa_circ_0009070	circBase	NM_018087	NDC1	exonic	1044
chr1:54269601-54298264-	4.27369	4.27369	4.27369	4.27369	4.27369	4.27369	4.27369	4.27369	4.27369	4.27369	4.27369	4.27369	8.12427	4.27369	4.27369	4.27369	chr1	54269600	54298264	-	hsa_circ_0012611	circBase	NM_018087	NDC1	exonic	888
chr1:54284644-54298264-	4.27369	4.27369	4.27369	4.27369	4.27369	4.27369	4.27369	8.15298	4.27369	4.27369	4.27369	4.27369	4.27369	4.27369	4.27369	4.27369	chr1	54284643	54298264	-	hsa_circ_0113638	circBase	NM_018087	NDC1	exonic	525
chr1:54325729-54344395-	4.27369	4.27369	4.27369	4.27369	8.59229	4.27369	4.27369	4.27369	4.27369	4.27369	4.27369	4.27369	4.27369	4.27369	4.27369	4.27369	chr1	54325728	54344395	-	hsa_circ_0012621	circBase	NM_018982	YIPF1	exonic	734
chr1:54343988-54344395-	4.27369	4.27369	4.27369	4.27369	4.27369	4.27369	4.27369	4.27369	4.27369	4.27369	4.27369	7.6463	4.27369	4.27369	4.27369	4.27369	chr1	54343987	54344395	-	hsa_circ_0012623	circBase	NM_018982	YIPF1	exonic	169
chr1:54348616-54348949-	4.27369	4.27369	4.27369	8.30516	4.27369	4.27369	4.27369	9.10311	4.27369	4.27369	4.27369	4.27369	4.27369	4.27369	4.27369	4.27369	chr1	54348615	54348949	-	hsa_circ_0007074	circBase	ENST00000465897	YIPF1	exonic	253
chr1:54506429-54509198-	4.27369	4.27369	4.27369	4.27369	6.79436	4.27369	7.11646	4.27369	4.27369	4.27369	4.27369	6.77927	4.27369	4.27369	7.97064	4.27369	chr1	54506428	54509198	-	hsa_circ_0012634	circBase	NM_001305043	TMEM59	exonic	2770
chr1:54506429-54513045-	4.27369	4.27369	4.27369	4.27369	4.27369	4.27369	7.11646	4.27369	4.27369	4.27369	4.27369	4.27369	4.27369	4.27369	4.27369	4.27369	chr1	54506428	54513045	-	hsa_circ_0004839	circBase	NM_001305043	TMEM59	exonic	6617
chr1:54678174-54682017+	4.27369	4.27369	4.27369	4.27369	4.27369	4.27369	4.27369	4.27369	4.27369	4.27369	4.27369	4.27369	8.6755	4.27369	4.27369	4.27369	chr1	54678173	54682017	+	hsa_circ_0012643	circBase	NM_016491	MRPL37	exonic	362
chr1:55117622-55130913+	4.27369	4.27369	4.27369	8.30516	4.27369	4.27369	4.27369	4.27369	4.27369	4.27369	4.27369	4.27369	4.27369	4.27369	4.27369	4.27369	chr1	55117621	55130913	+		novel	NR_026782	MROH7	exonic	1414
chr1:55117622-55134610+	4.27369	4.27369	4.27369	4.27369	4.27369	4.27369	4.27369	4.27369	4.27369	8.04985	4.27369	4.27369	4.27369	4.27369	4.27369	4.27369	chr1	55117621	55134610	+		novel	NR_026782	MROH7	exonic	1498
chr1:55186836-55197373+	4.27369	4.27369	4.27369	4.27369	4.27369	4.27369	4.27369	4.27369	4.27369	4.27369	4.27369	4.27369	7.22096	4.27369	4.27369	4.27369	chr1	55186835	55197373	+		Zhang2014	NM_004623	TTC4	exonic	505
chr1:55551615-55557799-	4.27369	4.27369	4.27369	4.27369	4.27369	4.27369	8.01224	4.27369	4.27369	4.27369	4.27369	4.27369	4.27369	4.27369	4.27369	4.27369	chr1	55551614	55557799	-		novel	NM_015306	USP24	exonic	315
chr1:55555300-55559760-	4.27369	4.27369	4.27369	4.27369	4.27369	8.59076	4.27369	4.27369	4.27369	4.27369	4.27369	4.27369	4.27369	4.27369	4.27369	4.27369	chr1	55555299	55559760	-	hsa_circ_0012688	circBase	NM_015306	USP24	exonic	465
chr1:55595150-55614243-	4.27369	4.27369	4.27369	4.27369	4.27369	4.27369	4.27369	4.27369	4.27369	4.27369	4.27369	4.27369	4.27369	4.27369	4.27369	8.0809	chr1	55595149	55614243	-		novel	NM_015306	USP24	exonic	1775
chr1:57252848-57258476-	4.27369	4.27369	4.27369	4.27369	4.27369	4.27369	4.27369	4.27369	4.27369	4.27369	4.27369	4.27369	4.27369	7.72049	4.27369	7.54657	chr1	57252847	57258476	-	hsa_circ_0113682	circBase	NM_001004303	C1orf168	exonic	944
chr1:57476353-57489312-	4.27369	4.27369	4.27369	4.27369	4.27369	4.27369	4.27369	4.27369	4.27369	4.27369	4.27369	4.27369	8.12427	4.27369	4.27369	8.77604	chr1	57476352	57489312	-		novel	NM_021080	DAB1	exonic	897
chr1:57773261-57773421-	4.27369	4.27369	4.27369	4.27369	4.27369	4.27369	4.27369	4.27369	4.27369	4.27369	4.27369	7.6463	4.27369	4.27369	4.27369	4.27369	chr1	57773260	57773421	-		novel	uc009vzx.1	DAB1	intronic	161
chr1:58193124-58225633-	4.27369	4.27369	4.27369	4.27369	4.27369	4.27369	4.27369	4.27369	4.27369	4.27369	4.27369	4.27369	4.27369	4.27369	4.27369	8.77604	chr1	58193123	58225633	-		novel	ENST00000371234	DAB1	intronic	32510
chr1:58309431-58349834-	4.27369	4.27369	4.27369	4.27369	4.27369	4.27369	4.27369	4.27369	7.15194	4.27369	4.27369	4.27369	6.39684	4.27369	4.27369	4.27369	chr1	58309430	58349834	-	hsa_circ_0113694	circBase	NM_021080	DAB1	sense overlapping	40404
chr1:58342463-58349834-	4.27369	4.27369	4.27369	4.27369	4.27369	4.27369	4.27369	4.27369	4.27369	4.27369	4.27369	4.27369	7.22096	4.27369	4.27369	7.54657	chr1	58342462	58349834	-	hsa_circ_0113695	circBase	NM_021080	DAB1	sense overlapping	7372
chr1:58927311-59004982-	4.27369	4.27369	4.27369	4.27369	4.27369	4.27369	4.27369	4.27369	4.27369	4.27369	4.27369	7.6463	4.27369	4.27369	4.27369	4.27369	chr1	58927310	59004982	-		novel	NM_145243	OMA1	sense overlapping	77672
chr1:58971732-59000003-	8.41633	4.27369	4.27369	4.27369	4.27369	4.27369	4.27369	7.24783	8.99672	8.43832	4.27369	4.27369	4.27369	4.27369	4.27369	4.27369	chr1	58971731	59000003	-	hsa_circ_0006281	circBase	NM_145243	OMA1	exonic	636
chr1:58971732-59002413-	4.27369	4.27369	4.27369	9.47624	10.2418	7.14374	8.01224	9.67106	8.59978	4.27369	4.27369	8.88214	4.27369	9.36174	8.51803	8.77604	chr1	58971731	59002413	-	hsa_circ_0000072	circBase	NM_145243	OMA1	exonic	865	Alzheimer's disease, Duchenne muscular dystrophy (DMD), PFV-1 infection, acute myeloid leukemia (AML), autism spectrum disorder (ASD), breast cancer, colorectal cancer, epithelial ovarian cancer (EOC), esophageal cancer, head and neck squamous cell carcinoma (HNSCC), hepatocellular carcinoma (HCC), lung cancer, malignant melanoma, multiple myeloma (MM), non-small cell lung cancer (NSCLC), ovarian…
chr1:58971732-59004982-	4.27369	4.27369	4.27369	6.88666	9.55568	8.98759	10.3804	4.27369	8.05034	4.27369	9.25244	7.6463	9.75376	8.10207	9.47946	4.27369	chr1	58971731	59004982	-	hsa_circ_0002316	circBase	NM_145243	OMA1	exonic	1381
chr1:58992933-59000003-	6.79996	4.27369	4.27369	4.27369	4.27369	4.27369	4.27369	4.27369	4.27369	4.27369	4.27369	4.27369	4.27369	4.27369	4.27369	4.27369	chr1	58992932	59000003	-	hsa_circ_0012720	circBase	NM_145243	OMA1	exonic	486
chr1:58992933-59004982-	4.27369	4.27369	4.27369	8.69797	4.27369	8.59076	4.27369	8.15298	4.27369	4.27369	4.27369	4.27369	4.27369	7.20021	4.27369	4.27369	chr1	58992932	59004982	-	hsa_circ_0012721	circBase	NM_145243	OMA1	exonic	1231
chr1:58996273-59000003-	4.27369	4.27369	8.37409	4.27369	4.27369	4.27369	4.27369	4.27369	4.27369	4.27369	4.27369	4.27369	4.27369	4.27369	7.0778	4.27369	chr1	58996272	59000003	-	hsa_circ_0113707	circBase	NM_145243	OMA1	exonic	411
chr1:58999625-59000003-	4.27369	4.27369	4.27369	4.27369	4.27369	8.04154	4.27369	4.27369	4.27369	4.27369	4.27369	4.27369	4.27369	4.27369	4.27369	4.27369	chr1	58999624	59000003	-		Zhang2014	NM_145243	OMA1	exonic	282
chr1:59002181-59004978-	4.27369	4.27369	7.69214	4.27369	4.27369	4.27369	4.27369	4.27369	4.27369	4.27369	4.27369	4.27369	4.27369	8.40354	7.0778	4.27369	chr1	59002180	59004978	-		novel	ENST00000485760	DAB1	intronic	2798
chr1:59137542-59150923-	4.27369	4.27369	4.27369	4.27369	4.27369	4.27369	4.27369	4.27369	4.27369	4.27369	4.27369	7.6463	4.27369	4.27369	4.27369	4.27369	chr1	59137541	59150923	-	hsa_circ_0012732	circBase	NM_001085487	MYSM1	exonic	1262
chr1:59139245-59142728-	4.27369	4.27369	4.27369	4.27369	4.27369	4.27369	4.27369	4.27369	4.27369	4.27369	4.27369	8.18407	4.27369	4.27369	4.27369	4.27369	chr1	59139244	59142728	-	hsa_circ_0012733	circBase	NM_001085487	MYSM1	exonic	313
chr1:59522610-59598253+	4.27369	4.27369	4.27369	4.27369	4.27369	4.27369	4.27369	4.27369	4.27369	4.27369	4.27369	4.27369	4.27369	4.27369	4.27369	7.54657	chr1	59522609	59598253	+		novel	NR_110626	LINC01358	sense overlapping	75644
chr1:59781818-59812070+	4.27369	4.27369	4.27369	4.27369	4.27369	4.27369	4.27369	8.15298	4.27369	4.27369	4.27369	4.27369	7.22096	4.27369	4.27369	4.27369	chr1	59781817	59812070	+		novel	NM_018291	FGGY	sense overlapping	30253
chr1:59787208-59787422+	4.27369	4.27369	4.27369	4.27369	4.27369	4.27369	4.27369	4.27369	4.27369	4.27369	4.27369	7.6463	4.27369	4.27369	4.27369	4.27369	chr1	59787207	59787422	+		novel	NM_018291	FGGY	exonic	215
chr1:59787208-59812070+	4.27369	4.27369	4.27369	7.76365	4.27369	4.27369	8.56071	4.27369	7.15194	9.96863	4.27369	4.27369	9.64097	7.72049	7.0778	4.27369	chr1	59787207	59812070	+	hsa_circ_0000075	circBase	NM_018291	FGGY	exonic	479
chr1:59787208-59844509+	4.27369	4.27369	4.27369	4.27369	4.27369	4.27369	4.27369	4.27369	4.27369	9.39752	4.27369	8.18407	8.6755	8.10207	7.97064	4.27369	chr1	59787207	59844509	+	hsa_circ_0005354	circBase	NM_018291	FGGY	exonic	568
chr1:59787208-59877039+	4.27369	4.27369	4.27369	4.27369	4.27369	4.27369	4.27369	4.27369	4.27369	4.27369	4.27369	8.18407	4.27369	4.27369	4.27369	4.27369	chr1	59787207	59877039	+	hsa_circ_0004415	circBase	NM_018291	FGGY	sense overlapping	89832
chr1:59805630-59812070+	4.27369	4.27369	4.27369	4.27369	8.20115	4.27369	7.11646	4.27369	4.27369	4.27369	4.27369	4.27369	4.27369	4.27369	4.27369	4.27369	chr1	59805629	59812070	+	hsa_circ_0000076	circBase	NM_018291	FGGY	exonic	264
chr1:59805630-59844509+	4.27369	4.27369	4.27369	7.76365	4.27369	7.14374	7.11646	8.15298	4.27369	6.66147	4.27369	8.57492	7.74219	4.27369	8.91391	7.54657	chr1	59805629	59844509	+	hsa_circ_0006633	circBase	NM_018291	FGGY	exonic	353
chr1:60294452-60309270+	4.27369	4.27369	4.27369	4.27369	4.27369	4.27369	4.27369	4.27369	4.27369	4.27369	4.27369	4.27369	8.12427	4.27369	4.27369	4.27369	chr1	60294451	60309270	+	hsa_circ_0113725	circBase	NM_015888	HOOK1	exonic	639
chr1:60366637-60377983-	4.27369	4.27369	4.27369	4.27369	4.27369	4.27369	4.27369	4.27369	8.35106	4.27369	4.27369	4.27369	4.27369	8.86523	4.27369	9.8784	chr1	60366636	60377983	-		novel	NM_000775	CYP2J2	exonic	957
chr1:60366637-60381772-	4.27369	4.27369	4.27369	4.27369	4.27369	4.27369	4.27369	4.27369	4.27369	4.27369	4.27369	4.27369	7.22096	4.27369	4.27369	6.6886	chr1	60366636	60381772	-	hsa_circ_0113730	circBase	NM_000775	CYP2J2	exonic	1120
chr1:61624547-61624827+	4.27369	4.27369	4.27369	4.27369	4.27369	4.27369	4.27369	4.27369	4.27369	4.27369	4.27369	4.27369	7.22096	4.27369	4.27369	4.27369	chr1	61624546	61624827	+	hsa_circ_0113758	circBase	ENST00000371184	NFIA	intronic	281
chr1:61848909-61892228+	4.27369	4.27369	4.27369	4.27369	4.27369	4.27369	4.27369	4.27369	4.27369	4.27369	4.27369	4.27369	7.22096	4.27369	4.27369	4.27369	chr1	61848908	61892228	+		novel	NM_001134673	NFIA	exonic	566
chr1:62149089-62175109-	4.27369	4.27369	4.27369	4.27369	4.27369	4.27369	7.11646	4.27369	4.27369	4.27369	4.27369	4.27369	4.27369	4.27369	4.27369	4.27369	chr1	62149088	62175109	-		novel	NM_032027	TM2D1	exonic	405
chr1:62160369-62175109-	4.27369	4.27369	4.27369	4.27369	4.27369	4.27369	4.27369	7.24783	4.27369	4.27369	4.27369	4.27369	4.27369	4.27369	8.51803	4.27369	chr1	62160368	62175109	-	hsa_circ_0113774	circBase	NM_032027	TM2D1	exonic	275
chr1:62257020-62274202+	4.27369	4.27369	4.27369	4.27369	4.27369	4.27369	4.27369	4.27369	4.27369	4.27369	4.27369	7.6463	4.27369	4.27369	4.27369	4.27369	chr1	62257019	62274202	+		novel	NM_176877	INADL	exonic	615
chr1:62262959-62274202+	4.27369	4.27369	4.27369	4.27369	8.89968	4.27369	4.27369	4.27369	4.27369	4.27369	4.27369	4.27369	4.27369	4.27369	4.27369	4.27369	chr1	62262958	62274202	+		novel	NM_176877	INADL	exonic	423
chr1:62321702-62330305+	4.27369	4.27369	4.27369	4.27369	4.27369	4.27369	4.27369	4.27369	4.27369	4.27369	4.27369	4.27369	4.27369	4.27369	4.27369	7.54657	chr1	62321701	62330305	+	hsa_circ_0012778	circBase	NM_176877	INADL	exonic	723
chr1:62321702-62350080+	4.27369	4.27369	4.27369	4.27369	4.27369	4.27369	4.27369	4.27369	4.27369	4.27369	4.27369	4.27369	7.74219	4.27369	4.27369	4.27369	chr1	62321701	62350080	+	hsa_circ_0012779	circBase	NM_176877	INADL	exonic	1019
chr1:62483528-62545239+	4.27369	4.27369	4.27369	4.27369	4.27369	4.27369	4.27369	4.27369	4.27369	4.27369	4.27369	4.27369	4.27369	4.27369	4.27369	8.46994	chr1	62483527	62545239	+		novel	NM_176877	INADL	exonic	376
chr1:62548473-62550320+	4.27369	4.27369	4.27369	4.27369	4.27369	4.27369	4.27369	4.27369	4.27369	8.43832	4.27369	4.27369	4.27369	4.27369	4.27369	4.27369	chr1	62548472	62550320	+	hsa_circ_0113796	circBase	NM_176877	INADL	sense overlapping	1848
chr1:62586853-62614062+	4.27369	4.27369	4.27369	4.27369	4.27369	4.27369	4.27369	4.27369	4.27369	4.27369	4.27369	4.27369	7.22096	4.27369	4.27369	4.27369	chr1	62586852	62614062	+	hsa_circ_0012787	circBase	NM_176877	INADL	exonic	488
chr1:62907159-62911100+	4.27369	4.27369	4.27369	4.27369	4.27369	4.27369	4.27369	4.27369	4.27369	7.5166	4.27369	4.27369	4.27369	4.27369	4.27369	4.27369	chr1	62907158	62911100	+	hsa_circ_0113806	circBase	NM_003368	USP1	exonic	1079
chr1:62908830-62914337+	4.27369	4.27369	9.02028	4.27369	6.79436	4.27369	4.27369	4.27369	4.27369	4.27369	4.27369	4.27369	4.27369	4.27369	4.27369	4.27369	chr1	62908829	62914337	+	hsa_circ_0000079	circBase	NM_003368	USP1	exonic	1226	Alzheimer's disease, B-cell chronic lymphocytic leukemia, Cerebellar neurodegeneration, Duchenne muscular dystrophy (DMD), Hodgkin's lymphoma, Intrahepatic cholangiocarcinoma (ICC), Oral Carcinoma, acute lymphoblastic leukemia (ALL), acute myeloid leukemia (AML), acute promyelocytic leukemia (APL), adrenocortical carcinoma, autism spectrum disorder (ASD), bladder cancer, breast cancer, cardiac hy…
chr1:62910409-62914337+	4.27369	4.27369	4.27369	4.27369	4.27369	4.27369	4.27369	4.27369	8.99672	4.27369	4.27369	4.27369	4.27369	4.27369	4.27369	4.27369	chr1	62910408	62914337	+	hsa_circ_0000080	circBase	NM_003368	USP1	exonic	1065	Alzheimer's disease, B-cell chronic lymphocytic leukemia, Cerebellar neurodegeneration, Duchenne muscular dystrophy (DMD), Hodgkin's lymphoma, Intrahepatic cholangiocarcinoma (ICC), Oral Carcinoma, acute lymphoblastic leukemia (ALL), acute myeloid leukemia (AML), acute promyelocytic leukemia (APL), adrenocortical carcinoma, autism spectrum disorder (ASD), bladder cancer, breast cancer, cardiac hy…
chr1:62920853-62943505-	4.27369	4.27369	4.27369	4.27369	4.27369	4.27369	4.27369	4.27369	4.27369	4.27369	4.27369	4.27369	4.27369	4.27369	7.0778	4.27369	chr1	62920852	62943505	-	hsa_circ_0113812	circBase	NM_033407	DOCK7	sense overlapping	22653
chr1:62939653-62943505-	4.27369	4.27369	4.27369	4.27369	4.27369	4.27369	4.27369	4.27369	4.27369	4.27369	4.27369	4.27369	4.27369	4.27369	4.27369	7.54657	chr1	62939652	62943505	-	hsa_circ_0012799	circBase	NM_001271999	DOCK7	exonic	713
chr1:63042933-63044637-	4.27369	4.27369	4.27369	4.27369	4.27369	4.27369	4.27369	7.24783	9.56336	4.27369	4.27369	4.27369	4.27369	4.27369	4.27369	4.27369	chr1	63042932	63044637	-	hsa_circ_0002950	circBase	NM_033407	DOCK7	exonic	241
chr1:63042933-63052295-	4.27369	4.27369	4.27369	4.27369	4.27369	4.27369	7.11646	7.24783	4.27369	4.27369	4.27369	4.27369	7.22096	7.20021	4.27369	6.6886	chr1	63042932	63052295	-	hsa_circ_0002032	circBase	NM_033407	DOCK7	exonic	430
chr1:63042933-63091072-	4.27369	4.27369	4.27369	4.27369	4.27369	4.27369	4.27369	4.27369	4.27369	4.27369	4.27369	6.77927	7.22096	7.72049	4.27369	7.54657	chr1	63042932	63091072	-	hsa_circ_0012814	circBase	NM_033407	DOCK7	exonic	830
chr1:63051443-63051776-	4.27369	4.27369	4.27369	4.27369	4.27369	4.27369	4.27369	4.27369	8.05034	4.27369	4.27369	4.27369	4.27369	4.27369	4.27369	4.27369	chr1	63051442	63051776	-		novel	ENST00000251157	DOCK7	intronic	334
chr1:63113362-63128801-	4.27369	4.27369	8.37409	4.27369	4.27369	4.27369	4.27369	4.27369	4.27369	4.27369	4.27369	4.27369	4.27369	4.27369	4.27369	4.27369	chr1	63113361	63128801	-		novel	NM_033407	DOCK7	exonic	780
chr1:63119396-63128801-	8.59873	4.27369	4.27369	4.27369	4.27369	4.27369	4.27369	4.27369	4.27369	4.27369	4.27369	4.27369	6.39684	6.37849	4.27369	4.27369	chr1	63119395	63128801	-		novel	NM_033407	DOCK7	exonic	351
chr1:63269390-63276257+	4.27369	4.27369	4.27369	4.27369	4.27369	4.27369	4.27369	8.15298	4.27369	4.27369	4.27369	4.27369	4.27369	4.27369	4.27369	4.27369	chr1	63269389	63276257	+	hsa_circ_0113856	circBase	NM_032852	ATG4C	sense overlapping	6868
chr1:63269390-63286880+	4.27369	4.27369	4.27369	4.27369	4.27369	8.04154	7.11646	7.24783	4.27369	4.27369	4.27369	8.18407	7.22096	4.27369	4.27369	8.46994	chr1	63269389	63286880	+	hsa_circ_0012823	circBase	NM_032852	ATG4C	exonic	864
chr1:63269390-63300523+	4.27369	4.27369	4.27369	4.27369	4.27369	4.27369	8.01224	4.27369	6.33591	4.27369	4.27369	4.27369	4.27369	8.10207	4.27369	4.27369	chr1	63269389	63300523	+	hsa_circ_0113857	circBase	NM_032852	ATG4C	exonic	1157
chr1:63269390-63307218+	4.27369	4.27369	4.27369	7.76365	4.27369	4.27369	4.27369	4.27369	4.27369	8.74407	4.27369	8.18407	9.07338	6.37849	7.0778	8.0809	chr1	63269389	63307218	+	hsa_circ_0012824	circBase	NM_032852	ATG4C	exonic	1277
chr1:63269394-63307218+	4.27369	4.27369	4.27369	4.27369	4.27369	4.27369	4.27369	4.27369	4.27369	4.27369	4.27369	4.27369	7.74219	4.27369	4.27369	4.27369	chr1	63269393	63307218	+		novel	NM_032852	ATG4C	sense overlapping	37825
chr1:63282246-63286880+	4.27369	4.27369	4.27369	4.27369	4.27369	7.14374	4.27369	4.27369	4.27369	4.27369	4.27369	4.27369	4.27369	4.27369	4.27369	4.27369	chr1	63282245	63286880	+	hsa_circ_0012826	circBase	NM_032852	ATG4C	exonic	636
chr1:63282246-63307218+	4.27369	4.27369	4.27369	4.27369	4.27369	4.27369	4.27369	4.27369	8.35106	4.27369	4.27369	4.27369	4.27369	4.27369	4.27369	4.27369	chr1	63282245	63307218	+	hsa_circ_0012827	circBase	NM_032852	ATG4C	exonic	1049
chr1:63877597-63885111+	4.27369	4.27369	4.27369	4.27369	4.27369	4.27369	4.27369	4.27369	4.27369	4.27369	4.27369	4.27369	4.27369	4.27369	7.0778	4.27369	chr1	63877596	63885111	+	hsa_circ_0113865	circBase	NM_013339	ALG6	exonic	378
chr1:63877597-63894472+	4.27369	4.27369	4.27369	4.27369	8.89968	4.27369	4.27369	4.27369	4.27369	4.27369	4.27369	4.27369	4.27369	4.27369	4.27369	4.27369	chr1	63877596	63894472	+	hsa_circ_0113866	circBase	NM_013339	ALG6	exonic	447
chr1:63877597-63894797+	4.27369	4.27369	4.27369	4.27369	4.27369	4.27369	4.27369	4.27369	4.27369	4.27369	4.27369	4.27369	4.27369	7.72049	4.27369	4.27369	chr1	63877596	63894797	+	hsa_circ_0012831	circBase	NM_013339	ALG6	exonic	646
chr1:63919589-63974241-	4.27369	4.27369	4.27369	4.27369	4.27369	4.27369	4.27369	4.27369	4.27369	4.27369	4.27369	4.27369	7.22096	4.27369	4.27369	4.27369	chr1	63919588	63974241	-		novel	NM_014288	ITGB3BP	exonic	479
chr1:63944435-63974241-	4.27369	4.27369	8.07304	4.27369	4.27369	4.27369	4.27369	4.27369	8.05034	4.27369	4.27369	4.27369	6.39684	4.27369	7.0778	6.6886	chr1	63944434	63974241	-	hsa_circ_0004586	circBase	NM_014288	ITGB3BP	exonic	249
chr1:65016277-65068595+	4.27369	4.27369	4.27369	4.27369	4.27369	4.27369	4.27369	4.27369	4.27369	4.27369	4.27369	4.27369	4.27369	7.20021	4.27369	9.02843	chr1	65016276	65068595	+	hsa_circ_0012844	circBase	NM_020925	CACHD1	exonic	319
chr1:65016277-65107652+	4.27369	4.27369	4.27369	4.27369	4.27369	4.27369	4.27369	4.27369	4.27369	4.27369	4.27369	4.27369	4.27369	4.27369	4.27369	7.54657	chr1	65016276	65107652	+	hsa_circ_0113883	circBase	NM_020925	CACHD1	exonic	958
chr1:65047839-65068595+	4.27369	4.27369	4.27369	4.27369	8.89968	7.14374	4.27369	4.27369	4.27369	4.27369	4.27369	7.6463	4.27369	4.27369	4.27369	4.27369	chr1	65047838	65068595	+	hsa_circ_0113885	circBase	NM_020925	CACHD1	exonic	256
chr1:65068489-65099943+	4.27369	4.27369	4.27369	4.27369	4.27369	4.27369	4.27369	4.27369	4.27369	4.27369	4.27369	4.27369	7.22096	4.27369	4.27369	4.27369	chr1	65068488	65099943	+	hsa_circ_0113887	circBase	NM_020925	CACHD1	exonic	596
chr1:65068489-65107652+	4.27369	4.27369	4.27369	4.27369	4.27369	4.27369	4.27369	4.27369	4.27369	4.27369	4.27369	8.18407	6.39684	6.37849	4.27369	8.0809	chr1	65068488	65107652	+	hsa_circ_0113888	circBase	NM_020925	CACHD1	exonic	746
chr1:65095038-65107652+	4.27369	4.27369	4.27369	4.27369	4.27369	8.04154	4.27369	4.27369	7.15194	8.99621	4.27369	4.27369	4.27369	7.20021	4.27369	6.6886	chr1	65095037	65107652	+	hsa_circ_0113889	circBase	NM_020925	CACHD1	exonic	639
chr1:65129378-65130362+	4.27369	4.27369	4.27369	4.27369	4.27369	4.27369	4.27369	4.27369	4.27369	4.27369	4.27369	8.57492	4.27369	4.27369	4.27369	4.27369	chr1	65129377	65130362	+	hsa_circ_0012848	circBase	NM_020925	CACHD1	exonic	325
chr1:65131740-65141666+	4.27369	4.27369	4.27369	4.27369	4.27369	4.27369	4.27369	4.27369	4.27369	6.66147	4.27369	4.27369	4.27369	4.27369	4.27369	7.54657	chr1	65131739	65141666	+	hsa_circ_0007009	circBase	NM_020925	CACHD1	exonic	699
chr1:65234339-65255197+	4.27369	4.27369	4.27369	4.27369	4.27369	4.27369	8.95716	4.27369	4.27369	4.27369	4.27369	4.27369	7.22096	4.27369	4.27369	4.27369	chr1	65234338	65255197	+	hsa_circ_0113900	circBase	NM_018211	RAVER2	exonic	856
chr1:65234339-65280523+	4.27369	4.27369	4.27369	4.27369	4.27369	4.27369	4.27369	4.27369	4.27369	4.27369	4.27369	6.77927	4.27369	7.20021	4.27369	4.27369	chr1	65234338	65280523	+	hsa_circ_0113901	circBase	NM_018211	RAVER2	exonic	1641
chr1:65243306-65255197+	4.27369	4.27369	4.27369	4.27369	4.27369	4.27369	4.27369	4.27369	4.27369	4.27369	4.27369	4.27369	6.39684	4.27369	8.51803	4.27369	chr1	65243305	65255197	+	hsa_circ_0012856	circBase	NM_018211	RAVER2	exonic	789
chr1:65255071-65280523+	4.27369	4.27369	4.27369	4.27369	4.27369	4.27369	4.27369	4.27369	4.27369	4.27369	4.27369	4.27369	8.6755	4.27369	4.27369	4.27369	chr1	65255070	65280523	+	hsa_circ_0113902	circBase	NM_018211	RAVER2	exonic	912
chr1:65268659-65280523+	4.27369	4.27369	4.27369	6.88666	4.27369	4.27369	4.27369	7.24783	7.15194	4.27369	4.27369	4.27369	4.27369	7.72049	4.27369	4.27369	chr1	65268658	65280523	+	hsa_circ_0012859	circBase	NM_018211	RAVER2	exonic	785
chr1:65275998-65280523+	4.27369	4.27369	4.27369	4.27369	4.27369	4.27369	4.27369	4.27369	4.27369	4.27369	4.27369	4.27369	4.27369	4.27369	7.97064	4.27369	chr1	65275997	65280523	+		novel	NM_018211	RAVER2	sense overlapping	4526
chr1:65278421-65280523+	4.27369	4.27369	4.27369	4.27369	4.27369	4.27369	4.27369	4.27369	8.59978	4.27369	4.27369	4.27369	4.27369	4.27369	4.27369	4.27369	chr1	65278420	65280523	+	hsa_circ_0012860	circBase	NM_018211	RAVER2	exonic	249
chr1:65325788-65335157-	8.76063	4.27369	4.27369	4.27369	4.27369	4.27369	4.27369	4.27369	4.27369	4.27369	4.27369	4.27369	4.27369	4.27369	4.27369	4.27369	chr1	65325787	65335157	-		novel	NM_002227	JAK1	exonic	851
chr1:65344708-65352024-	4.27369	4.27369	4.27369	4.27369	4.27369	4.27369	4.27369	4.27369	4.27369	4.27369	7.7562	4.27369	4.27369	4.27369	4.27369	4.27369	chr1	65344707	65352024	-		novel	NM_002227	JAK1	exonic	406
chr1:65455118-65460771-	4.27369	4.27369	4.27369	7.76365	4.27369	4.27369	4.27369	4.27369	4.27369	4.27369	4.27369	4.27369	4.27369	4.27369	7.0778	6.6886	chr1	65455117	65460771	-	hsa_circ_0113907	circBase	NR_119383	LINC01359	exonic	306
chr1:65830318-65831879+	7.66897	4.27369	4.27369	4.27369	10.3471	8.59076	4.27369	7.24783	8.81186	8.04985	4.27369	10.4271	9.64097	9.93249	4.27369	10.0015	chr1	65830317	65831879	+	hsa_circ_0002454	circBase	NM_014787	DNAJC6	exonic	350
chr1:66064343-66074584+	4.27369	4.27369	4.27369	4.27369	4.27369	4.27369	4.27369	4.27369	4.27369	4.27369	4.27369	4.27369	4.27369	4.27369	7.97064	4.27369	chr1	66064342	66074584	+		novel	NM_002303	LEPR	exonic	903
chr1:66376688-66384518+	4.27369	9.11388	4.27369	4.27369	4.27369	4.27369	4.27369	4.27369	4.27369	4.27369	4.27369	4.27369	4.27369	4.27369	4.27369	4.27369	chr1	66376687	66384518	+	hsa_circ_0113924	circBase	NM_002600	PDE4B	sense overlapping	7831
chr1:66378928-66384518+	9.15949	4.27369	8.83529	9.26036	8.59229	9.55411	8.56071	11.76	10.9098	10.8304	4.27369	9.70361	11.7566	10.7139	8.51803	11.5682	chr1	66378927	66384518	+	hsa_circ_0008433	circBase	NM_002600	PDE4B	exonic	351
chr1:66378928-66403383+	4.27369	4.27369	4.27369	4.27369	4.27369	4.27369	4.27369	9.10311	4.27369	4.27369	4.27369	4.27369	4.27369	4.27369	4.27369	6.6886	chr1	66378927	66403383	+	hsa_circ_0005822	circBase	NM_002600	PDE4B	sense overlapping	24456
chr1:66676654-66676807+	4.27369	4.27369	4.27369	4.27369	4.27369	4.27369	4.27369	4.27369	4.27369	4.27369	4.27369	4.27369	4.27369	7.20021	4.27369	4.27369	chr1	66676653	66676807	+		novel	NM_001297440	PDE4B	intronic	154
chr1:66713143-66713337+	4.27369	4.27369	4.27369	4.27369	4.27369	4.27369	4.27369	4.27369	4.27369	4.27369	4.27369	4.27369	4.27369	4.27369	4.27369	8.0809	chr1	66713142	66713337	+		novel	NM_002600	PDE4B	exonic	195
chr1:66713143-66731770+	4.27369	4.27369	4.27369	4.27369	4.27369	4.27369	4.27369	4.27369	7.66997	4.27369	4.27369	4.27369	4.27369	4.27369	4.27369	6.6886	chr1	66713142	66731770	+	hsa_circ_0002572	circBase	NM_002600	PDE4B	exonic	353
chr1:67051355-67091593+	4.27369	4.27369	4.27369	7.76365	4.27369	4.27369	4.27369	4.27369	4.27369	4.27369	4.27369	4.27369	4.27369	4.27369	4.27369	4.27369	chr1	67051354	67091593	+		novel	NM_032291	SGIP1	sense overlapping	40239
chr1:67098753-67109402+	4.27369	4.27369	4.27369	4.27369	4.27369	4.27369	4.27369	4.27369	8.05034	4.27369	4.27369	4.27369	4.27369	4.27369	7.0778	4.27369	chr1	67098752	67109402	+		novel	NM_032291	SGIP1	exonic	385
chr1:67142687-67154958+	7.66897	4.27369	4.27369	4.27369	4.27369	4.27369	4.27369	4.27369	4.27369	4.27369	4.27369	4.27369	4.27369	4.27369	7.97064	4.27369	chr1	67142686	67154958	+	hsa_circ_0007122	circBase	NM_032291	SGIP1	exonic	797
chr1:67160122-67199563+	4.27369	4.27369	4.27369	4.27369	4.27369	4.27369	4.27369	4.27369	4.27369	4.27369	4.27369	7.6463	4.27369	4.27369	4.27369	4.27369	chr1	67160121	67199563	+		novel	uc001dct.3	SGIP1	exonic	467
chr1:67184977-67199563+	4.27369	4.27369	4.27369	7.76365	4.27369	4.27369	4.27369	4.27369	4.27369	4.27369	4.27369	4.27369	4.27369	4.27369	4.27369	4.27369	chr1	67184976	67199563	+	hsa_circ_0012904	circBase	NM_032291	SGIP1	exonic	401
chr1:67299268-67313361-	4.27369	4.27369	4.27369	4.27369	4.27369	4.27369	4.27369	4.27369	4.27369	4.27369	4.27369	4.27369	4.27369	4.27369	7.97064	4.27369	chr1	67299267	67313361	-		novel	NM_024763	WDR78	exonic	917
chr1:67327830-67371058-	7.66897	4.27369	4.27369	4.27369	4.27369	4.27369	4.27369	4.27369	4.27369	4.27369	4.27369	4.27369	4.27369	4.27369	7.0778	4.27369	chr1	67327829	67371058	-	hsa_circ_0012906	circBase	NM_024763	WDR78	exonic	926
chr1:67356837-67371058-	4.27369	4.27369	7.69214	9.66398	9.36832	7.14374	8.95716	9.67106	9.16056	10.082	8.29749	9.53786	10.1332	9.49538	11.7211	9.02843	chr1	67356836	67371058	-	hsa_circ_0006677	circBase	NM_024763	WDR78	exonic	473
chr1:67356837-67384799-	4.27369	4.27369	4.27369	4.27369	4.27369	4.27369	4.27369	4.27369	4.27369	4.27369	4.27369	4.27369	7.74219	4.27369	4.27369	4.27369	chr1	67356836	67384799	-		novel	NM_024763	WDR78	sense overlapping	27963
chr1:67405711-67428843+	4.27369	4.27369	4.27369	4.27369	4.27369	4.27369	4.27369	8.15298	4.27369	4.27369	4.27369	4.27369	4.27369	4.27369	4.27369	4.27369	chr1	67405710	67428843	+		novel	NM_020948	MIER1	exonic	604
chr1:67411833-67425426+	4.27369	4.27369	4.27369	4.27369	4.27369	7.14374	4.27369	4.27369	4.27369	4.27369	4.27369	4.27369	4.27369	4.27369	7.0778	4.27369	chr1	67411832	67425426	+	hsa_circ_0113950	circBase	NM_020948	MIER1	exonic	506
chr1:67411833-67428843+	4.27369	4.27369	4.27369	4.27369	4.27369	4.27369	4.27369	8.70489	7.66997	4.27369	4.27369	4.27369	4.27369	4.27369	4.27369	4.27369	chr1	67411832	67428843	+	hsa_circ_0113951	circBase	NM_020948	MIER1	exonic	579
chr1:67411833-67442405+	4.27369	4.27369	4.27369	4.27369	4.27369	4.27369	4.27369	4.27369	4.27369	4.27369	4.27369	4.27369	4.27369	4.27369	7.0778	4.27369	chr1	67411832	67442405	+	hsa_circ_0113952	circBase	NM_020948	MIER1	exonic	1036
chr1:67423742-67425426+	4.27369	4.27369	4.27369	4.27369	7.66284	4.27369	4.27369	4.27369	4.27369	4.27369	4.27369	4.27369	4.27369	4.27369	4.27369	4.27369	chr1	67423741	67425426	+	hsa_circ_0113953	circBase	NM_020948	MIER1	exonic	360
chr1:67423742-67428843+	9.15949	4.27369	4.27369	4.27369	9.15295	8.59076	4.27369	4.27369	4.27369	10.187	4.27369	7.6463	4.27369	4.27369	4.27369	4.27369	chr1	67423741	67428843	+	hsa_circ_0113954	circBase	NM_020948	MIER1	exonic	433
chr1:67786016-67804386+	4.27369	4.27369	4.27369	4.27369	4.27369	4.27369	4.27369	4.27369	4.27369	8.43832	4.27369	4.27369	4.27369	4.27369	4.27369	4.27369	chr1	67786015	67804386	+		novel	NM_001559	IL12RB2	exonic	1074
chr1:67786020-67804386+	4.27369	4.27369	4.27369	4.27369	4.27369	4.27369	4.27369	4.27369	4.27369	4.27369	4.27369	4.27369	7.22096	4.27369	4.27369	4.27369	chr1	67786019	67804386	+		novel	uc010oqj.2	IL12RB2	exonic	1070
chr1:67792418-67796493+	4.27369	4.27369	4.27369	4.27369	4.27369	4.27369	4.27369	4.27369	4.27369	7.5166	4.27369	4.27369	4.27369	4.27369	4.27369	4.27369	chr1	67792417	67796493	+	hsa_circ_0113962	circBase	NM_001559	IL12RB2	exonic	594
chr1:67792418-67816772+	4.27369	4.27369	4.27369	4.27369	4.27369	4.27369	4.27369	4.27369	4.27369	4.27369	4.27369	4.27369	8.12427	4.27369	4.27369	4.27369	chr1	67792417	67816772	+		novel	NM_001559	IL12RB2	exonic	894
chr1:68610252-68620943-	4.27369	4.27369	4.27369	7.76365	4.27369	4.27369	4.27369	4.27369	4.27369	4.27369	4.27369	4.27369	4.27369	4.27369	4.27369	4.27369	chr1	68610251	68620943	-		novel	NM_024911	WLS	exonic	858
chr1:68960113-68960378-	4.27369	4.27369	4.27369	4.27369	8.59229	4.27369	4.27369	4.27369	4.27369	4.27369	4.27369	4.27369	4.27369	4.27369	4.27369	4.27369	chr1	68960112	68960378	-	hsa_circ_0002011	circBase	NM_017779	DEPDC1	exonic	266
chr1:70225874-70257843+	4.27369	4.27369	4.27369	4.27369	4.27369	4.27369	4.27369	4.27369	4.27369	4.27369	4.27369	4.27369	8.12427	4.27369	4.27369	4.27369	chr1	70225873	70257843	+	hsa_circ_0113980	circBase	ENST00000310961	LRRC7	exonic	321
chr1:70225874-70303966+	4.27369	4.27369	4.27369	4.27369	4.27369	4.27369	4.27369	4.27369	4.27369	6.66147	4.27369	4.27369	4.27369	7.20021	4.27369	4.27369	chr1	70225873	70303966	+	hsa_circ_0113981	circBase	ENST00000310961	LRRC7	exonic	547
chr1:70300463-70303966+	4.27369	4.27369	4.27369	4.27369	4.27369	4.27369	4.27369	4.27369	4.27369	4.27369	4.27369	4.27369	8.6755	4.27369	4.27369	4.27369	chr1	70300462	70303966	+	hsa_circ_0113984	circBase	NM_020794	LRRC7	exonic	147
chr1:70446062-70486812+	4.27369	4.27369	4.27369	4.27369	4.27369	4.27369	4.27369	4.27369	8.35106	4.27369	4.27369	4.27369	4.27369	4.27369	4.27369	4.27369	chr1	70446061	70486812	+	hsa_circ_0113993	circBase	NM_020794	LRRC7	exonic	834
chr1:70477480-70518828+	4.27369	4.27369	4.27369	4.27369	4.27369	4.27369	4.27369	4.27369	4.27369	4.27369	4.27369	4.27369	4.27369	7.72049	4.27369	4.27369	chr1	70477479	70518828	+		novel	NM_020794	LRRC7	exonic	3226
chr1:70518709-70573509+	4.27369	4.27369	4.27369	4.27369	4.27369	4.27369	4.27369	4.27369	4.27369	7.5166	4.27369	7.6463	4.27369	8.10207	4.27369	7.54657	chr1	70518708	70573509	+	hsa_circ_0114014	circBase	NM_020794	LRRC7	exonic	510
chr1:70541760-70573509+	4.27369	4.27369	4.27369	4.27369	4.27369	4.27369	4.27369	4.27369	4.27369	4.27369	4.27369	4.27369	4.27369	7.20021	4.27369	6.6886	chr1	70541759	70573509	+	hsa_circ_0114019	circBase	NM_020794	LRRC7	exonic	390
chr1:70650468-70654956-	4.27369	4.27369	4.27369	8.30516	4.27369	4.27369	4.27369	4.27369	4.27369	4.27369	4.27369	4.27369	4.27369	4.27369	4.27369	4.27369	chr1	70650467	70654956	-	hsa_circ_0006450	circBase	NM_017768	LRRC40	exonic	386
chr1:70687298-70694238+	4.27369	4.27369	8.37409	4.27369	4.27369	8.04154	4.27369	4.27369	4.27369	4.27369	4.27369	4.27369	4.27369	4.27369	4.27369	4.27369	chr1	70687297	70694238	+	hsa_circ_0012930	circBase	NM_001190987	SRSF11	exonic	359
chr1:70736539-70742527-	4.27369	4.27369	4.27369	4.27369	7.66284	4.27369	4.27369	4.27369	4.27369	4.27369	4.27369	6.77927	8.12427	4.27369	4.27369	4.27369	chr1	70736538	70742527	-	hsa_circ_0008112	circBase	NM_030816	ANKRD13C	exonic	280
chr1:70736539-70771973-	4.27369	4.27369	4.27369	4.27369	4.27369	8.04154	4.27369	4.27369	4.27369	4.27369	4.27369	4.27369	4.27369	4.27369	4.27369	4.27369	chr1	70736538	70771973	-	hsa_circ_0012937	circBase	NM_030816	ANKRD13C	exonic	786
chr1:70736539-70781249-	7.66897	4.27369	4.27369	6.88666	4.27369	8.04154	4.27369	4.27369	4.27369	4.27369	4.27369	6.77927	7.22096	6.37849	7.0778	6.6886	chr1	70736538	70781249	-	hsa_circ_0012938	circBase	NM_030816	ANKRD13C	exonic	918
chr1:70740403-70771973-	4.27369	4.27369	4.27369	4.27369	4.27369	4.27369	4.27369	4.27369	7.15194	4.27369	4.27369	4.27369	4.27369	4.27369	4.27369	4.27369	chr1	70740402	70771973	-	hsa_circ_0114047	circBase	NM_030816	ANKRD13C	exonic	685
chr1:70740403-70781249-	4.27369	4.27369	4.27369	4.27369	4.27369	4.27369	4.27369	4.27369	8.35106	4.27369	4.27369	6.77927	4.27369	4.27369	4.27369	4.27369	chr1	70740402	70781249	-	hsa_circ_0012939	circBase	NM_030816	ANKRD13C	exonic	817
chr1:70740464-70766591-	9.3749	4.27369	4.27369	4.27369	4.27369	4.27369	4.27369	4.27369	4.27369	4.27369	4.27369	4.27369	4.27369	4.27369	4.27369	4.27369	chr1	70740463	70766591	-		novel	NM_030816	ANKRD13C	sense overlapping	26128
chr1:70758071-70771973-	4.27369	4.27369	4.27369	6.88666	4.27369	4.27369	4.27369	4.27369	4.27369	4.27369	4.27369	4.27369	4.27369	4.27369	4.27369	4.27369	chr1	70758070	70771973	-	hsa_circ_0002231	circBase	NM_030816	ANKRD13C	exonic	506
chr1:70758071-70781249-	4.27369	4.27369	4.27369	4.27369	8.20115	4.27369	4.27369	7.24783	4.27369	4.27369	4.27369	4.27369	4.27369	4.27369	4.27369	6.6886	chr1	70758070	70781249	-	hsa_circ_0000085	circBase	NM_030816	ANKRD13C	exonic	638	acute myeloid leukemia (AML), breast cancer, colorectal cancer, epithelial ovarian cancer (EOC), hepatocellular carcinoma (HCC), kidney cancer, lung cancer, malignant melanoma, prostate cancer, retinitis pigmentosa (RP)
chr1:70758071-70790640-	4.27369	4.27369	4.27369	4.27369	4.27369	4.27369	4.27369	4.27369	4.27369	4.27369	4.27369	4.27369	6.39684	4.27369	4.27369	4.27369	chr1	70758070	70790640	-	hsa_circ_0114051	circBase	NM_030816	ANKRD13C	exonic	743
chr1:70761813-70771973-	4.27369	4.27369	4.27369	4.27369	4.27369	4.27369	4.27369	4.27369	8.05034	4.27369	4.27369	4.27369	4.27369	4.27369	4.27369	4.27369	chr1	70761812	70771973	-	hsa_circ_0005884	circBase	NM_030816	ANKRD13C	exonic	344
chr1:70761813-70781249-	4.27369	4.27369	4.27369	4.27369	4.27369	4.27369	4.27369	4.27369	4.27369	4.27369	4.27369	4.27369	6.39684	4.27369	4.27369	4.27369	chr1	70761812	70781249	-	hsa_circ_0012942	circBase	NM_030816	ANKRD13C	exonic	476
chr1:70766447-70781249-	4.27369	4.27369	4.27369	7.76365	4.27369	7.14374	4.27369	4.27369	4.27369	4.27369	4.27369	4.27369	4.27369	4.27369	4.27369	7.54657	chr1	70766446	70781249	-	hsa_circ_0003566	circBase	NM_030816	ANKRD13C	exonic	344
chr1:70790536-70804865-	6.79996	4.27369	4.27369	4.27369	4.27369	4.27369	4.27369	4.27369	4.27369	4.27369	4.27369	4.27369	4.27369	4.27369	4.27369	4.27369	chr1	70790535	70804865	-		novel	NM_030816	ANKRD13C	sense overlapping	14330
chr1:70883620-70890099+	4.27369	4.27369	4.27369	4.27369	4.27369	4.27369	4.27369	4.27369	4.27369	7.5166	4.27369	4.27369	6.39684	4.27369	4.27369	4.27369	chr1	70883619	70890099	+	hsa_circ_0012947	circBase	NM_001902	CTH	exonic	338
chr1:70887249-70890099+	4.27369	4.27369	4.27369	4.27369	4.27369	4.27369	4.27369	4.27369	4.27369	4.27369	4.27369	4.27369	4.27369	4.27369	4.27369	7.54657	chr1	70887248	70890099	+	hsa_circ_0114058	circBase	NM_001902	CTH	exonic	242
chr1:72240559-72241893-	4.27369	4.27369	4.27369	4.27369	4.27369	4.27369	4.27369	4.27369	4.27369	4.27369	4.27369	4.27369	8.12427	4.27369	4.27369	4.27369	chr1	72240558	72241893	-		novel	NM_173808	NEGR1	sense overlapping	1335
chr1:72607823-72608529-	4.27369	4.27369	4.27369	4.27369	4.27369	4.27369	4.27369	4.27369	4.27369	4.27369	4.27369	4.27369	4.27369	4.27369	4.27369	7.54657	chr1	72607822	72608529	-		novel	ENST00000357731	NEGR1	intronic	707
chr1:74621417-74649368-	4.27369	4.27369	4.27369	4.27369	4.27369	4.27369	8.01224	4.27369	4.27369	4.27369	4.27369	4.27369	4.27369	4.27369	4.27369	4.27369	chr1	74621416	74649368	-		novel	NM_001105659	LRRIQ3	exonic	707
chr1:74701786-74716453+	4.27369	4.27369	4.27369	4.27369	4.27369	4.27369	4.27369	4.27369	4.27369	8.04985	4.27369	4.27369	4.27369	4.27369	4.27369	4.27369	chr1	74701785	74716453	+		novel	NM_015978	TNNI3K	exonic	293
chr1:74701786-74737392+	4.27369	4.27369	4.27369	4.27369	4.27369	4.27369	4.27369	4.27369	4.27369	7.5166	4.27369	4.27369	4.27369	4.27369	4.27369	4.27369	chr1	74701785	74737392	+	hsa_circ_0114077	circBase	NM_015978	TNNI3K	exonic	404
chr1:74715143-74801833+	4.27369	4.27369	4.27369	4.27369	4.27369	4.27369	4.27369	4.27369	4.27369	4.27369	4.27369	4.27369	6.39684	4.27369	4.27369	4.27369	chr1	74715142	74801833	+		novel	NM_015978	TNNI3K	exonic	533
chr1:75693411-75704321-	4.27369	4.27369	4.27369	4.27369	4.27369	4.27369	4.27369	4.27369	4.27369	4.27369	4.27369	8.57492	4.27369	4.27369	4.27369	4.27369	chr1	75693410	75704321	-	hsa_circ_0114089	circBase	NM_152697	SLC44A5	exonic	453
chr1:76194086-76200556+	4.27369	4.27369	4.27369	4.27369	4.27369	4.27369	4.27369	4.27369	4.27369	4.27369	4.27369	4.27369	7.22096	4.27369	4.27369	4.27369	chr1	76194085	76200556	+	hsa_circ_0114108	circBase	NM_000016	ACADM	exonic	438
chr1:76198329-76200556+	4.27369	4.27369	4.27369	4.27369	4.27369	4.27369	4.27369	4.27369	7.15194	4.27369	4.27369	4.27369	4.27369	4.27369	4.27369	4.27369	chr1	76198328	76200556	+	hsa_circ_0012963	circBase	NM_000016	ACADM	exonic	350
chr1:76198329-76216231+	4.27369	4.27369	4.27369	4.27369	4.27369	4.27369	4.27369	8.15298	4.27369	6.66147	4.27369	4.27369	4.27369	4.27369	7.97064	4.27369	chr1	76198328	76216231	+	hsa_circ_0114116	circBase	NM_000016	ACADM	exonic	827
chr1:76205665-76215244+	4.27369	4.27369	4.27369	4.27369	4.27369	4.27369	4.27369	4.27369	4.27369	4.27369	4.27369	4.27369	4.27369	4.27369	4.27369	7.54657	chr1	76205664	76215244	+	hsa_circ_0114119	circBase	NM_000016	ACADM	exonic	381
chr1:76205665-76216231+	4.27369	4.27369	4.27369	4.27369	6.79436	4.27369	4.27369	4.27369	4.27369	8.74407	4.27369	4.27369	9.23754	8.10207	7.0778	9.02843	chr1	76205664	76216231	+	hsa_circ_0008129	circBase	NM_000016	ACADM	exonic	477
chr1:76211491-76216231+	4.27369	4.27369	4.27369	4.27369	4.27369	4.27369	4.27369	4.27369	4.27369	4.27369	4.27369	4.27369	4.27369	4.27369	4.27369	7.54657	chr1	76211490	76216231	+	hsa_circ_0012964	circBase	NM_000016	ACADM	exonic	346
chr1:76253182-76257256+	4.27369	4.27369	4.27369	4.27369	4.27369	4.27369	4.27369	4.27369	4.27369	4.27369	4.27369	4.27369	4.27369	4.27369	4.27369	7.54657	chr1	76253181	76257256	+	hsa_circ_0012969	circBase	NM_004582	RABGGTB	exonic	576
chr1:76269416-76276492+	4.27369	4.27369	4.27369	4.27369	4.27369	4.27369	4.27369	4.27369	4.27369	4.27369	4.27369	8.18407	4.27369	4.27369	4.27369	4.27369	chr1	76269415	76276492	+	hsa_circ_0114123	circBase	NM_002440	MSH4	exonic	455
chr1:76775191-76779684+	4.27369	4.27369	4.27369	4.27369	4.27369	4.27369	4.27369	4.27369	4.27369	4.27369	4.27369	4.27369	7.22096	4.27369	4.27369	4.27369	chr1	76775190	76779684	+	hsa_circ_0114129	circBase	uc010orh.1	ST6GALNAC3	intronic	4494
chr1:76877693-76878102+	4.27369	4.27369	4.27369	4.27369	4.27369	4.27369	4.27369	8.15298	4.27369	4.27369	4.27369	4.27369	4.27369	4.27369	4.27369	4.27369	chr1	76877692	76878102	+	hsa_circ_0114133	circBase	NM_152996	ST6GALNAC3	exonic	410
chr1:77509889-77510298+	4.27369	4.27369	4.27369	4.27369	4.27369	4.27369	4.27369	4.27369	4.27369	4.27369	4.27369	4.27369	7.22096	4.27369	4.27369	4.27369	chr1	77509888	77510298	+	hsa_circ_0114137	circBase	NM_030965	ST6GALNAC5	exonic	410
chr1:77528660-77534528+	4.27369	4.27369	4.27369	4.27369	4.27369	4.27369	4.27369	4.27369	4.27369	4.27369	4.27369	4.27369	7.22096	6.37849	4.27369	4.27369	chr1	77528659	77534528	+	hsa_circ_0114143	circBase	NM_030965	ST6GALNAC5	sense overlapping	5869
chr1:77620134-77676174-	4.27369	4.27369	4.27369	4.27369	4.27369	4.27369	4.27369	4.27369	4.27369	4.27369	4.27369	8.18407	4.27369	4.27369	4.27369	4.27369	chr1	77620133	77676174	-	hsa_circ_0012975	circBase	NM_005482	PIGK	exonic	893
chr1:77672325-77676174-	4.27369	4.27369	4.27369	4.27369	7.66284	4.27369	4.27369	4.27369	4.27369	4.27369	4.27369	4.27369	4.27369	4.27369	4.27369	4.27369	chr1	77672324	77676174	-	hsa_circ_0012977	circBase	NM_005482	PIGK	exonic	146
chr1:77752626-77763632+	4.27369	4.27369	4.27369	4.27369	4.27369	4.27369	4.27369	4.27369	4.27369	4.27369	4.27369	4.27369	4.27369	8.10207	4.27369	7.54657	chr1	77752625	77763632	+	hsa_circ_0114154	circBase	NM_174858	AK5	exonic	639
chr1:77752626-77806253+	4.27369	4.27369	4.27369	4.27369	4.27369	4.27369	4.27369	4.27369	4.27369	4.27369	4.27369	4.27369	4.27369	4.27369	4.27369	8.0809	chr1	77752625	77806253	+	hsa_circ_0114155	circBase	NM_174858	AK5	exonic	831
chr1:77806062-77806253+	4.27369	4.27369	4.27369	4.27369	4.27369	4.27369	4.27369	4.27369	4.27369	4.27369	4.27369	8.18407	4.27369	4.27369	4.27369	4.27369	chr1	77806061	77806253	+	hsa_circ_0012979	circBase	NM_012093	AK5	exonic	192
chr1:78041753-78107340-	4.27369	4.27369	4.27369	4.27369	4.27369	4.27369	4.27369	4.27369	4.27369	4.27369	4.27369	4.27369	4.27369	4.27369	4.27369	7.54657	chr1	78041752	78107340	-	hsa_circ_0012983	circBase	NM_015534	ZZZ3	exonic	2733
chr1:78097520-78107340-	4.27369	4.27369	4.27369	7.76365	4.27369	4.27369	4.27369	4.27369	4.27369	7.5166	6.87982	4.27369	9.07338	8.10207	4.27369	4.27369	chr1	78097519	78107340	-	hsa_circ_0012986	circBase	uc009wbz.1	ZZZ3	exonic	1922
chr1:78097535-78107340-	8.76063	8.71553	4.27369	4.27369	4.27369	4.27369	8.01224	8.70489	7.66997	4.27369	7.7562	8.18407	7.22096	9.05038	9.47946	8.77604	chr1	78097534	78107340	-	hsa_circ_0114166	circBase	NM_015534	ZZZ3	exonic	1907
chr1:78098800-78107340-	4.27369	4.27369	4.27369	4.27369	7.66284	4.27369	4.27369	4.27369	4.27369	4.27369	7.7562	4.27369	6.39684	4.27369	7.97064	7.54657	chr1	78098799	78107340	-	hsa_circ_0006395	circBase	NM_015534	ZZZ3	sense overlapping	8541
chr1:78105134-78107340-	4.27369	4.27369	4.27369	4.27369	9.72148	7.14374	4.27369	4.27369	4.27369	4.27369	4.27369	4.27369	4.27369	4.27369	4.27369	4.27369	chr1	78105133	78107340	-	hsa_circ_0114167	circBase	NM_015534	ZZZ3	exonic	351
chr1:78107069-78107340-	4.27369	4.27369	4.27369	6.88666	4.27369	4.27369	4.27369	4.27369	4.27369	4.27369	4.27369	4.27369	4.27369	4.27369	4.27369	4.27369	chr1	78107068	78107340	-	hsa_circ_0002717	circBase	NM_015534	ZZZ3	exonic	197
chr1:78167054-78178966-	4.27369	4.27369	4.27369	4.27369	4.27369	4.27369	4.27369	4.27369	4.27369	4.27369	4.27369	4.27369	4.27369	8.10207	7.0778	4.27369	chr1	78167053	78178966	-	hsa_circ_0114171	circBase	NM_015017	USP33	exonic	294
chr1:78177432-78178966-	4.27369	4.27369	4.27369	8.30516	4.27369	4.27369	4.27369	4.27369	4.27369	6.66147	4.27369	8.57492	7.22096	4.27369	7.97064	8.0809	chr1	78177431	78178966	-	hsa_circ_0012989	circBase	NM_015017	USP33	exonic	191
chr1:78177432-78180468-	4.27369	4.27369	4.27369	4.27369	6.79436	4.27369	4.27369	7.24783	4.27369	4.27369	4.27369	4.27369	6.39684	4.27369	4.27369	4.27369	chr1	78177431	78180468	-	hsa_circ_0114176	circBase	NM_015017	USP33	exonic	361
chr1:78177432-78181553-	4.27369	4.27369	4.27369	8.69797	7.66284	8.98759	4.27369	8.15298	4.27369	4.27369	4.27369	4.27369	7.22096	4.27369	4.27369	6.6886	chr1	78177431	78181553	-	hsa_circ_0005374	circBase	NM_015017	USP33	exonic	488
chr1:78178885-78180468-	4.27369	4.27369	4.27369	6.88666	6.79436	4.27369	4.27369	4.27369	4.27369	4.27369	4.27369	4.27369	4.27369	4.27369	4.27369	4.27369	chr1	78178884	78180468	-	hsa_circ_0114181	circBase	NM_015017	USP33	exonic	252
chr1:78183552-78191447-	4.27369	4.27369	4.27369	7.76365	8.59229	7.14374	8.01224	4.27369	8.99672	8.43832	4.27369	10.1103	9.07338	8.65278	7.97064	8.46994	chr1	78183551	78191447	-	hsa_circ_0000087	circBase	NM_015017	USP33	exonic	783	Cerebellar neurodegeneration, acute myeloid leukemia (AML), cardiac hypertrophy, epithelial ovarian cancer (EOC), esophageal cancer, non-alcoholic fatty liver disease (NAFLD), pancreatic cancer, pituitary adenoma, prostate cancer
chr1:78195545-78201843-	4.27369	4.27369	4.27369	4.27369	4.27369	4.27369	4.27369	8.15298	4.27369	4.27369	4.27369	4.27369	4.27369	4.27369	4.27369	4.27369	chr1	78195544	78201843	-	hsa_circ_0114193	circBase	NM_015017	USP33	exonic	366
chr1:78248923-78280916+	4.27369	4.27369	4.27369	4.27369	4.27369	4.27369	4.27369	4.27369	4.27369	8.74407	4.27369	4.27369	4.27369	4.27369	4.27369	4.27369	chr1	78248922	78280916	+	hsa_circ_0005225	circBase	NM_198549	FAM73A	exonic	814
chr1:78248928-78280916+	4.27369	4.27369	4.27369	4.27369	4.27369	4.27369	4.27369	4.27369	8.35106	4.27369	4.27369	4.27369	4.27369	4.27369	4.27369	4.27369	chr1	78248927	78280916	+		novel	NM_198549	FAM73A	sense overlapping	31989
chr1:78267016-78272786+	4.27369	4.27369	4.27369	4.27369	4.27369	7.14374	4.27369	4.27369	4.27369	4.27369	4.27369	4.27369	7.74219	6.37849	7.0778	4.27369	chr1	78267015	78272786	+	hsa_circ_0114202	circBase	NM_198549	FAM73A	exonic	442
chr1:78267016-78280916+	8.76063	4.27369	9.18422	8.30516	7.66284	8.04154	8.01224	7.24783	9.56336	9.39752	4.27369	9.13528	8.42606	7.72049	8.51803	6.6886	chr1	78267015	78280916	+	hsa_circ_0002570	circBase	NM_198549	FAM73A	exonic	700
chr1:78267016-78309092+	4.27369	4.27369	4.27369	4.27369	4.27369	4.27369	4.27369	4.27369	4.27369	4.27369	4.27369	7.6463	7.22096	4.27369	4.27369	4.27369	chr1	78267015	78309092	+	hsa_circ_0013005	circBase	NM_198549	FAM73A	exonic	801
chr1:78268955-78272786+	4.27369	4.27369	4.27369	4.27369	4.27369	4.27369	4.27369	4.27369	4.27369	4.27369	4.27369	7.6463	4.27369	4.27369	4.27369	4.27369	chr1	78268954	78272786	+	hsa_circ_0013007	circBase	NM_198549	FAM73A	exonic	264
chr1:78268955-78280916+	9.47163	4.27369	4.27369	4.27369	4.27369	4.27369	4.27369	4.27369	4.27369	4.27369	4.27369	4.27369	4.27369	4.27369	7.97064	8.0809	chr1	78268954	78280916	+	hsa_circ_0013008	circBase	NM_198549	FAM73A	exonic	522
chr1:78277007-78277436-	7.29893	4.27369	4.27369	4.27369	4.27369	4.27369	4.27369	4.27369	4.27369	4.27369	4.27369	4.27369	4.27369	4.27369	4.27369	4.27369	chr1	78277006	78277436	-		novel	ENST00000406534	RP11-181C21.4	sense overlapping	430
chr1:78324623-78327007+	6.79996	4.27369	4.27369	4.27369	8.20115	4.27369	4.27369	4.27369	4.27369	6.66147	4.27369	6.77927	7.22096	4.27369	4.27369	6.6886	chr1	78324622	78327007	+	hsa_circ_0000088	circBase	NM_198549	FAM73A	exonic	378	Cerebellar neurodegeneration, acute myeloid leukemia (AML), cardiac hypertrophy, epithelial ovarian cancer (EOC), esophageal cancer, non-alcoholic fatty liver disease (NAFLD), pancreatic cancer, pituitary adenoma, prostate cancer
chr1:78324623-78329713+	4.27369	4.27369	4.27369	4.27369	4.27369	7.14374	4.27369	8.15298	7.66997	4.27369	4.27369	4.27369	7.22096	4.27369	4.27369	4.27369	chr1	78324622	78329713	+	hsa_circ_0008606	circBase	NM_198549	FAM73A	exonic	513
chr1:78324623-78332076+	4.27369	4.27369	4.27369	4.27369	4.27369	4.27369	4.27369	4.27369	4.27369	4.27369	4.27369	4.27369	4.27369	8.86523	7.97064	7.54657	chr1	78324622	78332076	+	hsa_circ_0013012	circBase	NM_198549	FAM73A	exonic	567
chr1:78324623-78340796+	4.27369	4.27369	4.27369	4.27369	4.27369	4.27369	8.95716	4.27369	4.27369	4.27369	4.27369	4.27369	6.39684	4.27369	4.27369	4.27369	chr1	78324622	78340796	+	hsa_circ_0114213	circBase	NM_198549	FAM73A	sense overlapping	16174
chr1:78332023-78340796+	4.27369	4.27369	4.27369	4.27369	4.27369	4.27369	4.27369	4.27369	4.27369	4.27369	4.27369	9.13528	4.27369	4.27369	4.27369	4.27369	chr1	78332022	78340796	+	hsa_circ_0114216	circBase	NM_198549	FAM73A	sense overlapping	8774
chr1:78338686-78340796+	4.27369	4.27369	4.27369	8.30516	4.27369	4.27369	4.27369	4.27369	4.27369	4.27369	4.27369	4.27369	4.27369	4.27369	4.27369	7.54657	chr1	78338685	78340796	+	hsa_circ_0005020	circBase	NM_198549	FAM73A	sense overlapping	2111
chr1:78414840-78432785-	4.27369	4.27369	4.27369	4.27369	4.27369	4.27369	4.27369	4.27369	4.27369	4.27369	4.27369	4.27369	4.27369	8.10207	4.27369	4.27369	chr1	78414839	78432785	-		novel	NM_003902	FUBP1	exonic	1636
chr1:78478735-78479303+	4.27369	4.27369	4.27369	4.27369	4.27369	4.27369	4.27369	4.27369	4.27369	4.27369	4.27369	6.77927	4.27369	4.27369	4.27369	4.27369	chr1	78478734	78479303	+	hsa_circ_0114228	circBase	NM_007034	DNAJB4	exonic	569
chr1:79125607-79125781+	4.27369	4.27369	4.27369	4.27369	4.27369	4.27369	4.27369	4.27369	4.27369	4.27369	4.27369	4.27369	4.27369	4.27369	7.97064	4.27369	chr1	79125606	79125781	+		novel	ENST00000370747	IFI44	intronic	175
chr1:79132257-79138776+	4.27369	4.27369	4.27369	7.76365	4.27369	4.27369	4.27369	4.27369	4.27369	4.27369	7.7562	4.27369	4.27369	4.27369	4.27369	4.27369	chr1	79132256	79138776	+	hsa_circ_0114231	circBase	ENST00000427236	RP4-641G12.3	sense overlapping	6520
chr1:79356843-79358874-	4.27369	4.27369	7.17311	4.27369	4.27369	4.27369	4.27369	4.27369	4.27369	4.27369	4.27369	4.27369	4.27369	4.27369	4.27369	4.27369	chr1	79356842	79358874	-		novel	ENST00000401034	ELTD1	exonic	320
chr1:82302570-82302742+	4.27369	4.27369	4.27369	4.27369	4.27369	4.27369	4.27369	4.27369	4.27369	4.27369	4.27369	4.27369	7.74219	4.27369	7.97064	4.27369	chr1	82302569	82302742	+	hsa_circ_0114237	circBase	NM_012302	ADGRL2	exonic	173
chr1:82302570-82372915+	4.27369	4.27369	4.27369	4.27369	8.20115	4.27369	4.27369	4.27369	4.27369	8.04985	4.27369	4.27369	4.27369	7.72049	7.97064	4.27369	chr1	82302569	82372915	+	hsa_circ_0013048	circBase	NM_012302	ADGRL2	exonic	387
chr1:82347307-82348802+	4.27369	4.27369	4.27369	4.27369	4.27369	4.27369	4.27369	4.27369	4.27369	4.27369	4.27369	4.27369	4.27369	7.20021	4.27369	4.27369	chr1	82347306	82348802	+		novel	ENST00000271029	LPHN2	intronic	1496
chr1:82348739-82372915+	4.27369	4.27369	9.02028	4.27369	4.27369	4.27369	4.27369	4.27369	4.27369	4.27369	4.27369	4.27369	4.27369	4.27369	4.27369	4.27369	chr1	82348738	82372915	+	hsa_circ_0114239	circBase	NM_012302	ADGRL2	sense overlapping	24177
chr1:82434887-82456837+	4.27369	4.27369	4.27369	4.27369	8.20115	4.27369	4.27369	4.27369	4.27369	4.27369	4.27369	4.27369	4.27369	4.27369	4.27369	4.27369	chr1	82434886	82456837	+		novel	NM_012302	LPHN2	sense overlapping	21951
chr1:82944252-83021244-	4.27369	4.27369	4.27369	4.27369	4.27369	4.27369	4.27369	4.27369	7.15194	4.27369	4.27369	4.27369	4.27369	4.27369	4.27369	4.27369	chr1	82944251	83021244	-		novel	TCONS_00001536	XLOC_000885	sense overlapping	76993
chr1:83753162-83771711+	4.27369	7.68994	4.27369	4.27369	4.27369	4.27369	4.27369	4.27369	4.27369	4.27369	4.27369	4.27369	4.27369	4.27369	4.27369	4.27369	chr1	83753161	83771711	+		novel			intergenic	18550
chr1:84348646-84418070-	4.27369	4.27369	4.27369	4.27369	4.27369	4.27369	4.27369	4.27369	4.27369	4.27369	4.27369	4.27369	4.27369	4.27369	7.0778	4.27369	chr1	84348645	84418070	-	hsa_circ_0114257	circBase	NM_024686	TTLL7	exonic	2719
chr1:84356004-84394913-	4.27369	4.27369	4.27369	4.27369	4.27369	4.27369	4.27369	4.27369	4.27369	4.27369	4.27369	4.27369	7.22096	4.27369	4.27369	4.27369	chr1	84356003	84394913	-		novel	NM_024686	TTLL7	exonic	1322
chr1:84369762-84387077-	4.27369	4.27369	4.27369	4.27369	4.27369	4.27369	4.27369	4.27369	4.27369	4.27369	4.27369	4.27369	4.27369	4.27369	4.27369	6.6886	chr1	84369761	84387077	-	hsa_circ_0114268	circBase	NM_024686	TTLL7	exonic	1066
chr1:84369762-84403699-	4.27369	4.27369	4.27369	4.27369	4.27369	4.27369	4.27369	4.27369	4.27369	4.27369	4.27369	6.77927	4.27369	4.27369	4.27369	4.27369	chr1	84369761	84403699	-	hsa_circ_0114271	circBase	NM_024686	TTLL7	exonic	1485
chr1:84373294-84376880-	4.27369	4.27369	4.27369	4.27369	4.27369	4.27369	4.27369	4.27369	4.27369	4.27369	4.27369	4.27369	4.27369	7.72049	4.27369	4.27369	chr1	84373293	84376880	-		novel	uc031pmy.1	MIR548AP	intronic	3587
chr1:84376848-84399449-	4.27369	4.27369	4.27369	4.27369	4.27369	4.27369	4.27369	4.27369	4.27369	4.27369	4.27369	4.27369	4.27369	7.72049	4.27369	4.27369	chr1	84376847	84399449	-	hsa_circ_0114277	circBase	NM_024686	TTLL7	exonic	898
chr1:84383287-84408362-	4.27369	4.27369	4.27369	4.27369	4.27369	4.27369	4.27369	4.27369	4.27369	4.27369	4.27369	4.27369	4.27369	4.27369	7.0778	4.27369	chr1	84383286	84408362	-	hsa_circ_0114284	circBase	NM_024686	TTLL7	exonic	1081
chr1:84385382-84412965-	4.27369	4.27369	4.27369	4.27369	4.27369	4.27369	4.27369	4.27369	7.15194	4.27369	4.27369	4.27369	4.27369	4.27369	4.27369	4.27369	chr1	84385381	84412965	-		novel	NM_024686	TTLL7	exonic	1153
chr1:84394819-84422598-	4.27369	4.27369	4.27369	4.27369	4.27369	4.27369	4.27369	4.27369	4.27369	4.27369	4.27369	4.27369	4.27369	8.10207	4.27369	4.27369	chr1	84394818	84422598	-		novel	NM_024686	TTLL7	sense overlapping	27780
chr1:84403535-84418070-	4.27369	4.27369	4.27369	4.27369	4.27369	4.27369	4.27369	4.27369	4.27369	4.27369	4.27369	4.27369	4.27369	4.27369	7.97064	4.27369	chr1	84403534	84418070	-	hsa_circ_0114292	circBase	NM_024686	TTLL7	exonic	1064
chr1:84412807-84418070-	4.27369	4.27369	4.27369	4.27369	4.27369	4.27369	4.27369	4.27369	4.27369	4.27369	4.27369	4.27369	4.27369	4.27369	7.97064	4.27369	chr1	84412806	84418070	-	hsa_circ_0114294	circBase	NM_024686	TTLL7	exonic	682
chr1:84644860-84650865+	7.96321	4.27369	4.27369	7.76365	6.79436	4.27369	4.27369	4.27369	8.35106	4.27369	4.27369	4.27369	6.39684	7.20021	4.27369	8.0809	chr1	84644859	84650865	+	hsa_circ_0114304	circBase	NM_182948	PRKACB	exonic	373
chr1:84644860-84663507+	4.27369	4.27369	4.27369	4.27369	4.27369	4.27369	4.27369	4.27369	6.33591	4.27369	4.27369	9.35057	8.88811	4.27369	4.27369	8.77604	chr1	84644859	84663507	+	hsa_circ_0114305	circBase	NM_182948	PRKACB	exonic	596
chr1:84644860-84680000+	4.27369	4.27369	4.27369	4.27369	4.27369	8.59076	4.27369	4.27369	4.27369	8.43832	8.29749	8.88214	8.42606	9.49538	7.0778	8.0809	chr1	84644859	84680000	+	hsa_circ_0004083	circBase	NM_182948	PRKACB	exonic	884
chr1:84644860-84701047+	4.27369	4.27369	6.35456	6.88666	4.27369	4.27369	4.27369	4.27369	9.30768	4.27369	4.27369	4.27369	7.74219	7.72049	7.97064	4.27369	chr1	84644859	84701047	+	hsa_circ_0114307	circBase	NM_182948	PRKACB	sense overlapping	56188
chr1:84662299-84668488+	4.27369	4.27369	4.27369	4.27369	4.27369	4.27369	4.27369	4.27369	8.05034	4.27369	4.27369	4.27369	4.27369	4.27369	4.27369	6.6886	chr1	84662298	84668488	+		novel	NM_002731	PRKACB	exonic	346
chr1:84662299-84680000+	4.27369	4.27369	4.27369	4.27369	4.27369	4.27369	4.27369	4.27369	4.27369	4.27369	4.27369	6.77927	4.27369	4.27369	4.27369	7.54657	chr1	84662298	84680000	+	hsa_circ_0114309	circBase	NM_182948	PRKACB	exonic	511
chr1:84920356-84921476-	4.27369	4.27369	4.27369	4.27369	4.27369	4.27369	4.27369	4.27369	8.59978	4.27369	4.27369	4.27369	4.27369	4.27369	4.27369	4.27369	chr1	84920355	84921476	-		novel	TCONS_00001550	XLOC_000893	sense overlapping	1121
chr1:85014469-85031690+	4.27369	4.27369	4.27369	4.27369	4.27369	4.27369	4.27369	4.27369	4.27369	4.27369	4.27369	4.27369	6.39684	4.27369	4.27369	7.54657	chr1	85014468	85031690	+		novel	uc001djy.2	SPATA1	sense overlapping	17222
chr1:85121515-85136991-	4.27369	4.27369	8.07304	4.27369	4.27369	4.27369	4.27369	4.27369	4.27369	4.27369	4.27369	4.27369	8.42606	4.27369	4.27369	7.54657	chr1	85121514	85136991	-	hsa_circ_0114321	circBase	NM_014021	SSX2IP	exonic	1478
chr1:85331068-85331821-	4.27369	4.27369	4.27369	4.27369	4.27369	4.27369	7.11646	8.15298	4.27369	4.27369	4.27369	4.27369	8.42606	8.86523	4.27369	4.27369	chr1	85331067	85331821	-	hsa_circ_0004390	circBase	NM_012152	LPAR3	exonic	754
chr1:85630209-85630440-	4.27369	4.27369	4.27369	4.27369	4.27369	4.27369	4.27369	4.27369	4.27369	4.27369	4.27369	4.27369	4.27369	7.72049	4.27369	4.27369	chr1	85630208	85630440	-	hsa_circ_0114329	circBase	NM_032184	SYDE2	exonic	232
chr1:85816098-85824530-	4.27369	4.27369	4.27369	4.27369	4.27369	4.27369	4.27369	4.27369	4.27369	4.27369	4.27369	4.27369	4.27369	7.72049	4.27369	8.0809	chr1	85816097	85824530	-	hsa_circ_0004607	circBase	NM_012137	DDAH1	exonic	294
chr1:85816098-85833462-	4.27369	4.27369	4.27369	4.27369	4.27369	4.27369	4.27369	4.27369	4.27369	8.74407	4.27369	4.27369	4.27369	4.27369	4.27369	4.27369	chr1	85816097	85833462	-		novel	NM_012137	DDAH1	sense overlapping	17365
chr1:86196191-86252144-	4.27369	4.27369	4.27369	4.27369	4.27369	4.27369	4.27369	4.27369	4.27369	4.27369	4.27369	7.6463	4.27369	4.27369	4.27369	4.27369	chr1	86196190	86252144	-		novel	NM_152890	COL24A1	sense overlapping	55954
chr1:86241357-86252144-	4.27369	4.27369	4.27369	4.27369	4.27369	7.14374	4.27369	4.27369	4.27369	4.27369	4.27369	4.27369	8.42606	4.27369	4.27369	4.27369	chr1	86241356	86252144	-	hsa_circ_0005110	circBase	NM_152890	COL24A1	exonic	423
chr1:86374281-86377116-	4.27369	4.27369	4.27369	4.27369	4.27369	4.27369	4.27369	4.27369	4.27369	4.27369	4.27369	4.27369	7.22096	4.27369	4.27369	4.27369	chr1	86374280	86377116	-		novel	NM_152890	COL24A1	exonic	162
chr1:86590528-86611866-	4.27369	4.27369	4.27369	6.88666	4.27369	4.27369	8.01224	4.27369	4.27369	6.66147	4.27369	4.27369	4.27369	4.27369	4.27369	4.27369	chr1	86590527	86611866	-	hsa_circ_0114350	circBase	NM_152890	COL24A1	exonic	1435
chr1:86818542-86842101-	4.27369	4.27369	4.27369	4.27369	9.15295	4.27369	4.27369	4.27369	4.27369	4.27369	4.27369	4.27369	4.27369	4.27369	4.27369	4.27369	chr1	86818541	86842101	-	hsa_circ_0114352	circBase	NM_020729	ODF2L	exonic	1221
chr1:87181407-87185318+	4.27369	4.27369	4.27369	4.27369	4.27369	7.14374	4.27369	4.27369	4.27369	4.27369	4.27369	4.27369	4.27369	7.72049	4.27369	4.27369	chr1	87181406	87185318	+	hsa_circ_0013081	circBase	NM_016009	SH3GLB1	exonic	271
chr1:87181407-87200862+	4.27369	4.27369	4.27369	4.27369	4.27369	4.27369	4.27369	4.27369	4.27369	4.27369	4.27369	8.57492	4.27369	4.27369	4.27369	4.27369	chr1	87181406	87200862	+	hsa_circ_0013082	circBase	NM_016009	SH3GLB1	exonic	689
chr1:87181407-87208918+	9.7281	4.27369	4.27369	4.27369	4.27369	4.27369	4.27369	4.27369	4.27369	4.27369	4.27369	4.27369	4.27369	4.27369	4.27369	4.27369	chr1	87181406	87208918	+	hsa_circ_0114359	circBase	NM_016009	SH3GLB1	sense overlapping	27512
chr1:87185190-87208119+	4.27369	4.27369	4.27369	4.27369	4.27369	4.27369	4.27369	8.15298	4.27369	4.27369	4.27369	4.27369	4.27369	4.27369	4.27369	4.27369	chr1	87185189	87208119	+	hsa_circ_0114361	circBase	NM_016009	SH3GLB1	exonic	776
chr1:87188223-87190088+	4.27369	4.27369	4.27369	7.76365	4.27369	4.27369	4.27369	4.27369	4.27369	4.27369	4.27369	4.27369	4.27369	4.27369	4.27369	4.27369	chr1	87188222	87190088	+	hsa_circ_0114362	circBase	NM_016009	SH3GLB1	exonic	227
chr1:87368964-87373943-	4.27369	4.27369	4.27369	7.76365	4.27369	4.27369	4.27369	4.27369	4.27369	4.27369	4.27369	4.27369	4.27369	4.27369	4.27369	4.27369	chr1	87368963	87373943	-		novel	NM_004261	SEP15	sense overlapping	4980
chr1:89206671-89226059+	4.27369	4.27369	4.27369	4.27369	4.27369	4.27369	4.27369	4.27369	4.27369	4.27369	4.27369	4.27369	8.12427	4.27369	4.27369	4.27369	chr1	89206670	89226059	+	hsa_circ_0013092	circBase	NM_006256	PKN2	exonic	456
chr1:89206671-89251896+	4.27369	4.27369	4.27369	6.88666	4.27369	4.27369	4.27369	4.27369	7.66997	4.27369	4.27369	4.27369	6.39684	4.27369	4.27369	4.27369	chr1	89206670	89251896	+	hsa_circ_0013093	circBase	NM_006256	PKN2	exonic	1233
chr1:89236035-89237562+	4.27369	4.27369	4.27369	4.27369	4.27369	4.27369	4.27369	4.27369	4.27369	4.27369	4.27369	7.6463	4.27369	4.27369	4.27369	4.27369	chr1	89236034	89237562	+	hsa_circ_0002008	circBase	NM_006256	PKN2	exonic	481
chr1:89236035-89251896+	4.27369	4.27369	4.27369	4.27369	4.27369	4.27369	4.27369	4.27369	4.27369	4.27369	4.27369	6.77927	8.42606	4.27369	8.51803	8.0809	chr1	89236034	89251896	+	hsa_circ_0005900	circBase	NM_006256	PKN2	exonic	777
chr1:89237346-89271354+	4.27369	4.27369	4.27369	4.27369	4.27369	4.27369	4.27369	4.27369	7.66997	4.27369	4.27369	4.27369	4.27369	4.27369	4.27369	4.27369	chr1	89237345	89271354	+	hsa_circ_0114381	circBase	NM_006256	PKN2	exonic	908
chr1:89250322-89251896+	4.27369	4.27369	4.27369	4.27369	4.27369	4.27369	4.27369	4.27369	4.27369	4.27369	4.27369	4.27369	4.27369	4.27369	4.27369	7.54657	chr1	89250321	89251896	+	hsa_circ_0114384	circBase	NM_006256	PKN2	exonic	296
chr1:89408688-89420908-	4.27369	4.27369	4.27369	4.27369	4.27369	4.27369	4.27369	8.15298	4.27369	4.27369	4.27369	4.27369	4.27369	4.27369	4.27369	4.27369	chr1	89408687	89420908	-	hsa_circ_0114402	circBase	NM_001008661	CCBL2	exonic	515
chr1:89420832-89454034-	4.27369	4.27369	4.27369	4.27369	4.27369	4.27369	4.27369	4.27369	4.27369	4.27369	4.27369	4.27369	4.27369	4.27369	4.27369	8.0809	chr1	89420831	89454034	-		novel	NM_001008661	CCBL2	exonic	865
chr1:89598984-89652057-	4.27369	4.27369	4.27369	4.27369	8.89968	4.27369	4.27369	4.27369	4.27369	4.27369	4.27369	4.27369	4.27369	4.27369	4.27369	4.27369	chr1	89598983	89652057	-		novel	NM_052941	GBP4	sense overlapping	53074
chr1:90152029-90180410+	4.27369	4.27369	4.27369	4.27369	4.27369	4.27369	4.27369	4.27369	4.27369	4.27369	4.27369	4.27369	4.27369	4.27369	4.27369	6.6886	chr1	90152028	90180410	+	hsa_circ_0114406	circBase	NM_032270	LRRC8C	sense overlapping	28382
chr1:90178268-90180410+	4.27369	4.27369	4.27369	4.27369	6.79436	4.27369	4.27369	7.24783	4.27369	4.27369	4.27369	4.27369	4.27369	4.27369	4.27369	4.27369	chr1	90178267	90180410	+	hsa_circ_0114408	circBase	ENST00000370453	RP11-302M6.4	intronic	2143
chr1:90178268-90180602+	4.27369	4.27369	4.27369	4.27369	8.20115	4.27369	4.27369	4.27369	4.27369	4.27369	4.27369	4.27369	4.27369	4.27369	4.27369	4.27369	chr1	90178267	90180602	+		novel	ENST00000370453	RP11-302M6.4	intronic	2335
chr1:90470692-90473309+	4.27369	4.27369	4.27369	4.27369	7.66284	4.27369	4.27369	4.27369	4.27369	4.27369	4.27369	4.27369	4.27369	4.27369	4.27369	4.27369	chr1	90470691	90473309	+		novel	NM_182976	ZNF326	exonic	518
chr1:90861002-90866684-	4.27369	4.27369	4.27369	4.27369	4.27369	4.27369	4.27369	4.27369	4.27369	4.27369	4.27369	4.27369	4.27369	7.20021	4.27369	4.27369	chr1	90861001	90866684	-	hsa_circ_0114416	circBase	T014906	G003269	exonic	5683
chr1:91382197-91383711-	4.27369	4.27369	4.27369	4.27369	4.27369	4.27369	4.27369	7.24783	4.27369	4.27369	4.27369	4.27369	4.27369	4.27369	7.0778	4.27369	chr1	91382196	91383711	-	hsa_circ_0114419	circBase	NM_016620	ZNF644	sense overlapping	1515
chr1:91382197-91406866-	4.27369	4.27369	4.27369	4.27369	4.27369	4.27369	4.27369	7.24783	4.27369	4.27369	4.27369	4.27369	4.27369	4.27369	4.27369	4.27369	chr1	91382196	91406866	-	hsa_circ_0114420	circBase	NM_016620	ZNF644	sense overlapping	24670
chr1:91382197-91447927-	4.27369	4.27369	4.27369	4.27369	4.27369	4.27369	8.01224	4.27369	4.27369	4.27369	4.27369	4.27369	6.39684	4.27369	7.97064	4.27369	chr1	91382196	91447927	-	hsa_circ_0114422	circBase	NM_016620	ZNF644	sense overlapping	65731
chr1:91400965-91406866-	4.27369	4.27369	4.27369	4.27369	4.27369	4.27369	4.27369	4.27369	4.27369	4.27369	4.27369	4.27369	7.22096	4.27369	4.27369	4.27369	chr1	91400964	91406866	-	hsa_circ_0114424	circBase	NM_016620	ZNF644	intronic	5902
chr1:91400965-91447927-	4.27369	4.27369	4.27369	4.27369	4.27369	4.27369	4.27369	4.27369	4.27369	4.27369	4.27369	4.27369	4.27369	4.27369	4.27369	8.46994	chr1	91400964	91447927	-	hsa_circ_0114425	circBase	NM_016620	ZNF644	sense overlapping	46963
chr1:91403042-91406866-	4.27369	4.27369	4.27369	4.27369	4.27369	4.27369	4.27369	4.27369	4.27369	4.27369	4.27369	4.27369	4.27369	4.27369	7.97064	4.27369	chr1	91403041	91406866	-	hsa_circ_0114427	circBase	NM_201269	ZNF644	exonic	3644
chr1:91403042-91447927-	4.27369	4.27369	4.27369	4.27369	8.20115	4.27369	4.27369	4.27369	4.27369	4.27369	4.27369	6.77927	4.27369	4.27369	7.97064	8.0809	chr1	91403041	91447927	-	hsa_circ_0114428	circBase	NM_201269	ZNF644	exonic	3705
chr1:91808987-91818856-	4.27369	4.27369	4.27369	4.27369	4.27369	4.27369	4.27369	4.27369	4.27369	4.27369	4.27369	4.27369	6.39684	8.10207	4.27369	6.6886	chr1	91808986	91818856	-	hsa_circ_0114444	circBase	uc010osv.1	HFM1	exonic	650
chr1:91808987-91851391-	8.76063	4.27369	4.27369	4.27369	4.27369	4.27369	4.27369	4.27369	4.27369	4.27369	4.27369	4.27369	4.27369	4.27369	4.27369	4.27369	chr1	91808986	91851391	-	hsa_circ_0114445	circBase	ENST00000294696	HFM1	exonic	1841
chr1:91840915-91851391-	4.27369	4.27369	4.27369	4.27369	4.27369	7.14374	4.27369	7.24783	4.27369	4.27369	4.27369	8.57492	4.27369	6.37849	4.27369	7.54657	chr1	91840914	91851391	-	hsa_circ_0114450	circBase	ENST00000294696	HFM1	exonic	1191
chr1:91967211-91989666+	4.27369	4.27369	4.27369	4.27369	7.66284	4.27369	4.27369	4.27369	4.27369	4.27369	4.27369	4.27369	4.27369	4.27369	4.27369	4.27369	chr1	91967210	91989666	+		novel	NM_003503	CDC7	sense overlapping	22456
chr1:92193216-92224307-	4.27369	4.27369	4.27369	4.27369	4.27369	7.14374	4.27369	4.27369	4.27369	4.27369	4.27369	4.27369	4.27369	4.27369	4.27369	8.0809	chr1	92193215	92224307	-	hsa_circ_0013139	circBase	NM_003243	TGFBR3	exonic	639
chr1:92327028-92327201-	4.27369	4.27369	4.27369	4.27369	9.87017	7.14374	4.27369	4.27369	4.27369	7.5166	4.27369	6.77927	4.27369	4.27369	7.0778	7.54657	chr1	92327027	92327201	-	hsa_circ_0006622	circBase	NM_003243	TGFBR3	exonic	174
chr1:92327028-92329836-	4.27369	4.27369	4.27369	4.27369	8.59229	4.27369	7.11646	4.27369	4.27369	4.27369	4.27369	4.27369	4.27369	4.27369	7.97064	6.6886	chr1	92327027	92329836	-	hsa_circ_0114454	circBase	NM_003243	TGFBR3	sense overlapping	2809
chr1:92508380-92511217+	4.27369	4.27369	4.27369	4.27369	4.27369	4.27369	4.27369	4.27369	4.27369	4.27369	4.27369	4.27369	7.22096	4.27369	4.27369	4.27369	chr1	92508379	92511217	+	hsa_circ_0114457	circBase	NM_173567	EPHX4	exonic	287
chr1:92508380-92515977+	4.27369	4.27369	4.27369	4.27369	4.27369	4.27369	4.27369	4.27369	4.27369	8.04985	4.27369	4.27369	4.27369	4.27369	4.27369	6.6886	chr1	92508379	92515977	+	hsa_circ_0114458	circBase	NM_173567	EPHX4	exonic	391
chr1:92508380-92518215+	4.27369	4.27369	4.27369	4.27369	4.27369	4.27369	4.27369	4.27369	4.27369	4.27369	4.27369	4.27369	4.27369	4.27369	4.27369	7.54657	chr1	92508379	92518215	+		novel	NM_173567	EPHX4	exonic	540
chr1:92552766-92554452+	4.27369	4.27369	4.27369	4.27369	4.27369	4.27369	4.27369	4.27369	4.27369	4.27369	4.27369	4.27369	8.42606	4.27369	4.27369	4.27369	chr1	92552765	92554452	+		novel	NM_183242	BTBD8	sense overlapping	1687
chr1:92554255-92595333+	9.03839	4.27369	4.27369	4.27369	4.27369	4.27369	4.27369	4.27369	4.27369	4.27369	4.27369	4.27369	4.27369	6.37849	4.27369	4.27369	chr1	92554254	92595333	+	hsa_circ_0114463	circBase	NM_183242	BTBD8	exonic	603
chr1:92554255-92613343+	4.27369	4.27369	4.27369	4.27369	4.27369	4.27369	4.27369	4.27369	4.27369	4.27369	4.27369	4.27369	4.27369	4.27369	4.27369	8.46994	chr1	92554254	92613343	+	hsa_circ_0114464	circBase	NM_183242	BTBD8	sense overlapping	59089
chr1:92728420-92737209-	4.27369	4.27369	4.27369	4.27369	4.27369	4.27369	7.11646	4.27369	4.27369	4.27369	4.27369	4.27369	4.27369	7.72049	4.27369	4.27369	chr1	92728419	92737209	-	hsa_circ_0013148	circBase	NM_053274	GLMN	exonic	738
chr1:92733470-92757094-	4.27369	4.27369	4.27369	4.27369	4.27369	4.27369	4.27369	4.27369	4.27369	8.43832	4.27369	4.27369	4.27369	4.27369	4.27369	4.27369	chr1	92733469	92757094	-	hsa_circ_0114477	circBase	NM_053274	GLMN	exonic	933
chr1:92740576-92740784-	4.27369	4.27369	4.27369	4.27369	4.27369	4.27369	4.27369	4.27369	4.27369	4.27369	4.27369	8.57492	4.27369	4.27369	4.27369	4.27369	chr1	92740575	92740784	-		novel	ENST00000370360	GLMN	intronic	209
chr1:92754471-92757094-	4.27369	4.27369	4.27369	4.27369	4.27369	4.27369	4.27369	4.27369	4.27369	4.27369	4.27369	4.27369	4.27369	4.27369	4.27369	7.54657	chr1	92754470	92757094	-		novel	NM_053274	GLMN	exonic	467
chr1:92786156-92811471+	4.27369	4.27369	4.27369	4.27369	4.27369	4.27369	4.27369	4.27369	4.27369	4.27369	4.27369	4.27369	8.12427	4.27369	4.27369	4.27369	chr1	92786155	92811471	+	hsa_circ_0013153	circBase	NM_024813	RPAP2	exonic	1200
chr1:92798948-92811471+	4.27369	8.71553	4.27369	6.88666	4.27369	4.27369	4.27369	8.15298	9.16056	7.5166	4.27369	4.27369	9.23754	7.72049	4.27369	9.8784	chr1	92798947	92811471	+	hsa_circ_0004463	circBase	NM_024813	RPAP2	exonic	233
chr1:92798948-92846430+	6.79996	4.27369	4.27369	9.26036	9.36832	8.98759	9.74025	9.41485	8.81186	7.5166	4.27369	9.13528	9.75376	9.93249	10.3361	9.02843	chr1	92798947	92846430	+	hsa_circ_0000091	circBase	NM_024813	RPAP2	exonic	383
chr1:92798973-92846430+	4.27369	4.27369	4.27369	4.27369	4.27369	8.04154	4.27369	4.27369	4.27369	4.27369	4.27369	4.27369	4.27369	4.27369	4.27369	4.27369	chr1	92798972	92846430	+	hsa_circ_0114485	circBase	NM_024813	RPAP2	sense overlapping	47458
chr1:93029199-93101893-	4.27369	4.27369	4.27369	4.27369	4.27369	8.59076	4.27369	4.27369	4.27369	4.27369	4.27369	6.77927	7.74219	4.27369	4.27369	4.27369	chr1	93029198	93101893	-	hsa_circ_0013163	circBase	NM_005665	EVI5	exonic	774
chr1:93029199-93104794-	4.27369	4.27369	4.27369	6.88666	4.27369	4.27369	4.27369	4.27369	4.27369	4.27369	4.27369	4.27369	7.22096	4.27369	4.27369	4.27369	chr1	93029198	93104794	-	hsa_circ_0114491	circBase	NM_005665	EVI5	sense overlapping	75596
chr1:93070864-93091491-	4.27369	4.27369	4.27369	4.27369	4.27369	4.27369	8.01224	4.27369	4.27369	4.27369	4.27369	4.27369	8.12427	4.27369	4.27369	4.27369	chr1	93070863	93091491	-	hsa_circ_0013166	circBase	NM_005665	EVI5	exonic	543
chr1:93070864-93101893-	4.27369	7.48989	4.27369	4.27369	4.27369	7.14374	4.27369	7.24783	4.27369	4.27369	4.27369	7.6463	8.6755	4.27369	7.0778	4.27369	chr1	93070863	93101893	-	hsa_circ_0013167	circBase	NM_005665	EVI5	exonic	678
chr1:93070864-93104794-	4.27369	4.27369	4.27369	4.27369	4.27369	4.27369	4.27369	7.24783	4.27369	4.27369	4.27369	4.27369	4.27369	4.27369	7.0778	4.27369	chr1	93070863	93104794	-		novel	NM_005665	EVI5	sense overlapping	33931
chr1:93128276-93170301-	4.27369	4.27369	4.27369	4.27369	4.27369	8.59076	7.11646	4.27369	4.27369	7.5166	4.27369	4.27369	4.27369	4.27369	4.27369	4.27369	chr1	93128275	93170301	-	hsa_circ_0114495	circBase	NM_005665	EVI5	sense overlapping	42026
chr1:93128977-93170301-	4.27369	4.27369	4.27369	4.27369	4.27369	4.27369	4.27369	4.27369	4.27369	4.27369	4.27369	4.27369	4.27369	7.20021	8.51803	4.27369	chr1	93128976	93170301	-	hsa_circ_0114496	circBase	NM_001308248	EVI5	exonic	41325
chr1:93131496-93159945-	4.27369	4.27369	4.27369	8.30516	4.27369	4.27369	4.27369	4.27369	4.27369	4.27369	4.27369	4.27369	4.27369	4.27369	4.27369	4.27369	chr1	93131495	93159945	-		novel	NM_005665	EVI5	exonic	303
chr1:93142715-93170301-	4.27369	4.27369	4.27369	7.76365	4.27369	4.27369	4.27369	4.27369	4.27369	4.27369	4.27369	4.27369	4.27369	4.27369	4.27369	6.6886	chr1	93142714	93170301	-	hsa_circ_0114498	circBase	NM_005665	EVI5	exonic	1009
chr1:93159359-93170301-	4.27369	4.27369	4.27369	4.27369	4.27369	8.59076	4.27369	4.27369	4.27369	4.27369	4.27369	6.77927	4.27369	4.27369	4.27369	4.27369	chr1	93159358	93170301	-	hsa_circ_0013171	circBase	NM_005665	EVI5	exonic	948
chr1:93159359-93202184-	4.27369	4.27369	4.27369	4.27369	4.27369	4.27369	4.27369	4.27369	4.27369	4.27369	4.27369	4.27369	8.12427	4.27369	7.0778	4.27369	chr1	93159358	93202184	-	hsa_circ_0013172	circBase	NM_005665	EVI5	exonic	1178
chr1:93191155-93202184-	4.27369	4.27369	4.27369	4.27369	4.27369	4.27369	4.27369	4.27369	4.27369	4.27369	4.27369	4.27369	4.27369	7.20021	4.27369	4.27369	chr1	93191154	93202184	-	hsa_circ_0007531	circBase	ENST00000474806	EVI5	intronic	11030
chr1:93198067-93202184-	4.27369	4.27369	4.27369	4.27369	4.27369	4.27369	4.27369	4.27369	4.27369	4.27369	4.27369	6.77927	4.27369	4.27369	4.27369	4.27369	chr1	93198066	93202184	-	hsa_circ_0007950	circBase	ENST00000474806	EVI5	intronic	4118
chr1:93201955-93211359-	4.27369	4.27369	4.27369	4.27369	6.79436	4.27369	4.27369	4.27369	4.27369	4.27369	4.27369	4.27369	4.27369	4.27369	4.27369	7.54657	chr1	93201954	93211359	-		Guojunjie2014	ENST00000474806	EVI5	intronic	9405
chr1:93580245-93581175+	4.27369	4.27369	4.27369	4.27369	4.27369	4.27369	4.27369	4.27369	4.27369	4.27369	4.27369	4.27369	7.22096	4.27369	4.27369	4.27369	chr1	93580244	93581175	+	hsa_circ_0114507	circBase	NM_007358	MTF2	exonic	346
chr1:93619142-93645694-	4.27369	4.27369	4.27369	4.27369	4.27369	4.27369	4.27369	4.27369	4.27369	4.27369	4.27369	4.27369	4.27369	7.20021	4.27369	4.27369	chr1	93619141	93645694	-		novel	NM_016040	TMED5	sense overlapping	26553
chr1:93621857-93625783-	4.27369	4.27369	4.27369	4.27369	4.27369	4.27369	4.27369	4.27369	4.27369	4.27369	4.27369	4.27369	7.74219	4.27369	4.27369	4.27369	chr1	93621856	93625783	-		novel	NM_016040	TMED5	exonic	282
chr1:93648917-93730458+	4.27369	4.27369	4.27369	4.27369	4.27369	4.27369	7.11646	4.27369	4.27369	4.27369	4.27369	4.27369	4.27369	4.27369	4.27369	4.27369	chr1	93648916	93730458	+		novel	NM_206886	CCDC18	exonic	3887
chr1:93770945-93791452-	4.27369	4.27369	4.27369	4.27369	4.27369	4.27369	4.27369	4.27369	4.27369	7.5166	4.27369	7.6463	4.27369	4.27369	4.27369	6.6886	chr1	93770944	93791452	-	hsa_circ_0004535	circBase	ENST00000429859	RP4-717I23.3	exonic	305
chr1:94032836-94033408-	4.27369	4.27369	4.27369	4.27369	4.27369	4.27369	7.11646	4.27369	4.27369	4.27369	4.27369	4.27369	4.27369	7.72049	4.27369	4.27369	chr1	94032835	94033408	-	hsa_circ_0006427	circBase	NM_003567	BCAR3	exonic	325
chr1:94341824-94343418-	4.27369	4.27369	4.27369	6.88666	4.27369	4.27369	4.27369	4.27369	4.27369	4.27369	4.27369	4.27369	6.39684	8.40354	7.0778	4.27369	chr1	94341823	94343418	-	hsa_circ_0013218	circBase	NM_014597	DNTTIP2	exonic	1595
chr1:94360170-94363454-	4.27369	4.27369	4.27369	4.27369	6.79436	9.29848	4.27369	4.27369	4.27369	4.27369	4.27369	4.27369	6.39684	8.40354	7.97064	6.6886	chr1	94360169	94363454	-	hsa_circ_0013222	circBase	NM_002061	GCLM	exonic	378
chr1:94360170-94367225-	4.27369	4.27369	4.27369	4.27369	4.27369	4.27369	7.11646	4.27369	4.27369	4.27369	4.27369	4.27369	4.27369	8.40354	4.27369	4.27369	chr1	94360169	94367225	-	hsa_circ_0003513	circBase	NM_002061	GCLM	exonic	463
chr1:94649707-94652153-	4.27369	4.27369	4.27369	4.27369	4.27369	4.27369	4.27369	4.27369	4.27369	4.27369	4.27369	7.6463	4.27369	4.27369	4.27369	4.27369	chr1	94649706	94652153	-		novel	NM_004815	ARHGAP29	exonic	566
chr1:94667276-94697199-	4.27369	4.27369	4.27369	6.88666	4.27369	4.27369	4.27369	4.27369	4.27369	4.27369	4.27369	4.27369	4.27369	4.27369	4.27369	4.27369	chr1	94667275	94697199	-	hsa_circ_0013225	circBase	NM_004815	ARHGAP29	exonic	1313
chr1:94685814-94697199-	4.27369	4.27369	4.27369	6.88666	4.27369	7.14374	7.11646	4.27369	4.27369	6.66147	4.27369	4.27369	4.27369	4.27369	4.27369	4.27369	chr1	94685813	94697199	-	hsa_circ_0003310	circBase	NM_004815	ARHGAP29	exonic	372
chr1:94921289-94933563+	9.64757	4.27369	4.27369	4.27369	4.27369	4.27369	4.27369	4.27369	4.27369	4.27369	4.27369	4.27369	4.27369	4.27369	4.27369	4.27369	chr1	94921288	94933563	+	hsa_circ_0114540	circBase	ENST00000454898	ABCD3	exonic	297
chr1:94924163-94941293+	4.27369	4.27369	4.27369	7.76365	4.27369	4.27369	4.27369	4.27369	4.27369	4.27369	4.27369	4.27369	8.12427	4.27369	4.27369	4.27369	chr1	94924162	94941293	+	hsa_circ_0114545	circBase	NM_002858	ABCD3	exonic	517
chr1:94924163-94946162+	4.27369	4.27369	4.27369	4.27369	4.27369	4.27369	4.27369	4.27369	6.33591	4.27369	4.27369	8.18407	8.12427	4.27369	7.97064	9.24317	chr1	94924162	94946162	+	hsa_circ_0013232	circBase	NM_002858	ABCD3	exonic	717
chr1:94924163-94956803+	4.27369	4.27369	4.27369	4.27369	4.27369	4.27369	4.27369	4.27369	4.27369	4.27369	4.27369	4.27369	6.39684	4.27369	4.27369	4.27369	chr1	94924162	94956803	+		novel	NM_002858	ABCD3	exonic	1276
chr1:94953098-94972198+	4.27369	4.27369	4.27369	4.27369	4.27369	4.27369	4.27369	4.27369	4.27369	4.27369	4.27369	4.27369	7.74219	4.27369	4.27369	9.02843	chr1	94953097	94972198	+	hsa_circ_0114555	circBase	NM_002858	ABCD3	exonic	948
chr1:94955281-94980758+	4.27369	4.27369	4.27369	4.27369	4.27369	4.27369	4.27369	4.27369	4.27369	4.27369	4.27369	4.27369	4.27369	4.27369	4.27369	8.77604	chr1	94955280	94980758	+	hsa_circ_0114558	circBase	NM_002858	ABCD3	exonic	745
chr1:95285512-95369080-	4.27369	4.27369	4.27369	4.27369	4.27369	4.27369	4.27369	8.15298	4.27369	4.27369	4.27369	4.27369	4.27369	4.27369	4.27369	4.27369	chr1	95285511	95369080	-		novel	NM_001839	CNN3	sense overlapping	83569
chr1:95603831-95639445+	4.27369	4.27369	4.27369	4.27369	7.66284	4.27369	4.27369	8.15298	4.27369	4.27369	4.27369	4.27369	7.22096	4.27369	4.27369	4.27369	chr1	95603830	95639445	+	hsa_circ_0114563	circBase	NM_152487	TMEM56	sense overlapping	35615
chr1:95606229-95639445+	4.27369	4.27369	4.27369	4.27369	8.20115	4.27369	4.27369	4.27369	4.27369	4.27369	4.27369	4.27369	4.27369	4.27369	4.27369	4.27369	chr1	95606228	95639445	+		novel	NM_152487	TMEM56	sense overlapping	33217
chr1:95609447-95616975+	4.27369	4.27369	4.27369	4.27369	8.20115	4.27369	4.27369	4.27369	4.27369	4.27369	4.27369	4.27369	8.88811	4.27369	7.0778	7.54657	chr1	95609446	95616975	+	hsa_circ_0000095	circBase	NM_152487	TMEM56	exonic	410	autism spectrum disorder (ASD)
chr1:95609447-95639445+	4.27369	4.27369	4.27369	4.27369	6.79436	4.27369	4.27369	4.27369	4.27369	4.27369	4.27369	4.27369	4.27369	8.40354	4.27369	8.77604	chr1	95609446	95639445	+	hsa_circ_0005720	circBase	NM_152487	TMEM56	exonic	484
chr1:95702904-95705465+	4.27369	4.27369	4.27369	4.27369	8.20115	4.27369	4.27369	4.27369	4.27369	4.27369	4.27369	4.27369	4.27369	4.27369	4.27369	4.27369	chr1	95702903	95705465	+		novel	ENST00000492639	RWDD3	exonic	246
chr1:97198297-97198459+	7.66897	4.27369	4.27369	4.27369	4.27369	4.27369	4.27369	4.27369	4.27369	4.27369	4.27369	4.27369	4.27369	4.27369	4.27369	4.27369	chr1	97198296	97198459	+		novel	ENST00000370197	PTBP2	intronic	163
chr1:97216981-97250810+	4.27369	4.27369	4.27369	4.27369	4.27369	4.27369	4.27369	4.27369	4.27369	4.27369	4.27369	4.27369	6.39684	4.27369	4.27369	4.27369	chr1	97216980	97250810	+	hsa_circ_0013250	circBase	NM_021190	PTBP2	exonic	865
chr1:97235259-97236407+	4.27369	4.27369	4.27369	4.27369	4.27369	4.27369	8.56071	4.27369	4.27369	4.27369	4.27369	4.27369	4.27369	6.37849	7.97064	4.27369	chr1	97235258	97236407	+	hsa_circ_0003580	circBase	NM_021190	PTBP2	exonic	317
chr1:97235259-97243502+	4.27369	4.27369	4.27369	4.27369	4.27369	4.27369	4.27369	4.27369	4.27369	4.27369	4.27369	4.27369	4.27369	8.10207	4.27369	4.27369	chr1	97235258	97243502	+	hsa_circ_0114570	circBase	NM_021190	PTBP2	exonic	593
chr1:97235259-97250810+	7.66897	4.27369	4.27369	7.76365	4.27369	4.27369	7.11646	8.15298	4.27369	9.56284	4.27369	7.6463	4.27369	8.86523	7.97064	8.0809	chr1	97235258	97250810	+	hsa_circ_0013252	circBase	NM_021190	PTBP2	exonic	789
chr1:97700408-97771853-	4.27369	4.27369	4.27369	4.27369	4.27369	8.04154	4.27369	4.27369	8.81186	4.27369	4.27369	7.6463	4.27369	4.27369	4.27369	4.27369	chr1	97700407	97771853	-	hsa_circ_0114577	circBase	NM_000110	DPYD	exonic	384
chr1:97915615-98015300-	4.27369	4.27369	4.27369	4.27369	4.27369	4.27369	4.27369	4.27369	4.27369	4.27369	4.27369	4.27369	7.22096	4.27369	4.27369	4.27369	chr1	97915614	98015300	-	hsa_circ_0114586	circBase	NM_000110	DPYD	exonic	566
chr1:97981282-97981497-	8.76063	4.27369	4.27369	4.27369	4.27369	4.27369	4.27369	4.27369	4.27369	4.27369	4.27369	4.27369	4.27369	4.27369	4.27369	4.27369	chr1	97981281	97981497	-		novel	NM_000110	DPYD	exonic	216
chr1:97981282-98015300-	4.27369	4.27369	4.27369	4.27369	7.66284	4.27369	8.56071	4.27369	7.66997	4.27369	4.27369	4.27369	7.22096	4.27369	7.0778	7.54657	chr1	97981281	98015300	-	hsa_circ_0006323	circBase	NM_000110	DPYD	exonic	401
chr1:97981282-98039526-	4.27369	4.27369	4.27369	4.27369	4.27369	4.27369	4.27369	4.27369	4.27369	4.27369	4.27369	4.27369	4.27369	4.27369	4.27369	8.46994	chr1	97981281	98039526	-	hsa_circ_0114587	circBase	NM_000110	DPYD	exonic	612
chr1:97981282-98060722-	4.27369	4.27369	4.27369	6.88666	4.27369	4.27369	4.27369	4.27369	4.27369	4.27369	4.27369	8.18407	4.27369	4.27369	4.27369	4.27369	chr1	97981281	98060722	-	hsa_circ_0114588	circBase	NM_000110	DPYD	exonic	890
chr1:98015116-98039526-	4.27369	4.27369	4.27369	4.27369	4.27369	7.14374	4.27369	4.27369	4.27369	4.27369	4.27369	4.27369	4.27369	4.27369	8.51803	4.27369	chr1	98015115	98039526	-	hsa_circ_0114591	circBase	NM_000110	DPYD	exonic	396
chr1:98015116-98060722-	4.27369	4.27369	4.27369	4.27369	7.66284	4.27369	4.27369	4.27369	4.27369	4.27369	4.27369	4.27369	4.27369	7.72049	4.27369	8.77604	chr1	98015115	98060722	-	hsa_circ_0003268	circBase	NM_000110	DPYD	exonic	674
chr1:98144651-98153674-	4.27369	4.27369	4.27369	4.27369	4.27369	4.27369	4.27369	4.27369	4.27369	4.27369	4.27369	4.27369	4.27369	4.27369	4.27369	8.77604	chr1	98144650	98153674	-		novel	NM_000110	DPYD	sense overlapping	9024
chr1:98144651-98165103-	7.29893	4.27369	4.27369	9.26036	6.79436	8.04154	8.01224	9.10311	4.27369	4.27369	4.27369	4.27369	6.39684	4.27369	7.0778	4.27369	chr1	98144650	98165103	-	hsa_circ_0004161	circBase	NM_000110	DPYD	exonic	367
chr1:98144651-98165858-	4.27369	4.27369	4.27369	4.27369	4.27369	4.27369	4.27369	4.27369	8.99672	8.99621	4.27369	9.53786	8.6755	7.72049	4.27369	9.59547	chr1	98144650	98165858	-	hsa_circ_0114603	circBase	NM_000110	DPYD	sense overlapping	21208
chr1:98144651-98187227-	4.27369	4.27369	8.62304	4.27369	4.27369	4.27369	4.27369	4.27369	9.44118	7.5166	4.27369	8.88214	9.38491	8.40354	4.27369	8.77604	chr1	98144650	98187227	-	hsa_circ_0114604	circBase	NM_000110	DPYD	exonic	529
chr1:98144651-98206035-	4.27369	4.27369	7.69214	4.27369	4.27369	4.27369	4.27369	4.27369	8.59978	4.27369	4.27369	9.13528	7.74219	6.37849	4.27369	9.24317	chr1	98144650	98206035	-	hsa_circ_0114605	circBase	NM_000110	DPYD	exonic	617
chr1:98157273-98187227-	4.27369	4.27369	4.27369	4.27369	4.27369	4.27369	4.27369	4.27369	4.27369	4.27369	4.27369	4.27369	8.42606	4.27369	4.27369	4.27369	chr1	98157272	98187227	-	hsa_circ_0013268	circBase	NM_000110	DPYD	exonic	441
chr1:99150441-99167459+	4.27369	4.27369	4.27369	4.27369	4.27369	4.27369	4.27369	4.27369	7.15194	4.27369	4.27369	4.27369	4.27369	4.27369	4.27369	6.6886	chr1	99150440	99167459	+	hsa_circ_0114632	circBase	NM_015976	SNX7	exonic	945
chr1:99156631-99167459+	4.27369	4.27369	4.27369	4.27369	4.27369	4.27369	4.27369	4.27369	8.05034	4.27369	4.27369	4.27369	8.12427	4.27369	7.0778	4.27369	chr1	99156630	99167459	+	hsa_circ_0114638	circBase	NM_015976	SNX7	exonic	762
chr1:99161074-99167459+	4.27369	4.27369	4.27369	4.27369	4.27369	4.27369	4.27369	4.27369	4.27369	4.27369	4.27369	4.27369	7.74219	4.27369	4.27369	4.27369	chr1	99161073	99167459	+	hsa_circ_0114640	circBase	NM_015976	SNX7	exonic	486
chr1:99380357-99387614-	4.27369	4.27369	4.27369	4.27369	4.27369	4.27369	4.27369	4.27369	4.27369	4.27369	4.27369	4.27369	8.42606	4.27369	4.27369	4.27369	chr1	99380356	99387614	-		novel	NM_001010861	LPPR5	exonic	297
chr1:99418626-99422297-	4.27369	4.27369	4.27369	4.27369	4.27369	4.27369	4.27369	4.27369	8.81186	8.99621	4.27369	8.88214	10.0472	9.05038	4.27369	10.6544	chr1	99418625	99422297	-	hsa_circ_0013270	circBase	NM_001010861	LPPR5	exonic	384
chr1:99753521-99767453+	4.27369	4.27369	4.27369	4.27369	4.27369	7.14374	4.27369	4.27369	4.27369	7.5166	4.27369	7.6463	4.27369	8.65278	4.27369	8.0809	chr1	99753520	99767453	+	hsa_circ_0114651	circBase	NM_014839	LPPR4	exonic	744
chr1:100459093-100464971+	4.27369	4.27369	4.27369	4.27369	4.27369	7.14374	4.27369	4.27369	4.27369	7.5166	4.27369	4.27369	4.27369	4.27369	7.0778	4.27369	chr1	100459092	100464971	+	hsa_circ_0013298	circBase	NM_012243	SLC35A3	exonic	360
chr1:100508629-100527505+	4.27369	4.27369	4.27369	4.27369	4.27369	8.04154	4.27369	4.27369	4.27369	4.27369	4.27369	4.27369	6.39684	4.27369	4.27369	4.27369	chr1	100508628	100527505	+	hsa_circ_0110144	circBase	NM_033055	HIAT1	sense overlapping	18877
chr1:100515465-100527505+	4.27369	4.27369	4.27369	4.27369	4.27369	4.27369	4.27369	4.27369	4.27369	4.27369	4.27369	4.27369	4.27369	7.20021	7.0778	4.27369	chr1	100515464	100527505	+	hsa_circ_0110148	circBase	NM_033055	HIAT1	exonic	402
chr1:100515465-100544104+	9.56228	4.27369	4.27369	4.27369	4.27369	4.27369	4.27369	4.27369	4.27369	4.27369	4.27369	4.27369	4.27369	4.27369	4.27369	4.27369	chr1	100515464	100544104	+		novel	NM_033055	HIAT1	exonic	1018
chr1:100617941-100634150-	4.27369	4.27369	4.27369	4.27369	4.27369	4.27369	4.27369	4.27369	7.66997	4.27369	4.27369	4.27369	4.27369	4.27369	4.27369	4.27369	chr1	100617940	100634150	-	hsa_circ_0110159	circBase	NM_144620	LRRC39	exonic	1030
chr1:100617941-100638926-	4.27369	4.27369	4.27369	4.27369	4.27369	4.27369	4.27369	4.27369	4.27369	4.27369	4.27369	4.27369	7.74219	4.27369	4.27369	6.6886	chr1	100617940	100638926	-	hsa_circ_0110160	circBase	NM_144620	LRRC39	exonic	1070
chr1:100621728-100638926-	4.27369	4.27369	4.27369	4.27369	4.27369	4.27369	4.27369	4.27369	4.27369	4.27369	4.27369	4.27369	4.27369	7.72049	4.27369	4.27369	chr1	100621727	100638926	-	hsa_circ_0110163	circBase	NM_144620	LRRC39	exonic	777
chr1:100676250-100684303-	4.27369	4.27369	4.27369	4.27369	4.27369	4.27369	4.27369	4.27369	4.27369	4.27369	4.27369	4.27369	4.27369	7.20021	4.27369	4.27369	chr1	100676249	100684303	-		novel	NM_001918	DBT	exonic	584
chr1:100849022-100908552+	4.27369	4.27369	4.27369	4.27369	4.27369	4.27369	4.27369	4.27369	4.27369	4.27369	4.27369	4.27369	4.27369	4.27369	4.27369	8.0809	chr1	100849021	100908552	+		novel	NM_003672	CDC14A	sense overlapping	59531
chr1:100856288-100908552+	4.27369	4.27369	4.27369	4.27369	4.27369	4.27369	4.27369	4.27369	4.27369	4.27369	8.99853	4.27369	7.22096	4.27369	4.27369	4.27369	chr1	100856287	100908552	+		novel	NM_003672	CDC14A	exonic	303
chr1:100889778-100908552+	4.27369	4.27369	4.27369	4.27369	4.27369	4.27369	4.27369	4.27369	4.27369	4.27369	8.29749	7.6463	8.12427	8.10207	7.0778	8.0809	chr1	100889777	100908552	+	hsa_circ_0000097	circBase	NM_003672	CDC14A	exonic	210	T-cell leukemia, acute lymphoblastic leukemia (ALL), acute myeloid leukemia (AML), breast cancer, colorectal cancer, epithelial ovarian cancer (EOC), esophageal cancer, glioma, head and neck squamous cell carcinoma (HNSCC), lung cancer, malignant melanoma, multiple myeloma (MM), non-small cell lung cancer (NSCLC), ovarian cancer (OC), pancreatic ductal adenocarcinoma (PDAC), testicular germ cell …
chr1:100889778-100921048+	4.27369	4.27369	4.27369	8.30516	4.27369	4.27369	4.27369	4.27369	4.27369	4.27369	4.27369	4.27369	4.27369	4.27369	4.27369	4.27369	chr1	100889777	100921048	+	hsa_circ_0110173	circBase	NM_003672	CDC14A	exonic	298
chr1:100889778-100933650+	4.27369	4.27369	4.27369	4.27369	4.27369	4.27369	4.27369	4.27369	4.27369	4.27369	4.27369	4.27369	4.27369	4.27369	4.27369	7.54657	chr1	100889777	100933650	+	hsa_circ_0110174	circBase	NM_003672	CDC14A	exonic	668
chr1:100901689-100908552+	4.27369	4.27369	4.27369	4.27369	4.27369	4.27369	4.27369	4.27369	4.27369	7.5166	4.27369	4.27369	4.27369	4.27369	4.27369	4.27369	chr1	100901688	100908552	+		novel	NM_003672	CDC14A	sense overlapping	6864
chr1:100960374-100964818+	4.27369	4.27369	8.07304	4.27369	4.27369	4.27369	4.27369	4.27369	4.27369	4.27369	4.27369	4.27369	4.27369	6.37849	4.27369	4.27369	chr1	100960373	100964818	+	hsa_circ_0013330	circBase	NM_003672	CDC14A	exonic	618
chr1:100961558-100963763+	4.27369	4.27369	4.27369	4.27369	4.27369	4.27369	4.27369	8.15298	4.27369	4.27369	4.27369	4.27369	4.27369	4.27369	4.27369	4.27369	chr1	100961557	100963763	+		novel	NM_003672	CDC14A	exonic	171
chr1:101372408-101387397+	4.27369	4.27369	4.27369	4.27369	4.27369	4.27369	8.56071	7.24783	6.33591	4.27369	4.27369	4.27369	4.27369	4.27369	4.27369	4.27369	chr1	101372407	101387397	+	hsa_circ_0000098	circBase	NM_133496	SLC30A7	exonic	660	breast cancer, colorectal cancer, endometrial cancer, epithelial ovarian cancer (EOC), kidney cancer, lung cancer, malignant melanoma, non-alcoholic fatty liver disease (NAFLD), ovarian cancer (OC), prostate cancer, testicular germ cell tumor
chr1:101372413-101387397+	4.27369	4.27369	4.27369	4.27369	7.66284	4.27369	4.27369	4.27369	4.27369	4.27369	4.27369	4.27369	4.27369	4.27369	4.27369	4.27369	chr1	101372412	101387397	+		novel	NM_133496	SLC30A7	sense overlapping	14985
chr1:101376619-101387397+	4.27369	4.27369	4.27369	4.27369	4.27369	4.27369	4.27369	4.27369	4.27369	4.27369	4.27369	4.27369	4.27369	4.27369	7.97064	4.27369	chr1	101376618	101387397	+	hsa_circ_0013348	circBase	NM_133496	SLC30A7	exonic	546
chr1:101379219-101387397+	4.27369	4.27369	4.27369	4.27369	4.27369	4.27369	4.27369	4.27369	4.27369	4.27369	4.27369	4.27369	4.27369	7.20021	7.0778	8.0809	chr1	101379218	101387397	+	hsa_circ_0013353	circBase	NM_133496	SLC30A7	exonic	331
chr1:101379219-101440458+	4.27369	4.27369	4.27369	4.27369	4.27369	4.27369	4.27369	4.27369	4.27369	4.27369	4.27369	4.27369	4.27369	9.49538	4.27369	4.27369	chr1	101379218	101440458	+	hsa_circ_0110181	circBase	NM_001144884	SLC30A7	exonic	665
chr1:102290582-102302581-	4.27369	4.27369	4.27369	4.27369	4.27369	4.27369	4.27369	4.27369	9.44118	4.27369	4.27369	4.27369	4.27369	4.27369	4.27369	4.27369	chr1	102290581	102302581	-	hsa_circ_0110205	circBase	NM_058170	OLFM3	exonic	523
chr1:103400058-103404616-	4.27369	4.27369	4.27369	4.27369	4.27369	8.59076	4.27369	4.27369	4.27369	4.27369	4.27369	4.27369	4.27369	4.27369	4.27369	4.27369	chr1	103400057	103404616	-		novel	NM_001854	COL11A1	sense overlapping	4559
chr1:103444938-103455127-	4.27369	4.27369	4.27369	4.27369	4.27369	4.27369	4.27369	4.27369	7.66997	8.43832	4.27369	4.27369	4.27369	4.27369	4.27369	8.0809	chr1	103444937	103455127	-		novel	NM_001854	COL11A1	exonic	270
chr1:103474019-103488552-	4.27369	4.27369	4.27369	8.30516	4.27369	4.27369	4.27369	4.27369	4.27369	4.27369	4.27369	4.27369	4.27369	4.27369	4.27369	4.27369	chr1	103474018	103488552	-		novel	NM_001854	COL11A1	exonic	693
chr1:103487263-103496800-	4.27369	4.27369	9.02028	4.27369	4.27369	4.27369	8.56071	4.27369	4.27369	4.27369	4.27369	6.77927	4.27369	4.27369	4.27369	4.27369	chr1	103487262	103496800	-	hsa_circ_0110251	circBase	NM_001854	COL11A1	exonic	657
chr1:103540174-103548528-	4.27369	8.80449	4.27369	4.27369	6.79436	4.27369	4.27369	4.27369	4.27369	4.27369	4.27369	4.27369	7.22096	4.27369	4.27369	4.27369	chr1	103540173	103548528	-	hsa_circ_0110255	circBase	NM_001854	COL11A1	exonic	545
chr1:104070317-104093695+	4.27369	4.27369	4.27369	4.27369	4.27369	4.27369	4.27369	4.27369	4.27369	4.27369	4.27369	4.27369	7.74219	4.27369	4.27369	4.27369	chr1	104070316	104093695	+		novel	NM_017619	RNPC3	exonic	1302
chr1:104070317-104095954+	4.27369	4.27369	4.27369	4.27369	4.27369	4.27369	4.27369	4.27369	4.27369	4.27369	4.27369	4.27369	4.27369	4.27369	4.27369	7.54657	chr1	104070316	104095954	+	hsa_circ_0110269	circBase	NM_017619	RNPC3	sense overlapping	25638
chr1:104076361-104080106+	4.27369	4.27369	4.27369	4.27369	7.66284	4.27369	4.27369	4.27369	4.27369	4.27369	4.27369	4.27369	4.27369	4.27369	4.27369	4.27369	chr1	104076360	104080106	+		novel	NM_017619	RNPC3	exonic	527
chr1:104094343-104095939+	4.27369	4.27369	4.27369	4.27369	4.27369	4.27369	8.56071	4.27369	4.27369	4.27369	4.27369	4.27369	4.27369	4.27369	4.27369	4.27369	chr1	104094342	104095939	+		novel	NM_017619	RNPC3	sense overlapping	1597
chr1:104108057-104118162+	4.27369	4.27369	4.27369	7.76365	4.27369	9.29848	4.27369	8.70489	9.44118	10.6213	6.87982	6.77927	8.6755	6.37849	7.97064	10.4959	chr1	104108056	104118162	+	hsa_circ_0000099	circBase	NM_020978	AMY2B	exonic	1307
chr1:107866904-107867544+	4.27369	4.27369	4.27369	4.27369	4.27369	4.27369	4.27369	4.27369	6.33591	4.27369	4.27369	8.18407	7.22096	4.27369	4.27369	8.77604	chr1	107866903	107867544	+	hsa_circ_0002286	circBase	NM_001113226	NTNG1	exonic	641
chr1:108226110-108231028-	4.27369	4.27369	4.27369	4.27369	7.66284	4.27369	4.27369	4.27369	4.27369	4.27369	4.27369	4.27369	4.27369	4.27369	4.27369	4.27369	chr1	108226109	108231028	-		novel	NM_006113	VAV3	exonic	72
chr1:108690901-108703915-	4.27369	4.27369	8.07304	8.69797	8.89968	4.27369	8.95716	4.27369	8.35106	8.43832	4.27369	4.27369	8.42606	4.27369	9.22422	8.46994	chr1	108690900	108703915	-	hsa_circ_0004270	circBase	NM_013386	SLC25A24	exonic	532
chr1:108697605-108724650-	4.27369	4.27369	4.27369	4.27369	4.27369	4.27369	4.27369	4.27369	4.27369	4.27369	4.27369	4.27369	4.27369	4.27369	4.27369	7.54657	chr1	108697604	108724650	-	hsa_circ_0110304	circBase	NM_013386	SLC25A24	exonic	512
chr1:108724563-108728576-	4.27369	4.27369	4.27369	4.27369	4.27369	7.14374	7.11646	4.27369	4.27369	4.27369	4.27369	4.27369	4.27369	4.27369	7.0778	4.27369	chr1	108724562	108728576	-	hsa_circ_0110306	circBase	NM_013386	SLC25A24	exonic	215
chr1:109167267-109172279+	4.27369	4.27369	4.27369	6.88666	4.27369	8.04154	4.27369	7.24783	4.27369	4.27369	4.27369	4.27369	4.27369	4.27369	4.27369	4.27369	chr1	109167266	109172279	+	hsa_circ_0110307	circBase	NM_001010883	FAM102B	exonic	588
chr1:109200073-109202584-	4.27369	4.27369	4.27369	4.27369	7.66284	4.27369	4.27369	4.27369	4.27369	4.27369	4.27369	4.27369	4.27369	4.27369	4.27369	4.27369	chr1	109200072	109202584	-	hsa_circ_0110316	circBase	NM_144584	HENMT1	exonic	228
chr1:109268372-109276154+	4.27369	4.27369	4.27369	4.27369	4.27369	4.27369	4.27369	4.27369	4.27369	4.27369	4.27369	4.27369	4.27369	4.27369	4.27369	9.02843	chr1	109268371	109276154	+		novel	NM_001144937	FNDC7	exonic	1284
chr1:109273296-109276154+	4.27369	4.27369	4.27369	4.27369	4.27369	4.27369	4.27369	4.27369	4.27369	4.27369	4.27369	4.27369	4.27369	4.27369	7.97064	4.27369	chr1	109273295	109276154	+		novel	NM_001144937	FNDC7	exonic	516
chr1:109294879-109302707+	7.29893	4.27369	4.27369	4.27369	4.27369	8.59076	4.27369	4.27369	4.27369	4.27369	4.27369	8.18407	7.22096	6.37849	4.27369	4.27369	chr1	109294878	109302707	+	hsa_circ_0013382	circBase	NM_007269	STXBP3	exonic	389
chr1:109325044-109337529+	4.27369	4.27369	4.27369	4.27369	4.27369	8.04154	4.27369	8.15298	4.27369	4.27369	4.27369	4.27369	4.27369	4.27369	8.51803	4.27369	chr1	109325043	109337529	+	hsa_circ_0110318	circBase	NM_007269	STXBP3	exonic	301
chr1:109336204-109342927+	4.27369	4.27369	4.27369	4.27369	4.27369	4.27369	4.27369	4.27369	4.27369	4.27369	4.27369	7.6463	7.74219	4.27369	7.97064	4.27369	chr1	109336203	109342927	+	hsa_circ_0110319	circBase	NM_007269	STXBP3	exonic	572
chr1:109427897-109441616+	4.27369	8.51926	4.27369	4.27369	4.27369	4.27369	4.27369	4.27369	4.27369	4.27369	4.27369	4.27369	4.27369	4.27369	4.27369	4.27369	chr1	109427896	109441616	+	hsa_circ_0013384	circBase	NM_013296	GPSM2	exonic	1045
chr1:109427897-109444567+	4.27369	4.27369	4.27369	4.27369	4.27369	4.27369	4.27369	4.27369	8.05034	4.27369	4.27369	4.27369	4.27369	4.27369	4.27369	4.27369	chr1	109427896	109444567	+	hsa_circ_0013385	circBase	NM_013296	GPSM2	exonic	1201
chr1:109427897-109446876+	4.27369	4.27369	4.27369	4.27369	4.27369	7.14374	8.01224	4.27369	4.27369	4.27369	4.27369	4.27369	4.27369	4.27369	4.27369	4.27369	chr1	109427896	109446876	+	hsa_circ_0013386	circBase	NM_013296	GPSM2	exonic	1440
chr1:109428129-109472597+	4.27369	4.27369	4.27369	4.27369	8.59229	4.27369	4.27369	4.27369	4.27369	4.27369	4.27369	4.27369	4.27369	4.27369	4.27369	4.27369	chr1	109428128	109472597	+		novel	NM_013296	GPSM2	sense overlapping	44469
chr1:109439486-109446876+	4.27369	4.27369	4.27369	4.27369	4.27369	4.27369	4.27369	4.27369	4.27369	4.27369	4.27369	4.27369	8.12427	4.27369	4.27369	8.46994	chr1	109439485	109446876	+	hsa_circ_0013390	circBase	NM_013296	GPSM2	exonic	1136
chr1:109439486-109457030+	4.27369	4.27369	4.27369	4.27369	4.27369	4.27369	4.27369	4.27369	4.27369	4.27369	4.27369	7.6463	4.27369	4.27369	4.27369	4.27369	chr1	109439485	109457030	+	hsa_circ_0110329	circBase	NM_013296	GPSM2	exonic	1207
chr1:109456960-109472597+	4.27369	4.27369	4.27369	4.27369	4.27369	4.27369	4.27369	4.27369	4.27369	4.27369	4.27369	4.27369	4.27369	4.27369	4.27369	7.54657	chr1	109456959	109472597	+	hsa_circ_0110333	circBase	uc010ove.1	GPSM2	exonic	898
chr1:109517158-109547337-	4.27369	4.27369	4.27369	4.27369	4.27369	4.27369	4.27369	4.27369	4.27369	8.04985	4.27369	4.27369	4.27369	4.27369	4.27369	4.27369	chr1	109517157	109547337	-		novel	NM_001142551	WDR47	exonic	1487
chr1:109524355-109529302-	4.27369	4.27369	4.27369	4.27369	4.27369	4.27369	4.27369	4.27369	4.27369	4.27369	4.27369	4.27369	7.22096	4.27369	4.27369	4.27369	chr1	109524354	109529302	-	hsa_circ_0110340	circBase	NM_014969	WDR47	exonic	631
chr1:109525231-109554340-	4.27369	4.27369	4.27369	4.27369	4.27369	4.27369	9.26781	4.27369	4.27369	4.27369	4.27369	4.27369	4.27369	4.27369	4.27369	6.6886	chr1	109525230	109554340	-	hsa_circ_0110348	circBase	NM_014969	WDR47	exonic	1942
chr1:109525904-109529302-	4.27369	4.27369	4.27369	4.27369	4.27369	4.27369	4.27369	4.27369	7.15194	4.27369	4.27369	4.27369	4.27369	4.27369	4.27369	4.27369	chr1	109525903	109529302	-		novel	NM_014969	WDR47	exonic	328
chr1:109533876-109554340-	4.27369	4.27369	4.27369	7.76365	4.27369	4.27369	4.27369	4.27369	4.27369	4.27369	4.27369	4.27369	4.27369	4.27369	4.27369	4.27369	chr1	109533875	109554340	-	hsa_circ_0013405	circBase	NM_014969	WDR47	exonic	1443
chr1:109544846-109547340-	4.27369	4.27369	4.27369	6.88666	4.27369	8.59076	4.27369	4.27369	4.27369	4.27369	4.27369	4.27369	6.39684	4.27369	4.27369	4.27369	chr1	109544845	109547340	-	hsa_circ_0110355	circBase	NM_014969	WDR47	exonic	306
chr1:109544846-109554340-	4.27369	4.27369	4.27369	4.27369	4.27369	4.27369	4.27369	4.27369	4.27369	4.27369	4.27369	4.27369	4.27369	8.10207	4.27369	4.27369	chr1	109544845	109554340	-	hsa_circ_0013406	circBase	NM_014969	WDR47	exonic	1109
chr1:109714488-109716459+	4.27369	4.27369	4.27369	4.27369	4.27369	4.27369	4.27369	4.27369	7.15194	4.27369	4.27369	4.27369	4.27369	4.27369	4.27369	4.27369	chr1	109714487	109716459	+	hsa_circ_0110369	circBase	NM_020775	KIAA1324	exonic	485
chr1:109766600-109772194+	4.27369	4.27369	4.27369	4.27369	8.59229	4.27369	4.27369	4.27369	4.27369	4.27369	4.27369	4.27369	7.74219	4.27369	4.27369	4.27369	chr1	109766599	109772194	+		novel	NM_006513	SARS	exonic	311
chr1:109766604-109772194+	4.27369	4.27369	4.27369	4.27369	4.27369	4.27369	4.27369	4.27369	4.27369	4.27369	4.27369	4.27369	4.27369	4.27369	4.27369	8.46994	chr1	109766603	109772194	+		novel	NM_006513	SARS	sense overlapping	5591
chr1:109766604-109772198+	4.27369	4.27369	4.27369	4.27369	8.59229	4.27369	4.27369	4.27369	4.27369	4.27369	4.27369	4.27369	7.74219	4.27369	4.27369	4.27369	chr1	109766603	109772198	+		novel	NM_006513	SARS	sense overlapping	5595
chr1:109770974-109774408+	4.27369	4.27369	4.27369	4.27369	4.27369	4.27369	4.27369	4.27369	4.27369	4.27369	4.27369	4.27369	4.27369	4.27369	4.27369	7.54657	chr1	109770973	109774408	+	hsa_circ_0110374	circBase	NM_006513	SARS	exonic	540
chr1:109773500-109774408+	4.27369	4.27369	4.27369	4.27369	4.27369	4.27369	8.01224	4.27369	4.27369	4.27369	4.27369	4.27369	4.27369	4.27369	4.27369	4.27369	chr1	109773499	109774408	+	hsa_circ_0007868	circBase	NM_006513	SARS	exonic	300
chr1:109859472-109860591-	4.27369	4.27369	4.27369	4.27369	4.27369	4.27369	4.27369	4.27369	4.27369	4.27369	4.27369	4.27369	7.22096	4.27369	4.27369	4.27369	chr1	109859471	109860591	-	hsa_circ_0013431	circBase	NM_002959	SORT1	exonic	226
chr1:109865554-109888500-	4.27369	4.27369	4.27369	4.27369	4.27369	4.27369	4.27369	4.27369	4.27369	8.04985	4.27369	4.27369	4.27369	4.27369	4.27369	4.27369	chr1	109865553	109888500	-		novel	NM_001205228	SORT1	exonic	1189
chr1:109869614-109888500-	4.27369	4.27369	4.27369	4.27369	4.27369	4.27369	4.27369	4.27369	4.27369	4.27369	4.27369	8.57492	4.27369	4.27369	4.27369	4.27369	chr1	109869613	109888500	-	hsa_circ_0110381	circBase	NM_001205228	SORT1	exonic	808
chr1:109878862-109884780-	4.27369	4.27369	4.27369	4.27369	4.27369	4.27369	4.27369	4.27369	4.27369	4.27369	4.27369	7.6463	7.22096	4.27369	4.27369	4.27369	chr1	109878861	109884780	-	hsa_circ_0013441	circBase	NM_002959	SORT1	exonic	408
chr1:109878862-109888500-	4.27369	4.27369	4.27369	4.27369	4.27369	4.27369	4.27369	4.27369	4.27369	4.27369	4.27369	4.27369	4.27369	4.27369	7.0778	4.27369	chr1	109878861	109888500	-	hsa_circ_0110384	circBase	NM_001205228	SORT1	exonic	536
chr1:109878862-109888503-	4.27369	4.27369	4.27369	4.27369	4.27369	4.27369	4.27369	4.27369	4.27369	4.27369	4.27369	4.27369	7.22096	4.27369	4.27369	4.27369	chr1	109878861	109888503	-	hsa_circ_0110385	circBase	NM_002959	SORT1	exonic	539
chr1:109878862-109893624-	4.27369	4.27369	4.27369	4.27369	4.27369	4.27369	4.27369	4.27369	4.27369	4.27369	4.27369	4.27369	4.27369	7.20021	4.27369	4.27369	chr1	109878861	109893624	-		novel	NM_002959	SORT1	exonic	663
chr1:109883346-109888500-	4.27369	4.27369	4.27369	4.27369	4.27369	4.27369	4.27369	4.27369	4.27369	7.5166	4.27369	7.6463	4.27369	4.27369	4.27369	4.27369	chr1	109883345	109888500	-	hsa_circ_0110387	circBase	NM_001205228	SORT1	exonic	429
chr1:109883346-109888503-	4.27369	4.27369	4.27369	4.27369	4.27369	4.27369	4.27369	4.27369	4.27369	4.27369	4.27369	4.27369	6.39684	7.72049	4.27369	4.27369	chr1	109883345	109888503	-	hsa_circ_0110388	circBase	NM_002959	SORT1	exonic	432
chr1:109883346-109912211-	9.47163	4.27369	4.27369	4.27369	4.27369	4.27369	4.27369	4.27369	4.27369	4.27369	4.27369	4.27369	4.27369	4.27369	4.27369	4.27369	chr1	109883345	109912211	-	hsa_circ_0013447	circBase	NM_002959	SORT1	exonic	958
chr1:109884636-109888500-	4.27369	4.27369	4.27369	4.27369	4.27369	4.27369	4.27369	4.27369	8.05034	4.27369	4.27369	4.27369	4.27369	4.27369	4.27369	4.27369	chr1	109884635	109888500	-	hsa_circ_0110389	circBase	NM_001205228	SORT1	exonic	273
chr1:109884636-109888503-	4.27369	4.27369	4.27369	4.27369	4.27369	4.27369	4.27369	4.27369	4.27369	4.27369	4.27369	6.77927	7.22096	4.27369	8.51803	4.27369	chr1	109884635	109888503	-	hsa_circ_0110390	circBase	NM_002959	SORT1	exonic	276
chr1:109890105-109898091-	4.27369	4.27369	4.27369	4.27369	7.66284	4.27369	4.27369	4.27369	4.27369	4.27369	4.27369	4.27369	4.27369	4.27369	4.27369	4.27369	chr1	109890104	109898091	-		novel	NM_002959	SORT1	exonic	392
chr1:109896989-109912211-	4.27369	4.27369	4.27369	4.27369	4.27369	4.27369	4.27369	4.27369	4.27369	4.27369	4.27369	4.27369	7.22096	4.27369	4.27369	4.27369	chr1	109896988	109912211	-	hsa_circ_0110394	circBase	NM_002959	SORT1	exonic	402
chr1:109908507-109910103-	4.27369	4.27369	4.27369	4.27369	4.27369	4.27369	4.27369	4.27369	4.27369	4.27369	4.27369	4.27369	8.12427	4.27369	4.27369	8.0809	chr1	109908506	109910103	-		novel	NM_002959	SORT1	sense overlapping	1597
chr1:109952550-109957985-	4.27369	8.96746	4.27369	4.27369	4.27369	4.27369	4.27369	4.27369	4.27369	4.27369	4.27369	4.27369	4.27369	4.27369	7.0778	4.27369	chr1	109952549	109957985	-	hsa_circ_0013454	circBase	NM_002790	PSMA5	exonic	552
chr1:109954499-109964548-	4.27369	4.27369	4.27369	4.27369	4.27369	4.27369	4.27369	4.27369	4.27369	4.27369	4.27369	4.27369	7.74219	4.27369	4.27369	4.27369	chr1	109954498	109964548	-		novel	NM_002790	PSMA5	exonic	429
chr1:110116359-110116659+	4.27369	4.27369	4.27369	7.76365	4.27369	4.27369	4.27369	4.27369	4.27369	4.27369	4.27369	4.27369	4.27369	4.27369	4.27369	4.27369	chr1	110116358	110116659	+	hsa_circ_0004571	circBase	NM_006496	GNAI3	exonic	185
chr1:110559289-110562248+	4.27369	4.27369	4.27369	4.27369	4.27369	4.27369	4.27369	4.27369	4.27369	4.27369	4.27369	7.6463	4.27369	4.27369	4.27369	4.27369	chr1	110559288	110562248	+		novel	NM_006621	AHCYL1	exonic	566
chr1:110765586-110768800+	4.27369	4.27369	4.27369	4.27369	4.27369	4.27369	4.27369	4.27369	4.27369	4.27369	4.27369	4.27369	4.27369	6.37849	4.27369	4.27369	chr1	110765585	110768800	+	hsa_circ_0110406	circBase	NM_004978	KCNC4	exonic	1141
chr1:111434014-111435155+	4.27369	4.27369	4.27369	8.30516	4.27369	4.27369	4.27369	4.27369	4.27369	4.27369	4.27369	4.27369	4.27369	4.27369	4.27369	6.6886	chr1	111434013	111435155	+	hsa_circ_0000105	circBase	NM_000560	CD53	exonic	269
chr1:111690264-111690675+	4.27369	4.27369	4.27369	4.27369	4.27369	8.59076	4.27369	4.27369	4.27369	4.27369	4.27369	4.27369	4.27369	4.27369	4.27369	4.27369	chr1	111690263	111690675	+	hsa_circ_0013496	circBase	NM_006090	CEPT1	exonic	412
chr1:111690264-111703918+	4.27369	4.27369	8.62304	4.27369	4.27369	7.14374	7.11646	8.70489	8.05034	4.27369	4.27369	8.88214	8.42606	4.27369	4.27369	4.27369	chr1	111690263	111703918	+	hsa_circ_0000106	circBase	NM_006090	CEPT1	exonic	702
chr1:111690264-111717585+	4.27369	4.27369	4.27369	4.27369	4.27369	4.27369	8.01224	4.27369	4.27369	4.27369	4.27369	4.27369	6.39684	4.27369	4.27369	4.27369	chr1	111690263	111717585	+	hsa_circ_0013497	circBase	NM_006090	CEPT1	exonic	787
chr1:111998708-112002258+	4.27369	4.27369	4.27369	6.88666	4.27369	7.14374	4.27369	4.27369	4.27369	4.27369	4.27369	4.27369	4.27369	4.27369	4.27369	4.27369	chr1	111998707	112002258	+	hsa_circ_0006130	circBase	NM_001688	ATP5F1	exonic	470
chr1:112237963-112240119+	4.27369	4.27369	4.27369	4.27369	4.27369	4.27369	4.27369	4.27369	4.27369	4.27369	4.27369	8.18407	4.27369	4.27369	4.27369	6.6886	chr1	112237962	112240119	+		novel	NM_002884	RAP1A	exonic	126
chr1:112245958-112249399+	4.27369	4.27369	4.27369	4.27369	4.27369	4.27369	4.27369	4.27369	4.27369	4.27369	4.27369	4.27369	4.27369	4.27369	4.27369	7.54657	chr1	112245957	112249399	+		novel	ENST00000494982	RAP1A	exonic	400
chr1:113084573-113098640-	4.27369	4.27369	4.27369	4.27369	8.20115	4.27369	4.27369	4.27369	4.27369	4.27369	4.27369	4.27369	4.27369	4.27369	4.27369	4.27369	chr1	113084572	113098640	-		novel	NM_017744	ST7L	exonic	384
chr1:113084573-113140708-	4.27369	4.27369	4.27369	4.27369	4.27369	4.27369	4.27369	4.27369	4.27369	4.27369	8.69018	4.27369	4.27369	4.27369	4.27369	4.27369	chr1	113084572	113140708	-		novel	NM_017744	ST7L	exonic	1123
chr1:113098490-113126748-	4.27369	4.27369	4.27369	4.27369	4.27369	4.27369	4.27369	4.27369	4.27369	4.27369	4.27369	4.27369	7.22096	4.27369	4.27369	4.27369	chr1	113098489	113126748	-	hsa_circ_0110458	circBase	NM_017744	ST7L	exonic	695
chr1:113098490-113159517-	8.41633	4.27369	4.27369	4.27369	4.27369	9.29848	4.27369	4.27369	4.27369	4.27369	4.27369	4.27369	7.74219	4.27369	7.97064	9.59547	chr1	113098489	113159517	-	hsa_circ_0000107	circBase	NM_017744	ST7L	exonic	1191	Alzheimer's disease, Burkitt lymphoma, Down syndrome (DS), Hodgkin's lymphoma, acute lymphoblastic leukemia (ALL), acute myeloid leukemia (AML), acute promyelocytic leukemia (APL), adenoma, breast cancer, cardiac hypertrophy, cervical cancer, cholangiocarcinoma, chronic lymphocytic leukemia (CLL), colorectal cancer, diffuse large B-cell lymphoma (DLBCL), epithelial ovarian cancer (EOC), esophagea…
chr1:113119608-113143470-	4.27369	4.27369	4.27369	7.76365	4.27369	8.59076	8.01224	4.27369	4.27369	4.27369	4.27369	4.27369	4.27369	4.27369	7.0778	4.27369	chr1	113119607	113143470	-	hsa_circ_0013521	circBase	NM_017744	ST7L	exonic	794
chr1:113119608-113153625-	4.27369	4.27369	4.27369	4.27369	4.27369	4.27369	4.27369	4.27369	4.27369	4.27369	4.27369	4.27369	4.27369	7.20021	4.27369	4.27369	chr1	113119607	113153625	-	hsa_circ_0110466	circBase	NM_017744	ST7L	exonic	957
chr1:113120967-113159517-	4.27369	4.27369	4.27369	4.27369	4.27369	4.27369	4.27369	8.15298	4.27369	4.27369	4.27369	4.27369	4.27369	4.27369	4.27369	4.27369	chr1	113120966	113159517	-		novel	NM_017744	ST7L	exonic	937
chr1:113124614-113140708-	4.27369	4.27369	4.27369	4.27369	4.27369	4.27369	4.27369	4.27369	4.27369	8.04985	4.27369	4.27369	4.27369	4.27369	4.27369	4.27369	chr1	113124613	113140708	-	hsa_circ_0110470	circBase	NM_017744	ST7L	exonic	563
chr1:113124614-113159517-	4.27369	4.27369	4.27369	4.27369	4.27369	4.27369	4.27369	4.27369	4.27369	4.27369	8.29749	4.27369	4.27369	4.27369	7.97064	7.54657	chr1	113124613	113159517	-	hsa_circ_0110473	circBase	NM_017744	ST7L	exonic	864
chr1:113134147-113140708-	7.66897	4.27369	4.27369	4.27369	4.27369	4.27369	4.27369	4.27369	4.27369	4.27369	4.27369	4.27369	4.27369	7.72049	4.27369	4.27369	chr1	113134146	113140708	-	hsa_circ_0110474	circBase	NM_017744	ST7L	exonic	195
chr1:113134147-113153625-	4.27369	4.27369	4.27369	4.27369	4.27369	4.27369	4.27369	4.27369	4.27369	4.27369	4.27369	4.27369	4.27369	4.27369	7.0778	4.27369	chr1	113134146	113153625	-	hsa_circ_0110476	circBase	NM_017744	ST7L	exonic	413
chr1:113134147-113159517-	4.27369	4.27369	4.27369	4.27369	4.27369	8.59076	4.27369	4.27369	4.27369	4.27369	4.27369	6.77927	4.27369	8.40354	7.97064	4.27369	chr1	113134146	113159517	-	hsa_circ_0110477	circBase	NM_017744	ST7L	exonic	496
chr1:113140593-113143470-	4.27369	4.27369	4.27369	4.27369	4.27369	4.27369	4.27369	4.27369	4.27369	4.27369	4.27369	6.77927	4.27369	4.27369	8.51803	4.27369	chr1	113140592	113143470	-	hsa_circ_0013522	circBase	NM_017744	ST7L	exonic	171
chr1:113140593-113159517-	4.27369	4.27369	4.27369	4.27369	4.27369	4.27369	4.27369	8.15298	4.27369	4.27369	4.27369	4.27369	4.27369	4.27369	7.0778	4.27369	chr1	113140592	113159517	-	hsa_circ_0013524	circBase	NM_017744	ST7L	exonic	417
chr1:113153463-113159517-	4.27369	4.27369	4.27369	4.27369	4.27369	4.27369	4.27369	4.27369	4.27369	4.27369	7.7562	4.27369	4.27369	4.27369	4.27369	4.27369	chr1	113153462	113159517	-	hsa_circ_0003277	circBase	NM_017744	ST7L	exonic	246
chr1:113196220-113202401+	4.27369	4.27369	4.27369	8.69797	4.27369	8.59076	9.92881	10.0775	4.27369	4.27369	4.27369	4.27369	9.07338	8.65278	9.22422	7.54657	chr1	113196219	113202401	+	hsa_circ_0000109	circBase	NM_006135	CAPZA1	exonic	430	Alzheimer's disease, B-cell chronic lymphocytic leukemia, Duchenne muscular dystrophy (DMD), acute lymphoblastic leukemia (ALL), acute myeloid leukemia (AML), bladder cancer, cardiac hypertrophy, cervical cancer, chronic lymphocytic leukemia (CLL), epithelial ovarian cancer (EOC), glioblastoma, glioblastoma multiforme (GBM), head and neck squamous cell carcinoma (HNSCC), hepatocellular carcinoma …
chr1:113196220-113209767+	4.27369	4.27369	4.27369	4.27369	4.27369	4.27369	7.11646	4.27369	4.27369	8.04985	4.27369	4.27369	4.27369	4.27369	7.0778	4.27369	chr1	113196219	113209767	+	hsa_circ_0005664	circBase	NM_006135	CAPZA1	exonic	502
chr1:113201644-113209767+	4.27369	4.27369	4.27369	4.27369	9.15295	4.27369	4.27369	4.27369	4.27369	4.27369	4.27369	4.27369	4.27369	4.27369	4.27369	4.27369	chr1	113201643	113209767	+		novel	NM_006135	CAPZA1	exonic	231
chr1:113238065-113238826+	4.27369	4.27369	4.27369	4.27369	9.55568	4.27369	4.27369	4.27369	4.27369	4.27369	4.27369	4.27369	4.27369	4.27369	4.27369	4.27369	chr1	113238064	113238826	+		novel	uc001ecl.2	MOV10	intronic	762
chr1:113539463-113541731+	4.27369	4.27369	4.27369	4.27369	4.27369	4.27369	4.27369	4.27369	4.27369	4.27369	4.27369	4.27369	7.22096	4.27369	4.27369	4.27369	chr1	113539462	113541731	+		novel	uc001edc.1	BC047723	sense overlapping	2269
chr1:113635828-113643110+	4.27369	4.27369	4.27369	4.27369	4.27369	4.27369	4.27369	4.27369	4.27369	4.27369	4.27369	4.27369	4.27369	7.20021	4.27369	4.27369	chr1	113635827	113643110	+	hsa_circ_0110490	circBase	NM_014813	LRIG2	exonic	1008
chr1:113655101-113662145+	4.27369	4.27369	4.27369	4.27369	4.27369	4.27369	4.27369	7.24783	4.27369	4.27369	4.27369	4.27369	4.27369	4.27369	4.27369	4.27369	chr1	113655100	113662145	+	hsa_circ_0013584	circBase	NM_014813	LRIG2	exonic	1173
chr1:114128009-114137182+	4.27369	4.27369	4.27369	4.27369	4.27369	4.27369	4.27369	4.27369	4.27369	4.27369	4.27369	4.27369	8.42606	4.27369	7.0778	4.27369	chr1	114128008	114137182	+	hsa_circ_0110503	circBase	NM_152900	MAGI3	exonic	465
chr1:114133106-114137182+	4.27369	4.27369	4.27369	4.27369	4.27369	4.27369	4.27369	4.27369	4.27369	8.04985	4.27369	4.27369	4.27369	4.27369	4.27369	4.27369	chr1	114133105	114137182	+	hsa_circ_0110504	circBase	NM_152900	MAGI3	exonic	255
chr1:114214356-114216087+	4.27369	4.27369	4.27369	4.27369	4.27369	4.27369	4.27369	4.27369	4.27369	4.27369	4.27369	4.27369	8.42606	4.27369	4.27369	4.27369	chr1	114214355	114216087	+	hsa_circ_0006583	circBase	NM_152900	MAGI3	exonic	374
chr1:114215237-114216087+	8.41633	4.27369	4.27369	4.27369	4.27369	4.27369	4.27369	4.27369	4.27369	4.27369	4.27369	4.27369	4.27369	4.27369	4.27369	4.27369	chr1	114215236	114216087	+		novel	NM_152900	MAGI3	exonic	271
chr1:114240053-114254735-	4.27369	4.27369	4.27369	4.27369	4.27369	4.27369	4.27369	4.27369	7.66997	4.27369	4.27369	4.27369	4.27369	4.27369	4.27369	4.27369	chr1	114240052	114254735	-		novel	NM_006608	PHTF1	sense overlapping	14683
chr1:114252876-114301355-	4.27369	4.27369	4.27369	4.27369	4.27369	4.27369	4.27369	8.15298	4.27369	4.27369	4.27369	4.27369	4.27369	4.27369	4.27369	4.27369	chr1	114252875	114301355	-		novel	ENST00000369598	PHTF1	exonic	1164
chr1:114269040-114281421-	4.27369	4.27369	4.27369	4.27369	7.66284	4.27369	4.27369	4.27369	4.27369	4.27369	4.27369	4.27369	4.27369	4.27369	4.27369	4.27369	chr1	114269039	114281421	-	hsa_circ_0006185	circBase	NM_006608	PHTF1	exonic	386
chr1:114319832-114320430-	4.27369	4.27369	4.27369	4.27369	4.27369	4.27369	4.27369	4.27369	4.27369	8.43832	4.27369	4.27369	4.27369	4.27369	4.27369	4.27369	chr1	114319831	114320430	-	hsa_circ_0013607	circBase	NM_018364	RSBN1	exonic	281
chr1:114362199-114377061-	4.27369	4.27369	4.27369	4.27369	4.27369	4.27369	7.11646	4.27369	4.27369	4.27369	4.27369	4.27369	7.22096	4.27369	4.27369	4.27369	chr1	114362198	114377061	-		novel	NM_012411	PTPN22	exonic	465
chr1:114367764-114377061-	4.27369	4.27369	4.27369	4.27369	8.20115	7.14374	4.27369	7.24783	4.27369	4.27369	4.27369	4.27369	4.27369	4.27369	4.27369	4.27369	chr1	114367763	114377061	-		novel	NM_012411	PTPN22	exonic	387
chr1:114372214-114377061-	9.94578	8.88828	9.58721	10.114	9.36832	8.04154	8.95716	10.9723	4.27369	7.5166	4.27369	4.27369	9.23754	7.72049	7.0778	4.27369	chr1	114372213	114377061	-	hsa_circ_0000110	circBase	NM_012411	PTPN22	exonic	356
chr1:114372214-114397671-	4.27369	4.27369	4.27369	4.27369	4.27369	8.04154	4.27369	4.27369	4.27369	4.27369	4.27369	4.27369	4.27369	4.27369	4.27369	4.27369	chr1	114372213	114397671	-	hsa_circ_0013608	circBase	NM_012411	PTPN22	exonic	1545
chr1:114376931-114381242-	4.27369	4.27369	4.27369	7.76365	4.27369	4.27369	4.27369	4.27369	4.27369	4.27369	4.27369	4.27369	4.27369	4.27369	4.27369	4.27369	chr1	114376930	114381242	-		novel	NM_012411	PTPN22	exonic	1110
chr1:114377518-114397671-	4.27369	4.27369	4.27369	4.27369	4.27369	4.27369	4.27369	4.27369	4.27369	4.27369	4.27369	8.57492	4.27369	4.27369	4.27369	4.27369	chr1	114377517	114397671	-		novel	ENST00000460620	PTPN22	intronic	20154
chr1:114377532-114397671-	4.27369	4.27369	4.27369	4.27369	7.66284	8.59076	7.11646	4.27369	4.27369	4.27369	4.27369	7.6463	8.12427	4.27369	7.0778	4.27369	chr1	114377531	114397671	-	hsa_circ_0110529	circBase	NM_012411	PTPN22	exonic	1189
chr1:114391162-114397671-	4.27369	4.27369	4.27369	8.30516	6.79436	7.14374	9.52328	7.24783	4.27369	4.27369	4.27369	7.6463	4.27369	4.27369	7.0778	7.54657	chr1	114391161	114397671	-	hsa_circ_0000111	circBase	NM_015967	PTPN22	exonic	375
chr1:114397093-114397671-	4.27369	7.48989	4.27369	8.69797	4.27369	4.27369	4.27369	7.24783	7.15194	8.04985	4.27369	4.27369	4.27369	4.27369	4.27369	4.27369	chr1	114397092	114397671	-	hsa_circ_0013609	circBase	NM_012411	PTPN22	exonic	210
chr1:114401624-114402082-	4.27369	4.27369	4.27369	4.27369	4.27369	8.59076	4.27369	4.27369	4.27369	4.27369	4.27369	4.27369	4.27369	4.27369	4.27369	4.27369	chr1	114401623	114402082	-		novel	NM_012411	PTPN22	exonic	186
chr1:114942079-114949722-	4.27369	4.27369	4.27369	4.27369	4.27369	4.27369	4.27369	4.27369	4.27369	4.27369	4.27369	4.27369	8.42606	4.27369	4.27369	4.27369	chr1	114942078	114949722	-	hsa_circ_0110540	circBase	NM_015906	TRIM33	exonic	862
chr1:115005726-115006178-	4.27369	4.27369	4.27369	4.27369	4.27369	4.27369	4.27369	8.70489	4.27369	4.27369	4.27369	4.27369	7.74219	4.27369	7.97064	8.0809	chr1	115005725	115006178	-	hsa_circ_0013637	circBase	NM_015906	TRIM33	exonic	278
chr1:115005726-115007010-	4.27369	4.27369	4.27369	8.69797	9.87017	8.04154	7.11646	8.15298	9.16056	4.27369	4.27369	8.18407	10.0472	7.72049	9.47946	8.46994	chr1	115005725	115007010	-	hsa_circ_0004127	circBase	NM_015906	TRIM33	exonic	397
chr1:115124857-115133866+	4.27369	4.27369	4.27369	4.27369	4.27369	4.27369	4.27369	4.27369	4.27369	4.27369	4.27369	4.27369	7.74219	4.27369	4.27369	4.27369	chr1	115124856	115133866	+		novel	NM_198459	DENND2C	antisense	9010
chr1:115130008-115137199-	4.27369	4.27369	4.27369	4.27369	4.27369	4.27369	4.27369	4.27369	4.27369	4.27369	4.27369	4.27369	7.74219	4.27369	4.27369	4.27369	chr1	115130007	115137199	-		novel	NM_198459	DENND2C	exonic	430
chr1:115258671-115292828-	4.27369	4.27369	4.27369	4.27369	4.27369	4.27369	4.27369	4.27369	4.27369	4.27369	4.27369	4.27369	4.27369	7.72049	4.27369	4.27369	chr1	115258670	115292828	-		novel	NM_002524	NRAS	sense overlapping	34158
chr1:115260736-115292828-	4.27369	4.27369	4.27369	4.27369	4.27369	4.27369	4.27369	4.27369	4.27369	4.27369	4.27369	4.27369	4.27369	7.72049	4.27369	4.27369	chr1	115260735	115292828	-		novel	NM_007158	CSDE1	sense overlapping	32093
chr1:115262200-115263338-	4.27369	4.27369	4.27369	4.27369	4.27369	4.27369	4.27369	4.27369	7.15194	4.27369	4.27369	4.27369	4.27369	4.27369	4.27369	4.27369	chr1	115262199	115263338	-	hsa_circ_0013644	circBase	NM_007158	CSDE1	exonic	343
chr1:115262200-115269711-	4.27369	4.27369	4.27369	4.27369	4.27369	4.27369	4.27369	4.27369	8.59978	4.27369	4.27369	4.27369	4.27369	4.27369	4.27369	4.27369	chr1	115262199	115269711	-	hsa_circ_0110551	circBase	NM_007158	CSDE1	exonic	860
chr1:115267842-115280693-	4.27369	4.27369	4.27369	4.27369	4.27369	4.27369	7.11646	4.27369	4.27369	4.27369	4.27369	4.27369	4.27369	4.27369	4.27369	4.27369	chr1	115267841	115280693	-	hsa_circ_0013652	circBase	NM_007158	CSDE1	exonic	1461
chr1:115276353-115277144-	4.27369	4.27369	4.27369	4.27369	4.27369	4.27369	4.27369	4.27369	4.27369	4.27369	4.27369	4.27369	4.27369	7.20021	4.27369	4.27369	chr1	115276352	115277144	-		novel	NM_007158	CSDE1	exonic	337
chr1:116534652-116580009+	4.27369	4.27369	4.27369	4.27369	8.20115	4.27369	4.27369	4.27369	4.27369	4.27369	4.27369	4.27369	4.27369	4.27369	4.27369	4.27369	chr1	116534651	116580009	+	hsa_circ_0110575	circBase	NM_018420	SLC22A15	exonic	1084
chr1:116926636-116944277+	4.27369	4.27369	4.27369	4.27369	8.20115	4.27369	4.27369	4.27369	4.27369	4.27369	4.27369	4.27369	4.27369	4.27369	4.27369	4.27369	chr1	116926635	116944277	+		Zhang2014	NM_000701	ATP1A1	exonic	2939
chr1:116937732-116944277+	4.27369	4.27369	4.27369	4.27369	4.27369	4.27369	4.27369	8.15298	4.27369	4.27369	4.27369	4.27369	4.27369	4.27369	4.27369	4.27369	chr1	116937731	116944277	+		novel	NM_000701	ATP1A1	exonic	1291
chr1:117086933-117087226-	8.90619	4.27369	4.27369	4.27369	4.27369	4.27369	4.27369	4.27369	4.27369	4.27369	4.27369	4.27369	4.27369	4.27369	4.27369	4.27369	chr1	117086932	117087226	-		novel	NM_001779	CD58	exonic	294
chr1:117637931-117640055+	4.27369	4.27369	4.27369	4.27369	4.27369	8.04154	4.27369	4.27369	4.27369	4.27369	4.27369	4.27369	4.27369	4.27369	4.27369	4.27369	chr1	117637930	117640055	+		novel	NM_003594	TTF2	exonic	293
chr1:117944808-117957453+	4.27369	4.27369	4.27369	8.30516	4.27369	4.27369	4.27369	7.24783	8.59978	9.21078	4.27369	9.70361	7.22096	9.49538	8.51803	10.0015	chr1	117944807	117957453	+	hsa_circ_0000117	circBase	NM_006699	MAN1A2	exonic	472	prostate cancer
chr1:117944808-117963271+	4.27369	4.27369	4.27369	9.26036	10.6234	8.04154	4.27369	7.24783	10.421	8.99621	9.46828	10.6053	10.1332	10.5998	7.0778	11.4435	chr1	117944807	117963271	+	hsa_circ_0000118	circBase	NM_006699	MAN1A2	exonic	553	prostate cancer
chr1:117944808-117984947+	7.96321	4.27369	4.27369	7.76365	10.537	4.27369	8.01224	4.27369	10.2855	10.285	4.27369	10.1103	8.12427	9.835	7.97064	9.8784	chr1	117944807	117984947	+	hsa_circ_0000119	circBase	NM_006699	MAN1A2	exonic	648	prostate cancer
chr1:117984853-118045592+	4.27369	4.27369	4.27369	4.27369	4.27369	4.27369	4.27369	4.27369	6.33591	4.27369	4.27369	4.27369	7.22096	4.27369	4.27369	7.54657	chr1	117984852	118045592	+	hsa_circ_0110601	circBase	NM_006699	MAN1A2	exonic	938
chr1:117984853-118065559+	4.27369	4.27369	4.27369	4.27369	4.27369	4.27369	4.27369	4.27369	8.35106	4.27369	4.27369	4.27369	4.27369	4.27369	4.27369	4.27369	chr1	117984852	118065559	+	hsa_circ_0110602	circBase	NM_006699	MAN1A2	sense overlapping	80707
chr1:118003111-118045592+	10.0116	4.27369	4.27369	4.27369	4.27369	4.27369	4.27369	4.27369	8.81186	9.56284	4.27369	8.57492	9.75376	8.86523	8.51803	10.0015	chr1	118003110	118045592	+	hsa_circ_0002059	circBase	NM_006699	MAN1A2	exonic	843
chr1:118003111-118065559+	4.27369	4.27369	4.27369	4.27369	4.27369	4.27369	4.27369	7.24783	4.27369	9.39752	4.27369	4.27369	4.27369	4.27369	4.27369	4.27369	chr1	118003110	118065559	+	hsa_circ_0110603	circBase	NM_006699	MAN1A2	sense overlapping	62449
chr1:118035769-118045592+	4.27369	4.27369	4.27369	4.27369	4.27369	8.04154	4.27369	4.27369	4.27369	7.5166	4.27369	4.27369	4.27369	4.27369	4.27369	7.54657	chr1	118035768	118045592	+	hsa_circ_0110604	circBase	NM_006699	MAN1A2	exonic	625
chr1:118413069-118463047-	4.27369	4.27369	4.27369	7.76365	4.27369	4.27369	4.27369	4.27369	4.27369	4.27369	4.27369	4.27369	4.27369	4.27369	7.0778	9.59547	chr1	118413068	118463047	-	hsa_circ_0110608	circBase	NM_017686	GDAP2	sense overlapping	49979
chr1:118424445-118463047-	4.27369	4.27369	4.27369	4.27369	4.27369	4.27369	4.27369	4.27369	4.27369	4.27369	4.27369	7.6463	8.42606	4.27369	4.27369	6.6886	chr1	118424444	118463047	-	hsa_circ_0013751	circBase	NM_017686	GDAP2	exonic	1369
chr1:118439455-118441838-	4.27369	4.27369	4.27369	4.27369	4.27369	4.27369	4.27369	4.27369	4.27369	4.27369	8.29749	4.27369	4.27369	4.27369	4.27369	4.27369	chr1	118439454	118441838	-		novel	NM_017686	GDAP2	exonic	317
chr1:118439455-118463047-	4.27369	4.27369	4.27369	4.27369	4.27369	4.27369	7.11646	4.27369	4.27369	4.27369	4.27369	4.27369	7.22096	7.20021	4.27369	4.27369	chr1	118439454	118463047	-	hsa_circ_0002233	circBase	NM_017686	GDAP2	exonic	1020
chr1:118449128-118461358-	4.27369	4.27369	4.27369	4.27369	4.27369	4.27369	8.95716	4.27369	4.27369	4.27369	4.27369	7.6463	4.27369	4.27369	4.27369	7.54657	chr1	118449127	118461358	-	hsa_circ_0008449	circBase	NM_017686	GDAP2	exonic	460
chr1:118454616-118461358-	4.27369	4.27369	4.27369	8.69797	9.36832	4.27369	4.27369	4.27369	4.27369	4.27369	4.27369	4.27369	8.12427	6.37849	4.27369	4.27369	chr1	118454615	118461358	-	hsa_circ_0006188	circBase	NM_017686	GDAP2	exonic	383
chr1:118461219-118463047-	4.27369	4.27369	8.83529	4.27369	4.27369	4.27369	4.27369	7.24783	4.27369	4.27369	4.27369	6.77927	7.74219	4.27369	4.27369	7.54657	chr1	118461218	118463047	-	hsa_circ_0013755	circBase	NM_017686	GDAP2	exonic	383
chr1:118501533-118503998+	4.27369	4.27369	4.27369	4.27369	4.27369	4.27369	4.27369	4.27369	4.27369	4.27369	4.27369	4.27369	8.42606	7.72049	4.27369	4.27369	chr1	118501532	118503998	+	hsa_circ_0110616	circBase	NM_006784	WDR3	sense overlapping	2466
chr1:119558459-119584972-	4.27369	4.27369	4.27369	4.27369	4.27369	4.27369	4.27369	4.27369	4.27369	4.27369	4.27369	7.6463	4.27369	4.27369	4.27369	4.27369	chr1	119558458	119584972	-		novel	NM_015836	WARS2	sense overlapping	26514
chr1:119592586-119592760-	4.27369	4.27369	4.27369	7.76365	4.27369	4.27369	4.27369	4.27369	4.27369	4.27369	4.27369	4.27369	4.27369	4.27369	4.27369	4.27369	chr1	119592585	119592760	-		novel	uc010oxg.2	WARS2	intronic	175
chr1:119960299-120012038-	4.27369	4.27369	4.27369	4.27369	4.27369	4.27369	4.27369	4.27369	4.27369	4.27369	4.27369	4.27369	4.27369	4.27369	4.27369	8.0809	chr1	119960298	120012038	-		novel	ENST00000444823	GAPDHP23	sense overlapping	51740
chr1:120116224-120153732-	4.27369	4.27369	4.27369	4.27369	4.27369	4.27369	4.27369	4.27369	4.27369	4.27369	4.27369	4.27369	7.22096	8.86523	4.27369	8.0809	chr1	120116223	120153732	-		novel	NR_036540	LINC00622	sense overlapping	37509
chr1:120129944-120131140-	4.27369	4.27369	4.27369	4.27369	4.27369	4.27369	4.27369	4.27369	4.27369	4.27369	4.27369	7.6463	4.27369	4.27369	4.27369	8.46994	chr1	120129943	120131140	-	hsa_circ_0110629	circBase	T018461	G004151	intronic	1197
chr1:120457433-120458252-	4.27369	4.27369	4.27369	4.27369	4.27369	4.27369	4.27369	8.15298	4.27369	4.27369	4.27369	4.27369	4.27369	4.27369	4.27369	4.27369	chr1	120457432	120458252	-		novel	NM_024408	NOTCH2	sense overlapping	820
chr1:120539620-120548211-	4.27369	4.27369	4.27369	4.27369	4.27369	4.27369	4.27369	4.27369	4.27369	8.04985	4.27369	4.27369	4.27369	4.27369	4.27369	4.27369	chr1	120539619	120548211	-	hsa_circ_0005737	circBase	NM_024408	NOTCH2	exonic	596
chr1:120572529-120594393-	4.27369	5.526	4.27369	4.27369	4.27369	8.98759	4.27369	4.27369	4.27369	4.27369	4.27369	4.27369	8.12427	4.27369	7.0778	4.27369	chr1	120572528	120594393	-	hsa_circ_0002128	circBase	ENST00000602566	NOTCH2	exonic	378
chr1:121115832-121116815+	8.76063	4.27369	4.27369	4.27369	4.27369	7.14374	4.27369	4.27369	4.27369	4.27369	4.27369	8.88214	9.07338	7.72049	8.91391	4.27369	chr1	121115831	121116815	+	hsa_circ_0005012	circBase	NR_120535	SRGAP2D	exonic	345
chr1:121124712-121129604+	4.27369	4.27369	4.27369	4.27369	4.27369	4.27369	4.27369	4.27369	4.27369	4.27369	4.27369	4.27369	7.74219	4.27369	4.27369	4.27369	chr1	121124711	121129604	+		novel	NR_120535	SRGAP2D	sense overlapping	4893
chr1:121298308-121309999+	4.27369	4.27369	7.17311	4.27369	4.27369	4.27369	4.27369	4.27369	4.27369	4.27369	4.27369	4.27369	4.27369	4.27369	4.27369	4.27369	chr1	121298307	121309999	+		novel	NR_003955	EMBP1	exonic	770
chr1:121484973-121485311+	4.27369	4.27369	4.27369	4.27369	4.27369	4.27369	4.27369	4.27369	4.27369	4.27369	4.27369	7.6463	7.74219	4.27369	4.27369	4.27369	chr1	121484972	121485311	+		novel	TCONS_00001651	XLOC_000992	antisense	339
chr1:142782348-142805361-	4.27369	4.27369	4.27369	4.27369	4.27369	4.27369	4.27369	4.27369	4.27369	4.27369	4.27369	4.27369	4.27369	8.10207	4.27369	4.27369	chr1	142782347	142805361	-		novel	uc001ejb.3	BC053679	sense overlapping	23014
chr1:143915700-143916308+	4.27369	4.27369	4.27369	4.27369	4.27369	4.27369	4.27369	4.27369	4.27369	4.27369	4.27369	4.27369	4.27369	7.72049	4.27369	4.27369	chr1	143915699	143916308	+		novel	ENST00000467933	SRGAP2B	exonic	609
chr1:144013901-144053668+	4.27369	4.27369	4.27369	4.27369	4.27369	7.14374	4.27369	7.24783	4.27369	4.27369	4.27369	4.27369	4.27369	4.27369	4.27369	7.54657	chr1	144013900	144053668	+		novel	uc010oxm.1	SRGAP2B	exonic	356
chr1:144048709-144053668+	4.27369	4.27369	4.27369	4.27369	4.27369	4.27369	4.27369	4.27369	4.27369	4.27369	4.27369	4.27369	7.22096	4.27369	4.27369	4.27369	chr1	144048708	144053668	+		novel	uc010oxm.1	SRGAP2B	sense overlapping	4960
chr1:144595835-144607061+	4.27369	4.27369	4.27369	7.76365	4.27369	4.27369	4.27369	4.27369	4.27369	4.27369	4.27369	4.27369	4.27369	4.27369	4.27369	4.27369	chr1	144595834	144607061	+		novel	uc010oye.3	NBPF9	exonic	753
chr1:144852508-144854164-	4.27369	4.27369	4.27369	4.27369	4.27369	4.27369	4.27369	4.27369	4.27369	4.27369	4.27369	4.27369	8.6755	4.27369	4.27369	4.27369	chr1	144852507	144854164	-		novel	uc001elk.2	LOC653513	intronic	1657
chr1:144903077-144923821-	4.27369	4.27369	4.27369	4.27369	4.27369	4.27369	4.27369	4.27369	4.27369	4.27369	4.27369	4.27369	4.27369	4.27369	4.27369	7.54657	chr1	144903076	144923821	-	hsa_circ_0013847	circBase	NM_014644	PDE4DIP	exonic	2179
chr1:144915445-144922638-	4.27369	4.27369	4.27369	4.27369	4.27369	4.27369	4.27369	4.27369	4.27369	4.27369	4.27369	4.27369	4.27369	7.72049	4.27369	4.27369	chr1	144915444	144922638	-	hsa_circ_0013851	circBase	NM_014644	PDE4DIP	exonic	1212
chr1:144921835-144922638-	4.27369	4.27369	4.27369	4.27369	4.27369	4.27369	4.27369	4.27369	4.27369	4.27369	4.27369	4.27369	4.27369	4.27369	7.0778	8.0809	chr1	144921834	144922638	-	hsa_circ_0110676	circBase	NM_014644	PDE4DIP	exonic	426
chr1:144946625-144994701-	4.27369	4.27369	4.27369	4.27369	4.27369	4.27369	4.27369	4.27369	4.27369	4.27369	4.27369	7.6463	4.27369	4.27369	4.27369	4.27369	chr1	144946624	144994701	-	hsa_circ_0110681	circBase	ENST00000313382	PDE4DIP	exonic	606
chr1:144994591-145021167-	4.27369	4.27369	4.27369	8.30516	4.27369	4.27369	4.27369	7.24783	7.15194	9.21078	4.27369	4.27369	10.0472	9.835	4.27369	9.24317	chr1	144994590	145021167	-	hsa_circ_0008390	circBase	NM_022359	PDE4DIP	exonic	319
chr1:145015860-145021167-	4.27369	4.27369	4.27369	4.27369	4.27369	4.27369	4.27369	4.27369	4.27369	4.27369	4.27369	4.27369	4.27369	7.72049	4.27369	4.27369	chr1	145015859	145021167	-	hsa_circ_0004694	circBase	NM_022359	PDE4DIP	exonic	208
chr1:145227041-145248894+	4.27369	4.27369	4.27369	4.27369	4.27369	4.27369	7.11646	4.27369	4.27369	4.27369	4.27369	4.27369	4.27369	4.27369	7.97064	4.27369	chr1	145227040	145248894	+	hsa_circ_0002262	circBase	ENST00000369340	NOTCH2NL	exonic	378
chr1:145248813-145281704+	4.27369	4.27369	4.27369	4.27369	4.27369	8.04154	4.27369	4.27369	4.27369	4.27369	4.27369	4.27369	4.27369	4.27369	4.27369	4.27369	chr1	145248812	145281704	+	hsa_circ_0002956	circBase	NM_203458	NOTCH2NL	exonic	678
chr1:145273185-145281704+	4.27369	4.27369	4.27369	4.27369	4.27369	4.27369	4.27369	4.27369	4.27369	8.04985	4.27369	4.27369	4.27369	4.27369	4.27369	4.27369	chr1	145273184	145281704	+	hsa_circ_0004051	circBase	NM_203458	NOTCH2NL	exonic	596
chr1:145290429-145290850+	4.27369	4.27369	4.27369	4.27369	8.89968	4.27369	4.27369	4.27369	4.27369	4.27369	4.27369	4.27369	4.27369	4.27369	4.27369	4.27369	chr1	145290428	145290850	+		novel	uc010oyh.1	NOTCH2NL	exonic	153
chr1:145439593-145441053+	4.27369	4.27369	4.27369	4.27369	4.27369	4.27369	8.01224	4.27369	4.27369	4.27369	4.27369	4.27369	4.27369	4.27369	4.27369	4.27369	chr1	145439592	145441053	+		novel	NM_006472	TXNIP	exonic	890
chr1:145459652-145460263-	4.27369	4.27369	4.27369	4.27369	4.27369	4.27369	4.27369	4.27369	4.27369	4.27369	4.27369	4.27369	6.39684	4.27369	4.27369	6.6886	chr1	145459651	145460263	-	hsa_circ_0110693	circBase	NM_032305	POLR3GL	exonic	297
chr1:145580188-145581564+	4.27369	4.27369	4.27369	4.27369	4.27369	4.27369	4.27369	4.27369	4.27369	4.27369	4.27369	4.27369	4.27369	8.10207	4.27369	4.27369	chr1	145580187	145581564	+	hsa_circ_0110697	circBase	NM_006099	PIAS3	exonic	476
chr1:145592633-145595220-	4.27369	4.27369	4.27369	4.27369	4.27369	8.04154	4.27369	7.24783	8.05034	4.27369	8.69018	9.35057	4.27369	7.72049	7.0778	4.27369	chr1	145592632	145595220	-	hsa_circ_0007755	circBase	NM_006468	POLR3C	sense overlapping	2588
chr1:145594039-145595220-	4.27369	4.27369	4.27369	4.27369	4.27369	4.27369	4.27369	4.27369	4.27369	8.04985	4.27369	6.77927	4.27369	4.27369	4.27369	4.27369	chr1	145594038	145595220	-	hsa_circ_0003693	circBase	NM_006468	POLR3C	exonic	302
chr1:145601530-145609356-	4.27369	4.27369	4.27369	4.27369	4.27369	4.27369	4.27369	4.27369	4.27369	4.27369	4.27369	4.27369	7.22096	4.27369	4.27369	4.27369	chr1	145601529	145609356	-	hsa_circ_0013914	circBase	NM_006468	POLR3C	exonic	896
chr1:145608108-145609356-	4.27369	4.27369	4.27369	4.27369	4.27369	4.27369	4.27369	4.27369	4.27369	4.27369	8.69018	4.27369	4.27369	4.27369	4.27369	4.27369	chr1	145608107	145609356	-	hsa_circ_0013916	circBase	NM_006468	POLR3C	exonic	609
chr1:145640883-145650540+	4.27369	4.27369	4.27369	4.27369	4.27369	4.27369	4.27369	4.27369	4.27369	4.27369	4.27369	4.27369	4.27369	4.27369	4.27369	7.54657	chr1	145640882	145650540	+	hsa_circ_0110703	circBase	NM_001039703	NBPF10	intronic	9658
chr1:145640883-145663367+	4.27369	4.27369	4.27369	6.88666	4.27369	4.27369	4.27369	4.27369	4.27369	4.27369	4.27369	4.27369	4.27369	7.72049	4.27369	4.27369	chr1	145640882	145663367	+	hsa_circ_0110704	circBase	NM_001039703	NBPF10	intronic	22485
chr1:145646115-145663367+	8.59873	4.27369	4.27369	9.0064	4.27369	4.27369	8.01224	4.27369	6.33591	8.74407	4.27369	8.18407	4.27369	6.37849	7.0778	6.6886	chr1	145646114	145663367	+	hsa_circ_0110705	circBase	NM_014455	RNF115	exonic	326
chr1:145646115-145684678+	4.27369	4.27369	4.27369	4.27369	4.27369	4.27369	4.27369	4.27369	4.27369	4.27369	4.27369	4.27369	4.27369	4.27369	4.27369	8.0809	chr1	145646114	145684678	+	hsa_circ_0110706	circBase	NM_014455	RNF115	exonic	565
chr1:145769408-145771730-	4.27369	4.27369	4.27369	4.27369	4.27369	4.27369	4.27369	4.27369	4.27369	4.27369	4.27369	7.6463	4.27369	4.27369	4.27369	4.27369	chr1	145769407	145771730	-	hsa_circ_0008734	circBase	NR_036541	GPR89A	exonic	186
chr1:145769408-145803388-	7.96321	4.27369	4.27369	4.27369	4.27369	4.27369	4.27369	7.24783	4.27369	4.27369	4.27369	4.27369	4.27369	4.27369	4.27369	4.27369	chr1	145769407	145803388	-	hsa_circ_0013926	circBase	NR_036541	GPR89A	exonic	559
chr1:145787772-145791170-	4.27369	4.27369	4.27369	4.27369	4.27369	7.14374	4.27369	4.27369	4.27369	4.27369	4.27369	4.27369	4.27369	4.27369	7.97064	4.27369	chr1	145787771	145791170	-	hsa_circ_0005640	circBase	NR_036541	GPR89A	exonic	292
chr1:145787772-145803388-	4.27369	4.27369	4.27369	4.27369	4.27369	4.27369	4.27369	4.27369	4.27369	4.27369	4.27369	4.27369	4.27369	4.27369	7.97064	4.27369	chr1	145787771	145803388	-		novel	NR_036541	GPR89A	exonic	373
chr1:145816637-145818826-	4.27369	4.27369	4.27369	4.27369	4.27369	4.27369	4.27369	4.27369	4.27369	4.27369	4.27369	4.27369	7.22096	4.27369	4.27369	4.27369	chr1	145816636	145818826	-		novel	NR_036541	GPR89A	exonic	164
chr1:145884855-145900490+	4.27369	4.27369	4.27369	4.27369	4.27369	4.27369	7.11646	4.27369	4.27369	4.27369	4.27369	4.27369	4.27369	4.27369	7.97064	4.27369	chr1	145884854	145900490	+		novel	uc001eou.4	GPR89C	exonic	373
chr1:145897085-145900490+	4.27369	4.27369	4.27369	4.27369	6.79436	4.27369	4.27369	4.27369	9.30768	4.27369	4.27369	6.77927	7.74219	4.27369	4.27369	4.27369	chr1	145897084	145900490	+	hsa_circ_0008553	circBase	ENST00000422044	GPR89C	exonic	809
chr1:145916725-145919047+	4.27369	4.27369	4.27369	4.27369	4.27369	4.27369	4.27369	4.27369	4.27369	4.27369	4.27369	7.6463	4.27369	4.27369	4.27369	4.27369	chr1	145916724	145919047	+	hsa_circ_0008497	circBase	ENST00000421247	GPR89C	exonic	186
chr1:146158433-146159102-	4.27369	4.27369	4.27369	4.27369	6.79436	4.27369	4.27369	4.27369	4.27369	4.27369	4.27369	4.27369	6.39684	8.65278	4.27369	4.27369	chr1	146158432	146159102	-		novel	ENST00000438173	RP4-565E6.1	exonic	204
chr1:146724278-146728216+	4.27369	4.27369	4.27369	4.27369	4.27369	4.27369	4.27369	4.27369	4.27369	8.04985	4.27369	4.27369	4.27369	4.27369	4.27369	4.27369	chr1	146724277	146728216	+	hsa_circ_0013946	circBase	NM_004284	CHD1L	exonic	367
chr1:146724278-146731572+	4.27369	4.27369	4.27369	4.27369	4.27369	7.14374	4.27369	9.88855	4.27369	4.27369	4.27369	8.18407	4.27369	8.10207	7.97064	4.27369	chr1	146724277	146731572	+	hsa_circ_0004220	circBase	NM_004284	CHD1L	exonic	449
chr1:146747017-146757164+	4.27369	4.27369	4.27369	4.27369	7.66284	4.27369	4.27369	4.27369	4.27369	4.27369	4.27369	4.27369	4.27369	4.27369	4.27369	4.27369	chr1	146747016	146757164	+	hsa_circ_0013953	circBase	NM_004284	CHD1L	exonic	748
chr1:146757975-146759412+	4.27369	4.27369	4.27369	4.27369	4.27369	4.27369	4.27369	4.27369	4.27369	4.27369	9.25244	4.27369	4.27369	4.27369	8.51803	4.27369	chr1	146757974	146759412	+	hsa_circ_0006296	circBase	NM_004284	CHD1L	exonic	302
chr1:147120048-147131890-	4.27369	4.27369	4.27369	6.88666	4.27369	4.27369	4.27369	4.27369	8.59978	4.27369	4.27369	4.27369	8.42606	7.20021	4.27369	4.27369	chr1	147120047	147131890	-	hsa_circ_0110716	circBase	NM_016361	ACP6	exonic	924
chr1:147408741-147410931+	4.27369	4.27369	4.27369	4.27369	4.27369	4.27369	4.27369	4.27369	4.27369	4.27369	4.27369	4.27369	7.22096	4.27369	4.27369	4.27369	chr1	147408740	147410931	+		novel	NM_016334	GPR89B	exonic	164
chr1:147700260-147700929-	4.27369	4.27369	4.27369	4.27369	6.79436	4.27369	4.27369	4.27369	6.33591	4.27369	4.27369	4.27369	6.39684	8.65278	4.27369	4.27369	chr1	147700259	147700929	-		novel	ENST00000424741	XXyac-YX155B6.6	exonic	204
chr1:147805339-147817493-	4.27369	4.27369	4.27369	4.27369	4.27369	4.27369	4.27369	4.27369	4.27369	4.27369	4.27369	4.27369	4.27369	8.40354	4.27369	4.27369	chr1	147805338	147817493	-		novel	NM_001037501	NBPF8	intronic	12155
chr1:149239868-149255307+	4.27369	4.27369	4.27369	4.27369	4.27369	4.27369	4.27369	7.24783	4.27369	4.27369	4.27369	4.27369	4.27369	4.27369	4.27369	4.27369	chr1	149239867	149255307	+	hsa_circ_0110719	circBase	ENST00000325963	RP11-403I13.4	exonic	862
chr1:149393922-149394099-	4.27369	4.27369	4.27369	4.27369	4.27369	4.27369	4.27369	4.27369	8.35106	4.27369	4.27369	4.27369	4.27369	4.27369	4.27369	4.27369	chr1	149393921	149394099	-		novel	ENST00000609585	HIST2H2BB	intronic	178
chr1:149905790-149906011-	4.27369	4.27369	4.27369	4.27369	4.27369	4.27369	4.27369	4.27369	4.27369	8.74407	4.27369	4.27369	4.27369	4.27369	4.27369	4.27369	chr1	149905789	149906011	-		novel	ENST00000361405	MTMR11	intronic	222
chr1:149931603-149936274-	4.27369	4.27369	4.27369	4.27369	4.27369	4.27369	4.27369	4.27369	4.27369	4.27369	4.27369	4.27369	4.27369	4.27369	4.27369	8.0809	chr1	149931602	149936274	-	hsa_circ_0110723	circBase	NM_020205	OTUD7B	exonic	241
chr1:150048311-150049857+	4.27369	4.27369	4.27369	4.27369	4.27369	4.27369	4.27369	4.27369	4.27369	4.27369	4.27369	4.27369	4.27369	7.72049	4.27369	4.27369	chr1	150048310	150049857	+	hsa_circ_0110727	circBase	NM_007259	VPS45	exonic	398
chr1:150198940-150201570-	4.27369	4.27369	4.27369	6.88666	4.27369	4.27369	4.27369	4.27369	4.27369	4.27369	8.29749	4.27369	4.27369	4.27369	4.27369	4.27369	chr1	150198939	150201570	-		novel	NM_030920	ANP32E	exonic	354
chr1:150202906-150204264-	4.27369	4.27369	4.27369	4.27369	4.27369	4.27369	4.27369	4.27369	7.66997	4.27369	4.27369	8.57492	4.27369	7.20021	4.27369	4.27369	chr1	150202905	150204264	-	hsa_circ_0004300	circBase	NM_030920	ANP32E	exonic	273
chr1:150258842-150259405+	4.27369	4.27369	4.27369	4.27369	4.27369	4.27369	4.27369	4.27369	7.66997	4.27369	4.27369	4.27369	8.12427	4.27369	4.27369	4.27369	chr1	150258841	150259405	+	hsa_circ_0008958	circBase	NM_144697	CIART	sense overlapping	564
chr1:150305155-150307712+	4.27369	9.3685	4.27369	4.27369	4.27369	4.27369	4.27369	4.27369	4.27369	4.27369	4.27369	4.27369	4.27369	4.27369	4.27369	4.27369	chr1	150305154	150307712	+	hsa_circ_0110737	circBase	NM_004698	PRPF3	exonic	612
chr1:150307406-150307712+	4.27369	4.27369	4.27369	4.27369	4.27369	4.27369	4.27369	4.27369	7.66997	4.27369	4.27369	4.27369	4.27369	4.27369	4.27369	4.27369	chr1	150307405	150307712	+	hsa_circ_0110738	circBase	NM_004698	PRPF3	exonic	307
chr1:150381382-150418877+	4.27369	4.27369	4.27369	4.27369	4.27369	4.27369	4.27369	4.27369	4.27369	4.27369	4.27369	4.27369	4.27369	4.27369	7.97064	4.27369	chr1	150381381	150418877	+		novel	ENST00000492220	RPRD2	exonic	734
chr1:150418702-150430046+	4.27369	4.27369	4.27369	4.27369	4.27369	4.27369	4.27369	4.27369	4.27369	4.27369	4.27369	8.18407	4.27369	4.27369	4.27369	4.27369	chr1	150418701	150430046	+	hsa_circ_0110753	circBase	NM_015203	RPRD2	exonic	459
chr1:150464887-150469384+	4.27369	4.27369	4.27369	4.27369	4.27369	4.27369	4.27369	4.27369	4.27369	4.27369	4.27369	8.18407	4.27369	4.27369	4.27369	4.27369	chr1	150464886	150469384	+	hsa_circ_0003952	circBase	NM_025150	TARS2	exonic	325
chr1:150621144-150634404-	4.27369	4.27369	4.27369	4.27369	4.27369	4.27369	4.27369	4.27369	4.27369	4.27369	4.27369	4.27369	4.27369	8.10207	4.27369	4.27369	chr1	150621143	150634404	-	hsa_circ_0110759	circBase	NM_018178	GOLPH3L	sense overlapping	13261
chr1:150634290-150636239-	4.27369	4.27369	4.27369	4.27369	4.27369	4.27369	7.11646	4.27369	4.27369	4.27369	4.27369	4.27369	4.27369	4.27369	7.97064	4.27369	chr1	150634289	150636239	-	hsa_circ_0110761	circBase	NM_018178	GOLPH3L	exonic	247
chr1:150720253-150730456-	4.27369	4.27369	4.27369	4.27369	4.27369	4.27369	4.27369	4.27369	4.27369	4.27369	4.27369	4.27369	4.27369	4.27369	4.27369	7.54657	chr1	150720252	150730456	-	hsa_circ_0110764	circBase	NM_004079	CTSS	exonic	770
chr1:150772020-150778492-	9.03839	4.27369	4.27369	4.27369	4.27369	4.27369	4.27369	4.27369	4.27369	4.27369	4.27369	4.27369	4.27369	4.27369	4.27369	4.27369	chr1	150772019	150778492	-		novel	NM_000396	CTSK	exonic	541
chr1:150790396-150799093-	4.27369	4.27369	4.27369	4.27369	4.27369	4.27369	4.27369	4.27369	6.33591	4.27369	4.27369	4.27369	4.27369	4.27369	4.27369	4.27369	chr1	150790395	150799093	-	hsa_circ_0006494	circBase	NM_001668	ARNT	exonic	338
chr1:150795670-150799093-	4.27369	4.27369	4.27369	4.27369	4.27369	4.27369	4.27369	4.27369	4.27369	4.27369	4.27369	4.27369	4.27369	4.27369	7.97064	4.27369	chr1	150795669	150799093	-	hsa_circ_0003116	circBase	NM_001668	ARNT	exonic	227
chr1:150915039-150919488+	4.27369	4.27369	4.27369	4.27369	7.66284	4.27369	4.27369	4.27369	4.27369	4.27369	4.27369	4.27369	4.27369	4.27369	4.27369	4.27369	chr1	150915038	150919488	+	hsa_circ_0014056	circBase	NM_012432	SETDB1	exonic	720
chr1:150921598-150923957+	9.15949	4.27369	4.27369	4.27369	4.27369	4.27369	4.27369	4.27369	4.27369	4.27369	4.27369	4.27369	4.27369	4.27369	4.27369	4.27369	chr1	150921597	150923957	+	hsa_circ_0014064	circBase	NM_012432	SETDB1	exonic	1063
chr1:150933039-150934634+	4.27369	4.27369	4.27369	4.27369	6.79436	4.27369	4.27369	4.27369	4.27369	4.27369	4.27369	4.27369	4.27369	8.10207	4.27369	4.27369	chr1	150933038	150934634	+	hsa_circ_0005995	circBase	NM_012432	SETDB1	exonic	658
chr1:150974489-150979379+	4.27369	4.27369	4.27369	4.27369	4.27369	4.27369	4.27369	4.27369	4.27369	4.27369	4.27369	4.27369	4.27369	8.10207	4.27369	4.27369	chr1	150974488	150979379	+		novel	NM_018379	FAM63A	antisense	4891
chr1:150997087-150998149+	4.27369	4.27369	4.27369	4.27369	9.87017	4.27369	7.11646	7.24783	4.27369	4.27369	4.27369	8.18407	4.27369	7.20021	7.97064	6.6886	chr1	150997086	150998149	+	hsa_circ_0006760	circBase	NM_021222	PRUNE	exonic	344
chr1:150997087-150999803+	4.27369	4.27369	4.27369	8.69797	4.27369	4.27369	4.27369	4.27369	8.59978	4.27369	4.27369	4.27369	4.27369	9.05038	4.27369	9.02843	chr1	150997086	150999803	+	hsa_circ_0000126	circBase	NM_021222	PRUNE	exonic	439	Duchenne muscular dystrophy (DMD), acute myeloid leukemia (AML), breast cancer, cardiac hypertrophy, cholangiocarcinoma, chronic lymphocytic leukemia (CLL), colorectal cancer, facioscapulohumeral muscular dystrophy (FSHD), glioblastoma multiforme (GBM), head and neck squamous cell carcinoma (HNSCC), kidney cancer, limb-girdle muscular dystrophies types 2A (LGMD2A), lung cancer, malignant melanoma…
chr1:150997087-151001420+	4.27369	4.27369	4.27369	9.0064	4.27369	4.27369	4.27369	4.27369	4.27369	4.27369	4.27369	8.57492	4.27369	4.27369	4.27369	4.27369	chr1	150997086	151001420	+	hsa_circ_0014086	circBase	NM_021222	PRUNE	exonic	598
chr1:151060634-151090615+	4.27369	4.27369	4.27369	7.76365	4.27369	4.27369	4.27369	4.27369	4.27369	4.27369	4.27369	4.27369	4.27369	4.27369	4.27369	4.27369	chr1	151060633	151090615	+		novel	NM_144618	GABPB2	sense overlapping	29982
chr1:151060666-151070478+	4.27369	4.27369	4.27369	4.27369	4.27369	4.27369	4.27369	4.27369	7.15194	4.27369	4.27369	4.27369	4.27369	4.27369	4.27369	4.27369	chr1	151060665	151070478	+	hsa_circ_0000127	circBase	NM_144618	GABPB2	exonic	622
chr1:151060666-151079698+	4.27369	4.27369	4.27369	8.30516	4.27369	4.27369	4.27369	7.24783	4.27369	4.27369	4.27369	8.18407	4.27369	4.27369	4.27369	6.6886	chr1	151060665	151079698	+	hsa_circ_0110790	circBase	NM_144618	GABPB2	exonic	922
chr1:151060666-151090615+	4.27369	4.27369	4.27369	9.0064	4.27369	4.27369	8.95716	4.27369	4.27369	6.66147	4.27369	6.77927	4.27369	4.27369	7.0778	8.46994	chr1	151060665	151090615	+	hsa_circ_0110791	circBase	NM_144618	GABPB2	sense overlapping	29950
chr1:151062882-151079698+	4.27369	4.27369	4.27369	4.27369	4.27369	4.27369	4.27369	4.27369	4.27369	8.99621	4.27369	4.27369	4.27369	4.27369	4.27369	4.27369	chr1	151062881	151079698	+	hsa_circ_0110792	circBase	NM_144618	GABPB2	exonic	814
chr1:151076038-151079698+	4.27369	4.27369	4.27369	4.27369	4.27369	4.27369	4.27369	4.27369	4.27369	4.27369	4.27369	4.27369	4.27369	4.27369	7.97064	4.27369	chr1	151076037	151079698	+		novel	NM_144618	GABPB2	exonic	300
chr1:151089868-151090615+	4.27369	4.27369	4.27369	4.27369	7.66284	4.27369	4.27369	4.27369	4.27369	4.27369	4.27369	4.27369	4.27369	7.72049	7.0778	4.27369	chr1	151089867	151090615	+	hsa_circ_0110797	circBase	NM_144618	GABPB2	sense overlapping	748
chr1:151204147-151205179+	4.27369	4.27369	7.17311	4.27369	4.27369	4.27369	4.27369	4.27369	4.27369	4.27369	4.27369	4.27369	4.27369	4.27369	4.27369	4.27369	chr1	151204146	151205179	+	hsa_circ_0005710	circBase	NM_003557	PIP5K1A	exonic	402
chr1:151214599-151215043+	4.27369	4.27369	4.27369	8.69797	4.27369	4.27369	4.27369	4.27369	4.27369	4.27369	4.27369	4.27369	4.27369	4.27369	4.27369	4.27369	chr1	151214598	151215043	+	hsa_circ_0014132	circBase	NM_003557	PIP5K1A	exonic	277
chr1:151234637-151236504+	4.27369	4.27369	4.27369	4.27369	4.27369	7.14374	4.27369	7.24783	4.27369	4.27369	4.27369	9.70361	4.27369	4.27369	4.27369	6.6886	chr1	151234636	151236504	+	hsa_circ_0004482	circBase	NM_002810	PSMD4	exonic	256
chr1:151288049-151288985-	4.27369	6.98053	4.27369	4.27369	7.66284	8.98759	8.01224	9.88855	4.27369	4.27369	4.27369	4.27369	9.51861	4.27369	4.27369	10.22	chr1	151288048	151288985	-	hsa_circ_0006892	circBase	NM_002651	PI4KB	exonic	937
chr1:151395873-151403317-	4.27369	4.27369	4.27369	4.27369	6.79436	7.14374	4.27369	4.27369	4.27369	4.27369	4.27369	4.27369	4.27369	7.72049	7.0778	6.6886	chr1	151395872	151403317	-	hsa_circ_0008701	circBase	NM_015100	POGZ	exonic	1395
chr1:151395873-151414681-	4.27369	4.27369	4.27369	4.27369	4.27369	4.27369	4.27369	4.27369	4.27369	4.27369	4.27369	4.27369	4.27369	8.10207	4.27369	8.46994	chr1	151395872	151414681	-	hsa_circ_0014174	circBase	NM_015100	POGZ	exonic	1679
chr1:151400299-151403317-	4.27369	4.27369	4.27369	6.88666	4.27369	4.27369	4.27369	7.24783	7.15194	4.27369	4.27369	4.27369	7.22096	4.27369	4.27369	4.27369	chr1	151400298	151403317	-	hsa_circ_0008704	circBase	NM_015100	POGZ	exonic	795
chr1:151400299-151414681-	4.27369	4.27369	4.27369	4.27369	4.27369	8.04154	4.27369	9.10311	9.30768	4.27369	8.69018	4.27369	7.22096	7.20021	4.27369	8.77604	chr1	151400298	151414681	-	hsa_circ_0002520	circBase	NM_015100	POGZ	exonic	1079
chr1:151611364-151611595+	4.27369	4.27369	4.27369	4.27369	8.89968	4.27369	8.56071	8.15298	8.99672	4.27369	4.27369	4.27369	8.6755	8.10207	4.27369	4.27369	chr1	151611363	151611595	+	hsa_circ_0000130	circBase	NM_030918	SNX27	exonic	232	Alzheimer's disease, B-cell chronic lymphocytic leukemia, Burkitt lymphoma, Down syndrome (DS), Duchenne muscular dystrophy (DMD), Hodgkin's lymphoma, Oral Carcinoma, acute lymphoblastic leukemia (ALL), acute myeloid leukemia (AML), acute promyelocytic leukemia (APL), adenoma, autism spectrum disorder (ASD), breast cancer, cardiac hypertrophy, cervical cancer, cholangiocarcinoma, chronic lymphocy…
chr1:151611364-151641111+	7.29893	4.27369	4.27369	4.27369	7.66284	7.14374	8.01224	7.24783	8.99672	4.27369	8.69018	4.27369	6.39684	4.27369	4.27369	4.27369	chr1	151611363	151641111	+	hsa_circ_0000131	circBase	NM_030918	SNX27	exonic	838	Alzheimer's disease, B-cell chronic lymphocytic leukemia, Burkitt lymphoma, Down syndrome (DS), Duchenne muscular dystrophy (DMD), Hodgkin's lymphoma, Oral Carcinoma, acute lymphoblastic leukemia (ALL), acute myeloid leukemia (AML), acute promyelocytic leukemia (APL), adenoma, autism spectrum disorder (ASD), breast cancer, cardiac hypertrophy, cervical cancer, cholangiocarcinoma, chronic lymphocy…
chr1:151611364-151655921+	4.27369	4.27369	4.27369	4.27369	4.27369	7.14374	4.27369	4.27369	4.27369	4.27369	4.27369	4.27369	4.27369	4.27369	4.27369	4.27369	chr1	151611363	151655921	+	hsa_circ_0014186	circBase	NM_030918	SNX27	exonic	928
chr1:151611364-151665515+	4.27369	4.27369	4.27369	4.27369	4.27369	4.27369	4.27369	4.27369	4.27369	4.27369	4.27369	4.27369	4.27369	4.27369	4.27369	9.02843	chr1	151611363	151665515	+	hsa_circ_0014187	circBase	NM_030918	SNX27	exonic	1207
chr1:151630711-151630903+	4.27369	4.27369	4.27369	4.27369	4.27369	4.27369	4.27369	4.27369	4.27369	9.39752	4.27369	4.27369	6.39684	4.27369	4.27369	4.27369	chr1	151630710	151630903	+	hsa_circ_0014189	circBase	NM_030918	SNX27	exonic	193
chr1:151630711-151634746+	4.27369	4.27369	4.27369	8.30516	4.27369	4.27369	4.27369	4.27369	4.27369	6.66147	4.27369	4.27369	4.27369	4.27369	4.27369	4.27369	chr1	151630710	151634746	+	hsa_circ_0110813	circBase	NM_030918	SNX27	exonic	363
chr1:151630711-151641111+	4.27369	4.27369	4.27369	4.27369	4.27369	7.14374	4.27369	4.27369	4.27369	4.27369	4.27369	6.77927	7.74219	8.65278	7.0778	4.27369	chr1	151630710	151641111	+	hsa_circ_0002394	circBase	NM_030918	SNX27	exonic	606
chr1:151630711-151655921+	4.27369	4.27369	4.27369	4.27369	4.27369	4.27369	8.01224	4.27369	4.27369	4.27369	4.27369	4.27369	4.27369	7.72049	4.27369	8.46994	chr1	151630710	151655921	+	hsa_circ_0014191	circBase	NM_030918	SNX27	exonic	696
chr1:151630711-151665959+	4.27369	4.27369	4.27369	4.27369	4.27369	4.27369	4.27369	4.27369	4.27369	4.27369	4.27369	8.88214	4.27369	4.27369	4.27369	7.54657	chr1	151630710	151665959	+	hsa_circ_0110815	circBase	NM_030918	SNX27	exonic	1035
chr1:151836054-151862737+	4.27369	4.27369	4.27369	4.27369	4.27369	4.27369	4.27369	8.15298	4.27369	4.27369	4.27369	4.27369	4.27369	4.27369	4.27369	4.27369	chr1	151836053	151862737	+		novel	NM_053055	THEM4	antisense	26684
chr1:152198902-152221488+	4.27369	4.27369	4.27369	4.27369	4.27369	4.27369	4.27369	4.27369	4.27369	4.27369	4.27369	4.27369	7.22096	4.27369	4.27369	4.27369	chr1	152198901	152221488	+		novel	ENST00000593011	FLG-AS1	intronic	22587
chr1:152221371-152224234+	4.27369	4.27369	4.27369	4.27369	4.27369	4.27369	7.11646	4.27369	4.27369	4.27369	4.27369	4.27369	4.27369	4.27369	4.27369	4.27369	chr1	152221370	152224234	+	hsa_circ_0110826	circBase	ENST00000420707	FLG-AS1	exonic	224
chr1:152221371-152241998+	4.27369	4.27369	4.27369	4.27369	7.66284	4.27369	4.27369	4.27369	4.27369	4.27369	4.27369	4.27369	4.27369	4.27369	4.27369	4.27369	chr1	152221370	152241998	+		novel	ENST00000593011	FLG-AS1	intronic	20628
chr1:152221371-152313686+	4.27369	4.27369	4.27369	4.27369	4.27369	4.27369	4.27369	4.27369	4.27369	4.27369	4.27369	4.27369	4.27369	4.27369	7.97064	4.27369	chr1	152221370	152313686	+		novel	NR_103778	FLG-AS1	sense overlapping	92316
chr1:152305059-152313686+	4.27369	4.27369	8.37409	4.27369	6.79436	4.27369	7.11646	4.27369	4.27369	6.66147	4.27369	4.27369	6.39684	4.27369	4.27369	4.27369	chr1	152305058	152313686	+		novel	NR_103778	FLG-AS1	exonic	492
chr1:153579361-153579548-	4.27369	4.27369	4.27369	4.27369	4.27369	4.27369	4.27369	4.27369	4.27369	4.27369	4.27369	4.27369	4.27369	4.27369	4.27369	7.54657	chr1	153579360	153579548	-		novel	NM_080388	S100A16	sense overlapping	188
chr1:153594036-153598430-	4.27369	4.27369	4.27369	4.27369	4.27369	4.27369	4.27369	4.27369	4.27369	4.27369	4.27369	4.27369	4.27369	8.10207	4.27369	4.27369	chr1	153594035	153598430	-		novel	ENST00000339556	S100A13	intronic	4395
chr1:153598796-153604716-	4.27369	4.27369	4.27369	4.27369	4.27369	4.27369	4.27369	4.27369	4.27369	4.27369	4.27369	4.27369	8.6755	4.27369	4.27369	4.27369	chr1	153598795	153604716	-		novel	NM_001024210	S100A13	exonic	522
chr1:153636872-153637812-	4.27369	4.27369	4.27369	4.27369	4.27369	8.04154	4.27369	4.27369	4.27369	4.27369	4.27369	4.27369	4.27369	4.27369	4.27369	4.27369	chr1	153636871	153637812	-	hsa_circ_0014275	circBase	NM_004515	ILF2	exonic	196
chr1:153640476-153642354-	4.27369	4.27369	4.27369	4.27369	4.27369	8.04154	4.27369	4.27369	4.27369	4.27369	4.27369	4.27369	4.27369	4.27369	4.27369	4.27369	chr1	153640475	153642354	-		novel	NM_004515	ILF2	exonic	226
chr1:153723571-153730239+	4.27369	4.27369	4.27369	4.27369	4.27369	8.04154	4.27369	4.27369	4.27369	4.27369	4.27369	4.27369	4.27369	4.27369	4.27369	4.27369	chr1	153723570	153730239	+	hsa_circ_0014292	circBase	NM_023015	INTS3	exonic	565
chr1:153732787-153737539+	4.27369	4.27369	4.27369	4.27369	4.27369	4.27369	4.27369	4.27369	4.27369	4.27369	4.27369	4.27369	7.74219	4.27369	4.27369	4.27369	chr1	153732786	153737539	+	hsa_circ_0014303	circBase	NM_023015	INTS3	exonic	853
chr1:153734046-153737539+	4.27369	4.27369	4.27369	4.27369	4.27369	4.27369	4.27369	4.27369	4.27369	4.27369	4.27369	4.27369	4.27369	8.10207	4.27369	4.27369	chr1	153734045	153737539	+	hsa_circ_0014306	circBase	NM_023015	INTS3	exonic	681
chr1:153735204-153737539+	4.27369	4.27369	4.27369	4.27369	4.27369	4.27369	4.27369	7.24783	4.27369	4.27369	4.27369	4.27369	7.22096	4.27369	4.27369	4.27369	chr1	153735203	153737539	+	hsa_circ_0006939	circBase	NM_023015	INTS3	exonic	574
chr1:153784207-153785928-	4.27369	4.27369	4.27369	4.27369	4.27369	8.59076	4.27369	8.70489	4.27369	4.27369	4.27369	4.27369	4.27369	4.27369	4.27369	4.27369	chr1	153784206	153785928	-	hsa_circ_0110833	circBase	NM_020699	GATAD2B	exonic	432
chr1:153954248-153954544-	4.27369	4.27369	4.27369	4.27369	4.27369	4.27369	8.01224	4.27369	4.27369	4.27369	4.27369	4.27369	4.27369	4.27369	4.27369	4.27369	chr1	153954247	153954544	-		novel	NM_002870	RAB13	sense overlapping	297
chr1:154142876-154143156-	4.27369	4.27369	4.27369	4.27369	4.27369	4.27369	8.56071	4.27369	4.27369	4.27369	4.27369	4.27369	4.27369	4.27369	4.27369	4.27369	chr1	154142875	154143156	-		novel	NM_152263	TPM3	sense overlapping	281
chr1:154197560-154209612+	4.27369	4.27369	4.27369	6.88666	4.27369	4.27369	4.27369	4.27369	4.27369	4.27369	4.27369	4.27369	4.27369	4.27369	4.27369	4.27369	chr1	154197559	154209612	+	hsa_circ_0110841	circBase	NM_014847	UBAP2L	exonic	743
chr1:154207067-154218851+	4.27369	4.27369	4.27369	4.27369	4.27369	4.27369	4.27369	4.27369	4.27369	4.27369	4.27369	4.27369	4.27369	4.27369	4.27369	7.54657	chr1	154207066	154218851	+	hsa_circ_0014375	circBase	NM_014847	UBAP2L	exonic	735
chr1:154207672-154234173+	4.27369	4.27369	4.27369	4.27369	4.27369	4.27369	4.27369	8.70489	4.27369	4.27369	4.27369	4.27369	4.27369	4.27369	4.27369	4.27369	chr1	154207671	154234173	+		novel	NM_014847	UBAP2L	exonic	2454
chr1:154221715-154224129+	4.27369	4.27369	4.27369	4.27369	4.27369	4.27369	4.27369	4.27369	4.27369	4.27369	4.27369	4.27369	4.27369	7.72049	4.27369	4.27369	chr1	154221714	154224129	+	hsa_circ_0006433	circBase	NM_014847	UBAP2L	exonic	650
chr1:154223517-154224129+	4.27369	4.27369	4.27369	4.27369	8.20115	4.27369	4.27369	4.27369	4.27369	4.27369	4.27369	4.27369	6.39684	4.27369	7.0778	4.27369	chr1	154223516	154224129	+	hsa_circ_0004717	circBase	NM_014847	UBAP2L	exonic	451
chr1:154226376-154228231+	4.27369	4.27369	4.27369	9.0064	8.20115	4.27369	4.27369	4.27369	4.27369	4.27369	4.27369	4.27369	4.27369	4.27369	4.27369	4.27369	chr1	154226375	154228231	+	hsa_circ_0014394	circBase	NM_014847	UBAP2L	exonic	493
chr1:154227758-154229634+	4.27369	4.27369	4.27369	8.30516	4.27369	4.27369	4.27369	4.27369	4.27369	4.27369	4.27369	4.27369	4.27369	4.27369	4.27369	4.27369	chr1	154227757	154229634	+		novel	NM_014847	UBAP2L	sense overlapping	1877
chr1:154246250-154246437+	8.59873	4.27369	4.27369	4.27369	4.27369	4.27369	4.27369	4.27369	4.27369	4.27369	4.27369	4.27369	4.27369	4.27369	4.27369	4.27369	chr1	154246249	154246437	+		novel	NM_006118	HAX1	exonic	188
chr1:154406995-154407632+	4.27369	4.27369	4.27369	7.76365	4.27369	4.27369	4.27369	4.27369	4.27369	4.27369	4.27369	4.27369	4.27369	4.27369	4.27369	4.27369	chr1	154406994	154407632	+		novel	NM_000565	IL6R	exonic	349
chr1:154420601-154427057+	4.27369	4.27369	4.27369	4.27369	4.27369	4.27369	4.27369	8.15298	4.27369	4.27369	4.27369	4.27369	4.27369	4.27369	4.27369	4.27369	chr1	154420600	154427057	+	hsa_circ_0014425	circBase	NM_000565	IL6R	exonic	211
chr1:154569281-154571061-	4.27369	4.27369	4.27369	4.27369	4.27369	4.27369	4.27369	4.27369	4.27369	4.27369	4.27369	4.27369	4.27369	8.10207	4.27369	4.27369	chr1	154569280	154571061	-		novel	NM_001111	ADAR	exonic	669
chr1:154573517-154597629-	4.27369	4.27369	4.27369	7.76365	4.27369	4.27369	4.27369	4.27369	4.27369	4.27369	4.27369	4.27369	4.27369	4.27369	4.27369	4.27369	chr1	154573516	154597629	-		novel	NM_001111	ADAR	sense overlapping	24113
chr1:154901500-154904891-	4.27369	4.27369	8.37409	4.27369	4.27369	4.27369	4.27369	4.27369	4.27369	4.27369	4.27369	4.27369	4.27369	4.27369	4.27369	4.27369	chr1	154901499	154904891	-	hsa_circ_0110856	circBase	NM_006556	PMVK	exonic	217
chr1:154923847-154924291-	4.27369	4.27369	4.27369	4.27369	9.15295	4.27369	4.27369	4.27369	4.27369	4.27369	4.27369	4.27369	4.27369	4.27369	4.27369	4.27369	chr1	154923846	154924291	-		novel	ENST00000539880	PBXIP1	intronic	445
chr1:154931680-154931850-	4.27369	4.27369	4.27369	4.27369	4.27369	4.27369	4.27369	4.27369	4.27369	4.27369	4.27369	4.27369	4.27369	4.27369	7.97064	4.27369	chr1	154931679	154931850	-		novel	NM_138300	PYGO2	sense overlapping	171
chr1:154938019-154938993-	4.27369	4.27369	4.27369	4.27369	4.27369	4.27369	4.27369	4.27369	4.27369	4.27369	4.27369	4.27369	4.27369	7.72049	4.27369	4.27369	chr1	154938018	154938993	-	hsa_circ_0014457	circBase	NM_003029	SHC1	exonic	643
chr1:155313105-155316260-	4.27369	4.27369	4.27369	4.27369	4.27369	4.27369	4.27369	7.24783	4.27369	7.5166	4.27369	4.27369	4.27369	4.27369	4.27369	4.27369	chr1	155313104	155316260	-	hsa_circ_0014551	circBase	NM_018489	ASH1L	exonic	490
chr1:155313105-155317695-	4.27369	4.27369	4.27369	4.27369	4.27369	4.27369	4.27369	4.27369	4.27369	4.27369	4.27369	4.27369	4.27369	4.27369	4.27369	7.54657	chr1	155313104	155317695	-	hsa_circ_0110869	circBase	NM_018489	ASH1L	exonic	739
chr1:155313105-155365344-	4.27369	4.27369	4.27369	4.27369	4.27369	4.27369	4.27369	4.27369	4.27369	4.27369	4.27369	4.27369	7.22096	4.27369	4.27369	4.27369	chr1	155313104	155365344	-		novel	NM_018489	ASH1L	exonic	2285
chr1:155317447-155319387-	4.27369	4.27369	4.27369	4.27369	4.27369	4.27369	4.27369	4.27369	4.27369	4.27369	4.27369	4.27369	4.27369	7.20021	4.27369	4.27369	chr1	155317446	155319387	-	hsa_circ_0110870	circBase	NM_018489	ASH1L	exonic	437
chr1:155319118-155319387-	4.27369	4.27369	4.27369	4.27369	4.27369	4.27369	4.27369	7.24783	4.27369	4.27369	4.27369	4.27369	4.27369	4.27369	4.27369	4.27369	chr1	155319117	155319387	-	hsa_circ_0014563	circBase	NM_018489	ASH1L	exonic	188
chr1:155322497-155324421-	4.27369	4.27369	4.27369	6.88666	4.27369	4.27369	4.27369	4.27369	4.27369	4.27369	4.27369	4.27369	4.27369	4.27369	4.27369	4.27369	chr1	155322496	155324421	-	hsa_circ_0110871	circBase	NM_018489	ASH1L	exonic	311
chr1:155322497-155327540-	4.27369	4.27369	4.27369	4.27369	4.27369	4.27369	4.27369	4.27369	4.27369	4.27369	4.27369	4.27369	4.27369	7.20021	7.0778	4.27369	chr1	155322496	155327540	-	hsa_circ_0014566	circBase	NM_018489	ASH1L	exonic	571
chr1:155322497-155330200-	4.27369	4.27369	4.27369	4.27369	4.27369	4.27369	4.27369	4.27369	4.27369	4.27369	4.27369	7.6463	4.27369	4.27369	4.27369	4.27369	chr1	155322496	155330200	-	hsa_circ_0110872	circBase	NM_018489	ASH1L	exonic	680
chr1:155327107-155330200-	4.27369	4.27369	4.27369	4.27369	4.27369	4.27369	4.27369	4.27369	4.27369	4.27369	4.27369	4.27369	7.22096	4.27369	4.27369	7.54657	chr1	155327106	155330200	-	hsa_circ_0014572	circBase	NM_018489	ASH1L	exonic	369
chr1:155340295-155340774-	4.27369	4.27369	4.27369	7.76365	4.27369	8.59076	4.27369	4.27369	4.27369	4.27369	4.27369	4.27369	8.6755	6.37849	7.97064	8.46994	chr1	155340294	155340774	-	hsa_circ_0007608	circBase	NM_018489	ASH1L	exonic	354
chr1:155340295-155429689-	4.27369	4.27369	4.27369	4.27369	4.27369	4.27369	4.27369	4.27369	4.27369	4.27369	4.27369	4.27369	4.27369	8.10207	4.27369	8.0809	chr1	155340294	155429689	-	hsa_circ_0014579	circBase	NM_018489	ASH1L	exonic	1702
chr1:155348072-155365344-	4.27369	4.27369	4.27369	4.27369	4.27369	4.27369	4.27369	4.27369	4.27369	4.27369	4.27369	4.27369	7.22096	4.27369	4.27369	4.27369	chr1	155348071	155365344	-	hsa_circ_0110877	circBase	NM_018489	ASH1L	exonic	324
chr1:155348072-155385714-	4.27369	4.27369	4.27369	4.27369	4.27369	4.27369	4.27369	4.27369	4.27369	4.27369	4.27369	4.27369	4.27369	4.27369	4.27369	7.54657	chr1	155348071	155385714	-	hsa_circ_0002897	circBase	NM_018489	ASH1L	exonic	504
chr1:155365250-155385714-	4.27369	4.27369	4.27369	9.47624	4.27369	4.27369	4.27369	4.27369	4.27369	4.27369	4.27369	4.27369	4.27369	4.27369	4.27369	4.27369	chr1	155365249	155385714	-	hsa_circ_0014583	circBase	NM_018489	ASH1L	exonic	275
chr1:155365250-155408859-	4.27369	4.27369	4.27369	4.27369	4.27369	4.27369	4.27369	4.27369	4.27369	7.5166	4.27369	7.6463	4.27369	4.27369	4.27369	4.27369	chr1	155365249	155408859	-	hsa_circ_0110879	circBase	NM_018489	ASH1L	exonic	1017
chr1:155365250-155429689-	4.27369	4.27369	4.27369	8.30516	8.20115	7.14374	4.27369	4.27369	4.27369	4.27369	4.27369	9.70361	8.12427	8.10207	7.97064	7.54657	chr1	155365249	155429689	-	hsa_circ_0014584	circBase	NM_018489	ASH1L	exonic	1119
chr1:155365250-155432390-	4.27369	4.27369	4.27369	4.27369	4.27369	4.27369	4.27369	4.27369	4.27369	4.27369	4.27369	4.27369	6.39684	4.27369	4.27369	4.27369	chr1	155365249	155432390	-		novel	NM_018489	ASH1L	sense overlapping	67141
chr1:155377933-155385714-	4.27369	4.27369	7.17311	4.27369	4.27369	4.27369	4.27369	7.24783	4.27369	4.27369	4.27369	4.27369	4.27369	4.27369	4.27369	4.27369	chr1	155377932	155385714	-	hsa_circ_0008161	circBase	NM_018489	ASH1L	sense overlapping	7782
chr1:155385535-155385714-	4.27369	4.27369	4.27369	4.27369	4.27369	4.27369	8.01224	4.27369	4.27369	4.27369	4.27369	4.27369	4.27369	4.27369	4.27369	4.27369	chr1	155385534	155385714	-	hsa_circ_0004060	circBase	NM_018489	ASH1L	exonic	180
chr1:155385535-155408859-	4.27369	8.62073	4.27369	4.27369	4.27369	8.59076	4.27369	4.27369	4.27369	4.27369	4.27369	7.6463	8.42606	6.37849	4.27369	4.27369	chr1	155385534	155408859	-	hsa_circ_0014585	circBase	NM_018489	ASH1L	exonic	922
chr1:155385535-155429689-	4.27369	4.27369	7.17311	4.27369	4.27369	4.27369	4.27369	4.27369	4.27369	4.27369	4.27369	8.88214	4.27369	6.37849	4.27369	4.27369	chr1	155385534	155429689	-	hsa_circ_0014586	circBase	NM_018489	ASH1L	exonic	1024
chr1:155408118-155408859-	6.03088	8.96746	4.27369	9.83008	8.59229	4.27369	9.26781	8.70489	8.59978	7.5166	8.69018	7.6463	7.74219	10.1097	8.51803	9.59547	chr1	155408117	155408859	-	hsa_circ_0000137	circBase	NM_018489	ASH1L	exonic	742	Alzheimer's disease, PFV-1 infection, acute myeloid leukemia (AML), colorectal cancer, hepatocellular carcinoma (HCC), lung cancer, multiple myeloma (MM), multiple sclerosis, ovarian cancer (OC), pancreatic cancer, prostate cancer, testicular germ cell tumor, uterine leiomyoma (ULM)
chr1:155408118-155429689-	7.66897	4.27369	4.27369	9.47624	6.79436	8.98759	8.56071	9.10311	8.81186	4.27369	4.27369	8.88214	10.2142	8.86523	8.91391	9.02843	chr1	155408117	155429689	-	hsa_circ_0003247	circBase	NM_018489	ASH1L	exonic	844
chr1:155408118-155432390-	4.27369	4.27369	4.27369	4.27369	4.27369	7.14374	4.27369	4.27369	4.27369	4.27369	4.27369	4.27369	4.27369	4.27369	4.27369	4.27369	chr1	155408117	155432390	-	hsa_circ_0110880	circBase	NM_018489	ASH1L	sense overlapping	24273
chr1:155408118-155452240-	4.27369	4.27369	4.27369	4.27369	4.27369	4.27369	4.27369	8.15298	4.27369	4.27369	4.27369	4.27369	4.27369	4.27369	4.27369	4.27369	chr1	155408117	155452240	-	hsa_circ_0110881	circBase	NM_018489	ASH1L	exonic	5408
chr1:155447677-155452240-	4.27369	4.27369	4.27369	8.69797	4.27369	4.27369	4.27369	4.27369	4.27369	4.27369	4.27369	4.27369	4.27369	4.27369	4.27369	4.27369	chr1	155447676	155452240	-	hsa_circ_0014590	circBase	NM_018489	ASH1L	exonic	4564
chr1:155490891-155491409-	4.27369	4.27369	4.27369	4.27369	4.27369	4.27369	4.27369	8.15298	4.27369	4.27369	4.27369	4.27369	4.27369	7.72049	7.97064	4.27369	chr1	155490890	155491409	-	hsa_circ_0014592	circBase	NM_018489	ASH1L	exonic	519
chr1:155640111-155644887-	4.27369	4.27369	4.27369	6.88666	4.27369	4.27369	4.27369	4.27369	8.35106	4.27369	4.27369	4.27369	4.27369	4.27369	7.0778	4.27369	chr1	155640110	155644887	-	hsa_circ_0110886	circBase	NM_018253	YY1AP1	exonic	404
chr1:155640111-155649303-	4.27369	4.27369	4.27369	4.27369	4.27369	7.14374	4.27369	7.24783	9.676	9.84563	4.27369	8.57492	9.51861	7.72049	7.97064	4.27369	chr1	155640110	155649303	-	hsa_circ_0110887	circBase	NM_018253	YY1AP1	exonic	707
chr1:155640111-155650247-	4.27369	4.27369	4.27369	4.27369	8.20115	4.27369	4.27369	4.27369	4.27369	4.27369	4.27369	4.27369	4.27369	4.27369	7.0778	4.27369	chr1	155640110	155650247	-	hsa_circ_0014603	circBase	NM_018253	YY1AP1	exonic	829
chr1:155644801-155649303-	7.66897	8.51926	4.27369	9.0064	9.15295	9.55411	8.56071	7.24783	9.96915	8.43832	4.27369	9.13528	7.22096	7.72049	8.51803	8.0809	chr1	155644800	155649303	-	hsa_circ_0003608	circBase	NM_018253	YY1AP1	exonic	390
chr1:155646339-155649303-	8.76063	4.27369	4.27369	9.97901	8.59229	4.27369	7.11646	9.41485	8.81186	7.5166	9.46828	8.57492	9.07338	7.72049	8.51803	4.27369	chr1	155646338	155649303	-	hsa_circ_0014606	circBase	NM_018253	YY1AP1	exonic	303
chr1:155679564-155691409+	4.27369	4.27369	4.27369	4.27369	4.27369	4.27369	4.27369	4.27369	4.27369	4.27369	4.27369	4.27369	7.22096	4.27369	4.27369	4.27369	chr1	155679563	155691409	+	hsa_circ_0110892	circBase	NM_004632	DAP3	exonic	277
chr1:155679564-155695810+	4.27369	4.27369	4.27369	4.27369	4.27369	4.27369	4.27369	4.27369	4.27369	4.27369	4.27369	6.77927	4.27369	8.10207	8.51803	6.6886	chr1	155679563	155695810	+	hsa_circ_0014609	circBase	NM_004632	DAP3	exonic	479
chr1:155679564-155697529+	4.27369	4.27369	4.27369	4.27369	4.27369	4.27369	4.27369	4.27369	7.66997	4.27369	4.27369	4.27369	4.27369	4.27369	4.27369	4.27369	chr1	155679563	155697529	+		Zhang2014	NM_004632	DAP3	exonic	610
chr1:155686797-155695810+	4.27369	4.27369	4.27369	4.27369	4.27369	4.27369	4.27369	4.27369	8.99672	9.21078	4.27369	4.27369	4.27369	7.72049	4.27369	8.0809	chr1	155686796	155695810	+	hsa_circ_0014611	circBase	NM_004632	DAP3	exonic	427
chr1:155691308-155695810+	4.27369	4.27369	6.35456	4.27369	4.27369	8.59076	4.27369	4.27369	7.66997	8.43832	4.27369	9.35057	4.27369	8.40354	4.27369	7.54657	chr1	155691307	155695810	+	hsa_circ_0014613	circBase	NM_004632	DAP3	exonic	304
chr1:155695173-155695810+	9.7281	9.77294	4.27369	9.47624	9.15295	9.95983	9.74025	9.10311	6.33591	8.74407	4.27369	8.88214	9.95589	9.21444	7.97064	8.0809	chr1	155695172	155695810	+	hsa_circ_0014614	circBase	NM_004632	DAP3	exonic	202
chr1:155695173-155697529+	4.27369	8.88828	4.27369	4.27369	4.27369	4.27369	8.56071	4.27369	4.27369	4.27369	4.27369	6.77927	4.27369	4.27369	4.27369	4.27369	chr1	155695172	155697529	+	hsa_circ_0014615	circBase	NM_004632	DAP3	exonic	333
chr1:155742857-155747611-	4.27369	4.27369	4.27369	4.27369	4.27369	4.27369	4.27369	8.15298	4.27369	4.27369	4.27369	4.27369	4.27369	4.27369	7.0778	8.0809	chr1	155742856	155747611	-	hsa_circ_0110900	circBase	NM_032292	GON4L	exonic	603
chr1:155764841-155796819-	4.27369	4.27369	4.27369	7.76365	4.27369	4.27369	4.27369	4.27369	4.27369	4.27369	4.27369	4.27369	7.22096	4.27369	4.27369	4.27369	chr1	155764840	155796819	-	hsa_circ_0110904	circBase	NM_032292	GON4L	exonic	1242
chr1:155783425-155784240-	4.27369	4.27369	4.27369	4.27369	4.27369	7.14374	4.27369	4.27369	4.27369	4.27369	4.27369	4.27369	4.27369	4.27369	7.0778	4.27369	chr1	155783424	155784240	-	hsa_circ_0110907	circBase	NM_032292	GON4L	exonic	291
chr1:155823067-155823597-	7.29893	8.29201	4.27369	10.114	7.66284	10.1266	9.92881	9.41485	8.59978	8.74407	8.29749	4.27369	9.38491	8.40354	9.22422	4.27369	chr1	155823066	155823597	-	hsa_circ_0000139	circBase	NM_032292	GON4L	exonic	531
chr1:155874102-155874595-	8.76063	4.27369	4.27369	4.27369	4.27369	4.27369	4.27369	4.27369	4.27369	4.27369	4.27369	4.27369	4.27369	4.27369	4.27369	4.27369	chr1	155874101	155874595	-	hsa_circ_0006575	circBase	NM_006912	RIT1	exonic	266
chr1:155880465-155880726-	4.27369	4.27369	4.27369	4.27369	4.27369	4.27369	8.01224	4.27369	4.27369	4.27369	4.27369	4.27369	4.27369	4.27369	4.27369	4.27369	chr1	155880464	155880726	-		novel	ENST00000539040	RIT1	intronic	262
chr1:155891166-155891709-	7.96321	4.27369	4.27369	7.76365	4.27369	4.27369	7.11646	4.27369	4.27369	4.27369	4.27369	8.18407	4.27369	8.10207	8.51803	4.27369	chr1	155891165	155891709	-	hsa_circ_0008998	circBase	NM_014949	KIAA0907	exonic	312
chr1:155896467-155896947-	4.27369	4.27369	7.69214	4.27369	9.15295	4.27369	8.56071	8.15298	4.27369	4.27369	4.27369	7.6463	4.27369	6.37849	4.27369	4.27369	chr1	155896466	155896947	-	hsa_circ_0008339	circBase	NM_014949	KIAA0907	exonic	217
chr1:156286957-156287338-	4.27369	4.27369	4.27369	6.88666	4.27369	4.27369	4.27369	4.27369	4.27369	4.27369	4.27369	4.27369	6.39684	4.27369	4.27369	4.27369	chr1	156286956	156287338	-	hsa_circ_0000142	circBase	NM_005998	CCT3	exonic	215	acute lymphoblastic leukemia (ALL), cervical cancer, pancreatic ductal adenocarcinoma (PDAC), uterine leiomyoma (ULM)
chr1:156290630-156304709-	4.27369	4.27369	4.27369	6.88666	4.27369	4.27369	4.27369	4.27369	4.27369	4.27369	4.27369	4.27369	4.27369	4.27369	7.97064	4.27369	chr1	156290629	156304709	-	hsa_circ_0014717	circBase	NM_005998	CCT3	exonic	516
chr1:156294763-156304709-	4.27369	4.27369	4.27369	8.69797	4.27369	4.27369	4.27369	4.27369	4.27369	4.27369	4.27369	4.27369	4.27369	4.27369	4.27369	4.27369	chr1	156294762	156304709	-	hsa_circ_0005131	circBase	NM_005998	CCT3	exonic	329
chr1:156303338-156304709-	4.27369	4.27369	4.27369	4.27369	7.66284	4.27369	8.56071	4.27369	4.27369	4.27369	4.27369	4.27369	4.27369	4.27369	4.27369	4.27369	chr1	156303337	156304709	-	hsa_circ_0004680	circBase	NM_005998	CCT3	exonic	211
chr1:156303338-156305679-	4.27369	4.27369	4.27369	4.27369	4.27369	4.27369	4.27369	4.27369	4.27369	4.27369	4.27369	7.6463	4.27369	4.27369	4.27369	4.27369	chr1	156303337	156305679	-	hsa_circ_0014724	circBase	NM_005998	CCT3	exonic	273
chr1:156349092-156350253-	4.27369	4.27369	4.27369	4.27369	4.27369	4.27369	4.27369	4.27369	4.27369	4.27369	4.27369	4.27369	4.27369	7.20021	4.27369	4.27369	chr1	156349091	156350253	-		novel	NM_020407	RHBG	antisense	1162
chr1:156921365-156925591-	4.27369	4.27369	4.27369	4.27369	4.27369	4.27369	4.27369	4.27369	4.27369	4.27369	4.27369	4.27369	4.27369	7.20021	4.27369	4.27369	chr1	156921364	156925591	-	hsa_circ_0014815	circBase	NM_014784	ARHGEF11	exonic	254
chr1:156921365-156925594-	4.27369	4.27369	4.27369	4.27369	4.27369	4.27369	4.27369	4.27369	7.15194	4.27369	4.27369	4.27369	4.27369	4.27369	4.27369	4.27369	chr1	156921364	156925594	-	hsa_circ_0110936	circBase	NM_014784	ARHGEF11	sense overlapping	4230
chr1:158066012-158068040+	4.27369	4.27369	4.27369	4.27369	4.27369	4.27369	4.27369	4.27369	4.27369	9.39752	4.27369	4.27369	4.27369	4.27369	4.27369	4.27369	chr1	158066011	158068040	+		novel	NM_018240	KIRREL	sense overlapping	2029
chr1:158609372-158609797-	4.27369	4.27369	4.27369	4.27369	7.66284	4.27369	4.27369	4.27369	4.27369	4.27369	4.27369	4.27369	4.27369	4.27369	4.27369	4.27369	chr1	158609371	158609797	-		novel	NM_003126	SPTA1	exonic	243
chr1:158979793-158990319+	4.27369	4.27369	4.27369	4.27369	6.79436	4.27369	4.27369	7.24783	8.05034	4.27369	4.27369	4.27369	4.27369	4.27369	4.27369	4.27369	chr1	158979792	158990319	+		novel	NM_005531	IFI16	sense overlapping	10527
chr1:159015087-159019389+	4.27369	4.27369	4.27369	7.76365	4.27369	4.27369	4.27369	4.27369	4.27369	4.27369	4.27369	4.27369	4.27369	4.27369	4.27369	4.27369	chr1	159015086	159019389	+		novel	NM_001206567	IFI16	exonic	336
chr1:159020516-159020858+	4.27369	4.27369	4.27369	4.27369	7.66284	4.27369	4.27369	7.24783	4.27369	4.27369	6.87982	4.27369	4.27369	4.27369	4.27369	4.27369	chr1	159020515	159020858	+		novel	ENST00000295809	IFI16	intronic	343
chr1:159888553-159890327-	4.27369	4.27369	4.27369	4.27369	4.27369	4.27369	4.27369	4.27369	4.27369	4.27369	4.27369	4.27369	4.27369	7.20021	4.27369	4.27369	chr1	159888552	159890327	-	hsa_circ_0004617	circBase	NM_003564	TAGLN2	sense overlapping	1775
chr1:160201087-160210160-	4.27369	4.27369	4.27369	4.27369	4.27369	4.27369	4.27369	4.27369	4.27369	4.27369	4.27369	4.27369	4.27369	4.27369	7.97064	4.27369	chr1	160201086	160210160	-	hsa_circ_0014876	circBase	NM_015726	DCAF8	exonic	1021
chr1:160275223-160275563-	4.27369	4.27369	4.27369	4.27369	8.20115	4.27369	4.27369	4.27369	4.27369	4.27369	4.27369	4.27369	4.27369	4.27369	4.27369	4.27369	chr1	160275222	160275563	-		novel	NM_004371	COPA	exonic	225
chr1:160283780-160305112-	4.27369	4.27369	4.27369	4.27369	4.27369	4.27369	4.27369	4.27369	8.05034	4.27369	4.27369	4.27369	4.27369	4.27369	4.27369	4.27369	chr1	160283779	160305112	-	hsa_circ_0110970	circBase	NM_004371	COPA	exonic	614
chr1:160293221-160302347-	4.27369	4.27369	4.27369	4.27369	8.59229	8.59076	7.11646	8.15298	4.27369	8.99621	4.27369	6.77927	10.2142	7.20021	7.97064	4.27369	chr1	160293220	160302347	-	hsa_circ_0008661	circBase	NM_004371	COPA	exonic	320
chr1:160295333-160305112-	4.27369	4.27369	4.27369	4.27369	4.27369	4.27369	8.01224	4.27369	4.27369	4.27369	4.27369	4.27369	4.27369	4.27369	4.27369	4.27369	chr1	160295332	160305112	-	hsa_circ_0110971	circBase	NM_004371	COPA	exonic	378
chr1:160318789-160320040+	4.27369	4.27369	4.27369	4.27369	4.27369	4.27369	4.27369	4.27369	4.27369	8.43832	4.27369	4.27369	4.27369	4.27369	4.27369	4.27369	chr1	160318788	160320040	+	hsa_circ_0014938	circBase	NM_015331	NCSTN	exonic	392
chr1:160805985-160808839-	4.27369	4.27369	4.27369	7.76365	4.27369	4.27369	4.27369	4.27369	4.27369	4.27369	4.27369	4.27369	4.27369	4.27369	4.27369	4.27369	chr1	160805984	160808839	-		novel	NM_016382	CD244	exonic	239
chr1:161071838-161072165-	4.27369	4.27369	4.27369	4.27369	4.27369	4.27369	4.27369	4.27369	7.15194	4.27369	4.27369	4.27369	4.27369	4.27369	4.27369	7.54657	chr1	161071837	161072165	-	hsa_circ_0000145	circBase	NM_012394	PFDN2	exonic	213	Cerebellar neurodegeneration, acute myeloid leukemia (AML), cardiac hypertrophy, epithelial ovarian cancer (EOC), esophageal cancer, non-alcoholic fatty liver disease (NAFLD), pancreatic cancer, pituitary adenoma, prostate cancer
chr1:161127418-161128314+	4.27369	4.27369	4.27369	4.27369	4.27369	4.27369	4.27369	4.27369	4.27369	4.27369	4.27369	4.27369	4.27369	7.72049	4.27369	4.27369	chr1	161127417	161128314	+		novel	NM_016406	UFC1	sense overlapping	897
chr1:161748034-161753886+	4.27369	4.27369	4.27369	4.27369	4.27369	4.27369	4.27369	4.27369	4.27369	4.27369	4.27369	4.27369	4.27369	7.72049	7.97064	7.54657	chr1	161748033	161753886	+	hsa_circ_0003039	circBase	NM_007348	ATF6	exonic	272
chr1:161748034-161772062+	4.27369	4.27369	4.27369	4.27369	4.27369	4.27369	7.11646	7.24783	4.27369	4.27369	4.27369	4.27369	6.39684	4.27369	4.27369	4.27369	chr1	161748033	161772062	+	hsa_circ_0007360	circBase	NM_007348	ATF6	exonic	827
chr1:161748034-161790951+	4.27369	4.27369	4.27369	4.27369	4.27369	4.27369	4.27369	4.27369	4.27369	4.27369	4.27369	8.88214	4.27369	7.20021	4.27369	4.27369	chr1	161748033	161790951	+		novel	NM_007348	ATF6	exonic	1105
chr1:161761198-161772062+	9.3749	4.27369	4.27369	4.27369	4.27369	4.27369	4.27369	4.27369	4.27369	4.27369	4.27369	4.27369	4.27369	4.27369	4.27369	4.27369	chr1	161761197	161772062	+		novel	NM_007348	ATF6	exonic	555
chr1:161816239-161833102+	4.27369	4.27369	4.27369	8.30516	9.15295	4.27369	7.11646	7.24783	4.27369	8.43832	4.27369	6.77927	4.27369	6.37849	7.97064	4.27369	chr1	161816238	161833102	+	hsa_circ_0008857	circBase	NM_007348	ATF6	exonic	532
chr1:161821512-161882170+	4.27369	4.27369	4.27369	4.27369	4.27369	4.27369	4.27369	4.27369	9.30768	4.27369	4.27369	4.27369	8.42606	4.27369	4.27369	4.27369	chr1	161821511	161882170	+	hsa_circ_0110997	circBase	NM_007348	ATF6	exonic	485
chr1:162257134-162302915+	4.27369	4.27369	4.27369	8.30516	4.27369	4.27369	4.27369	4.27369	4.27369	4.27369	4.27369	4.27369	4.27369	4.27369	4.27369	4.27369	chr1	162257133	162302915	+		novel	NM_014697	NOS1AP	exonic	276
chr1:162469745-162492435+	4.27369	4.27369	4.27369	4.27369	4.27369	4.27369	4.27369	4.27369	4.27369	4.27369	4.27369	4.27369	7.22096	6.37849	4.27369	4.27369	chr1	162469744	162492435	+	hsa_circ_0111006	circBase	NM_144624	UHMK1	sense overlapping	22691
chr1:162482290-162482613+	4.27369	4.27369	4.27369	8.30516	4.27369	4.27369	4.27369	4.27369	4.27369	4.27369	4.27369	4.27369	4.27369	4.27369	4.27369	4.27369	chr1	162482289	162482613	+	hsa_circ_0015045	circBase	NM_144624	UHMK1	exonic	176
chr1:162535802-162536138+	4.27369	4.27369	4.27369	4.27369	8.20115	4.27369	7.11646	4.27369	4.27369	4.27369	4.27369	4.27369	4.27369	4.27369	4.27369	4.27369	chr1	162535801	162536138	+		novel	NM_003115	UAP1	exonic	337
chr1:162535802-162560301+	4.27369	4.27369	4.27369	4.27369	4.27369	4.27369	4.27369	4.27369	4.27369	4.27369	4.27369	4.27369	6.39684	8.10207	4.27369	4.27369	chr1	162535801	162560301	+	hsa_circ_0015047	circBase	NM_003115	UAP1	exonic	1415
chr1:162546567-162558623+	4.27369	4.27369	4.27369	4.27369	4.27369	4.27369	8.56071	4.27369	4.27369	4.27369	4.27369	4.27369	4.27369	4.27369	4.27369	4.27369	chr1	162546566	162558623	+	hsa_circ_0111012	circBase	NM_003115	UAP1	exonic	889
chr1:162546567-162571304+	4.27369	4.27369	4.27369	4.27369	4.27369	4.27369	4.27369	4.27369	4.27369	4.27369	4.27369	4.27369	7.22096	4.27369	4.27369	4.27369	chr1	162546566	162571304	+		novel	NM_003115	UAP1	sense overlapping	24738
chr1:162558483-162567648+	4.27369	8.29201	4.27369	4.27369	4.27369	4.27369	4.27369	4.27369	4.27369	4.27369	4.27369	4.27369	4.27369	4.27369	4.27369	4.27369	chr1	162558482	162567648	+		novel	NM_003115	UAP1	exonic	397
chr1:163122340-163138158-	4.27369	4.27369	4.27369	4.27369	4.27369	4.27369	4.27369	4.27369	4.27369	4.27369	4.27369	4.27369	4.27369	4.27369	8.51803	4.27369	chr1	163122339	163138158	-	hsa_circ_0015066	circBase	NM_003617	RGS5	exonic	340
chr1:164566096-164566599+	4.27369	9.18187	4.27369	4.27369	4.27369	4.27369	4.27369	4.27369	4.27369	4.27369	4.27369	4.27369	4.27369	4.27369	4.27369	4.27369	chr1	164566095	164566599	+		novel	uc010pkv.2	PBX1	intronic	504
chr1:164776779-164790863+	4.27369	4.27369	4.27369	4.27369	4.27369	4.27369	4.27369	4.27369	4.27369	4.27369	4.27369	8.18407	4.27369	4.27369	4.27369	4.27369	chr1	164776778	164790863	+	hsa_circ_0015068	circBase	NM_002585	PBX1	exonic	499
chr1:164789309-164790863+	4.27369	4.27369	4.27369	4.27369	4.27369	4.27369	4.27369	4.27369	4.27369	4.27369	4.27369	4.27369	4.27369	4.27369	4.27369	8.46994	chr1	164789308	164790863	+	hsa_circ_0015069	circBase	NM_002585	PBX1	exonic	203
chr1:165648679-165652347-	4.27369	4.27369	4.27369	8.30516	4.27369	4.27369	4.27369	4.27369	4.27369	4.27369	4.27369	4.27369	4.27369	4.27369	7.97064	4.27369	chr1	165648678	165652347	-	hsa_circ_0005666	circBase	NM_000696	ALDH9A1	exonic	603
chr1:165829140-165829482+	4.27369	4.27369	8.62304	4.27369	4.27369	4.27369	4.27369	4.27369	4.27369	4.27369	4.27369	4.27369	4.27369	4.27369	4.27369	4.27369	chr1	165829139	165829482	+		novel	ENST00000367879	UCK2	intronic	343
chr1:165859441-165865569+	4.27369	4.27369	4.27369	4.27369	4.27369	4.27369	4.27369	4.27369	4.27369	8.74407	4.27369	4.27369	4.27369	4.27369	4.27369	4.27369	chr1	165859440	165865569	+	hsa_circ_0008054	circBase	NM_012474	UCK2	exonic	400
chr1:166831440-166833158-	4.27369	4.27369	4.27369	4.27369	4.27369	7.14374	7.11646	8.15298	4.27369	4.27369	4.27369	4.27369	4.27369	4.27369	4.27369	4.27369	chr1	166831439	166833158	-	hsa_circ_0111053	circBase	NM_053053	TADA1	exonic	308
chr1:166904538-166927338-	4.27369	4.27369	4.27369	4.27369	4.27369	4.27369	4.27369	4.27369	4.27369	4.27369	4.27369	4.27369	4.27369	4.27369	4.27369	7.54657	chr1	166904537	166927338	-		novel	NM_199351	ILDR2	exonic	834
chr1:167197460-167197701+	4.27369	4.27369	4.27369	4.27369	4.27369	4.27369	4.27369	8.15298	4.27369	4.27369	4.27369	4.27369	4.27369	4.27369	4.27369	4.27369	chr1	167197459	167197701	+	hsa_circ_0111058	circBase	NM_001198786	POU2F1	intronic	242
chr1:167515338-167517358-	4.27369	4.27369	4.27369	4.27369	4.27369	4.27369	4.27369	7.24783	4.27369	8.74407	4.27369	4.27369	7.74219	4.27369	4.27369	4.27369	chr1	167515337	167517358	-	hsa_circ_0111068	circBase	NM_003851	CREG1	exonic	305
chr1:167734820-167745403+	4.27369	4.27369	4.27369	6.88666	4.27369	8.04154	4.27369	4.27369	4.27369	9.21078	4.27369	4.27369	4.27369	7.20021	4.27369	8.46994	chr1	167734819	167745403	+	hsa_circ_0000153	circBase	NM_003953	MPZL1	exonic	617	epithelial ovarian cancer (EOC), malignant melanoma
chr1:167741512-167745403+	4.27369	4.27369	4.27369	4.27369	4.27369	7.14374	8.01224	4.27369	4.27369	4.27369	4.27369	4.27369	4.27369	4.27369	4.27369	4.27369	chr1	167741511	167745403	+	hsa_circ_0007921	circBase	NM_003953	MPZL1	exonic	450
chr1:167921038-167944253+	4.27369	4.27369	4.27369	6.88666	9.72148	4.27369	4.27369	4.27369	6.33591	4.27369	4.27369	7.6463	4.27369	4.27369	4.27369	4.27369	chr1	167921037	167944253	+	hsa_circ_0000154	circBase	NM_018442	DCAF6	exonic	341	Alzheimer's disease, acute myeloid leukemia (AML), bladder cancer, breast cancer, cardiac hypertrophy, colorectal cancer, epithelial ovarian cancer (EOC), hepatocellular carcinoma (HCC), kidney cancer, lung cancer, malignant melanoma, multiple myeloma (MM), pituitary adenoma, prostate cancer, retinitis pigmentosa (RP), schizophrenia
chr1:167935867-167944253+	4.27369	4.27369	4.27369	4.27369	9.72148	7.14374	9.26781	8.15298	8.35106	4.27369	6.87982	4.27369	7.74219	4.27369	8.51803	4.27369	chr1	167935866	167944253	+	hsa_circ_0009109	circBase	NM_018442	DCAF6	exonic	279
chr1:167935867-167974031+	4.27369	4.27369	4.27369	4.27369	4.27369	4.27369	4.27369	4.27369	4.27369	4.27369	4.27369	4.27369	4.27369	7.20021	4.27369	7.54657	chr1	167935866	167974031	+	hsa_circ_0015112	circBase	NM_018442	DCAF6	exonic	1219
chr1:167988783-167992285+	4.27369	4.27369	4.27369	4.27369	4.27369	4.27369	4.27369	4.27369	4.27369	4.27369	4.27369	4.27369	4.27369	8.86523	4.27369	4.27369	chr1	167988782	167992285	+	hsa_circ_0111074	circBase	NM_001017977	DCAF6	intronic	3503
chr1:168007609-168014465+	4.27369	4.27369	4.27369	6.88666	7.66284	4.27369	4.27369	4.27369	4.27369	4.27369	4.27369	4.27369	4.27369	4.27369	4.27369	4.27369	chr1	168007608	168014465	+	hsa_circ_0000155	circBase	NM_018442	DCAF6	exonic	649	T-cell leukemia, acute lymphoblastic leukemia (ALL), acute myeloid leukemia (AML), colorectal cancer, glioma, pancreatic ductal adenocarcinoma (PDAC)
chr1:168012263-168014465+	4.27369	4.27369	4.27369	4.27369	4.27369	4.27369	4.27369	4.27369	4.27369	4.27369	4.27369	4.27369	4.27369	8.10207	4.27369	4.27369	chr1	168012262	168014465	+	hsa_circ_0015133	circBase	NM_018442	DCAF6	exonic	531
chr1:168012263-168037701+	4.27369	4.27369	4.27369	4.27369	8.20115	4.27369	4.27369	4.27369	4.27369	4.27369	4.27369	4.27369	4.27369	4.27369	4.27369	4.27369	chr1	168012262	168037701	+	hsa_circ_0015134	circBase	NM_018442	DCAF6	exonic	1022
chr1:168034828-168037701+	8.20749	4.27369	4.27369	4.27369	4.27369	4.27369	4.27369	4.27369	4.27369	4.27369	4.27369	4.27369	4.27369	4.27369	4.27369	4.27369	chr1	168034827	168037701	+	hsa_circ_0111079	circBase	NM_018442	DCAF6	exonic	352
chr1:168073715-168074132-	4.27369	4.27369	4.27369	4.27369	4.27369	4.27369	4.27369	4.27369	4.27369	4.27369	4.27369	4.27369	8.12427	4.27369	4.27369	4.27369	chr1	168073714	168074132	-	hsa_circ_0015136	circBase	NM_153832	GPR161	exonic	418
chr1:168073715-168083787-	4.27369	4.27369	4.27369	4.27369	4.27369	4.27369	4.27369	4.27369	4.27369	4.27369	4.27369	4.27369	7.74219	4.27369	4.27369	4.27369	chr1	168073714	168083787	-	hsa_circ_0015137	circBase	NM_153832	GPR161	exonic	512
chr1:168153140-168160738+	4.27369	4.27369	4.27369	7.76365	4.27369	4.27369	4.27369	7.24783	4.27369	4.27369	8.29749	4.27369	4.27369	4.27369	4.27369	4.27369	chr1	168153139	168160738	+	hsa_circ_0015140	circBase	NM_152902	TIPRL	exonic	412
chr1:168208369-168212331+	4.27369	4.27369	4.27369	4.27369	4.27369	4.27369	4.27369	4.27369	4.27369	4.27369	4.27369	4.27369	4.27369	7.20021	4.27369	4.27369	chr1	168208368	168212331	+		novel	uc001gfj.4	TBX19	intronic	3963
chr1:168221453-168221698+	4.27369	4.27369	4.27369	4.27369	4.27369	8.98759	4.27369	4.27369	4.27369	4.27369	4.27369	4.27369	4.27369	4.27369	4.27369	4.27369	chr1	168221452	168221698	+		novel	uc001gfj.4	TBX19	intronic	246
chr1:169199956-169206925-	4.27369	4.27369	4.27369	4.27369	4.27369	4.27369	4.27369	4.27369	8.59978	4.27369	8.29749	4.27369	4.27369	6.37849	4.27369	6.6886	chr1	169199955	169206925	-	hsa_circ_0111095	circBase	NM_013330	NME7	exonic	236
chr1:169199956-169256646-	4.27369	9.4257	4.27369	4.27369	4.27369	4.27369	4.27369	4.27369	4.27369	4.27369	4.27369	7.6463	7.74219	8.65278	4.27369	6.6886	chr1	169199955	169256646	-	hsa_circ_0015154	circBase	NM_013330	NME7	exonic	342
chr1:169288397-169293738-	4.27369	4.27369	4.27369	4.27369	4.27369	8.04154	4.27369	4.27369	4.27369	4.27369	4.27369	4.27369	4.27369	4.27369	4.27369	4.27369	chr1	169288396	169293738	-	hsa_circ_0111101	circBase	ENST00000480478	NME7	intronic	5342
chr1:169446393-169446995-	4.27369	4.27369	4.27369	7.76365	4.27369	4.27369	4.27369	4.27369	4.27369	4.27369	4.27369	4.27369	4.27369	4.27369	4.27369	4.27369	chr1	169446392	169446995	-	hsa_circ_0015164	circBase	NM_006996	SLC19A2	exonic	603
chr1:169767998-169777070+	4.27369	4.27369	4.27369	4.27369	4.27369	4.27369	4.27369	8.70489	4.27369	4.27369	4.27369	4.27369	4.27369	4.27369	4.27369	4.27369	chr1	169767997	169777070	+	hsa_circ_0015171	circBase	NM_018186	C1orf112	exonic	827
chr1:169770024-169777070+	4.27369	4.27369	4.27369	4.27369	7.66284	4.27369	4.27369	4.27369	4.27369	4.27369	4.27369	4.27369	4.27369	4.27369	4.27369	4.27369	chr1	169770023	169777070	+		novel	NM_018186	C1orf112	exonic	725
chr1:169771762-169777070+	4.27369	4.27369	4.27369	4.27369	8.20115	4.27369	4.27369	4.27369	4.27369	4.27369	4.27369	4.27369	4.27369	4.27369	7.0778	4.27369	chr1	169771761	169777070	+	hsa_circ_0015173	circBase	NM_018186	C1orf112	exonic	636
chr1:169923152-169961396-	4.27369	4.27369	4.27369	4.27369	4.27369	4.27369	4.27369	4.27369	4.27369	4.27369	4.27369	4.27369	4.27369	4.27369	4.27369	8.46994	chr1	169923151	169961396	-	hsa_circ_0015184	circBase	NM_014970	KIFAP3	exonic	1090
chr1:169939181-170001116-	4.27369	4.27369	4.27369	4.27369	4.27369	4.27369	4.27369	4.27369	4.27369	4.27369	7.7562	4.27369	4.27369	4.27369	4.27369	4.27369	chr1	169939180	170001116	-		novel	NM_014970	KIFAP3	sense overlapping	61936
chr1:169947226-170001116-	4.27369	4.27369	4.27369	9.47624	4.27369	8.04154	8.56071	9.10311	9.44118	9.84563	4.27369	9.70361	10.0472	10.5392	11.1888	9.24317	chr1	169947225	170001116	-	hsa_circ_0111121	circBase	NM_014970	KIFAP3	sense overlapping	53891
chr1:169985603-169993737-	4.27369	4.27369	4.27369	4.27369	4.27369	4.27369	4.27369	7.24783	4.27369	4.27369	4.27369	4.27369	4.27369	4.27369	4.27369	4.27369	chr1	169985602	169993737	-	hsa_circ_0015189	circBase	NM_014970	KIFAP3	exonic	342
chr1:169985603-170016007-	4.27369	4.27369	4.27369	4.27369	4.27369	4.27369	4.27369	4.27369	4.27369	4.27369	4.27369	4.27369	4.27369	4.27369	8.51803	4.27369	chr1	169985602	170016007	-	hsa_circ_0111124	circBase	NM_014970	KIFAP3	exonic	1019
chr1:170688867-170699489+	4.27369	4.27369	4.27369	4.27369	4.27369	4.27369	4.27369	4.27369	4.27369	4.27369	4.27369	4.27369	4.27369	4.27369	7.0778	4.27369	chr1	170688866	170699489	+	hsa_circ_0007745	circBase	NM_006902	PRRX1	exonic	430
chr1:171481171-171519379+	4.27369	4.27369	4.27369	4.27369	8.89968	4.27369	4.27369	4.27369	4.27369	4.27369	4.27369	4.27369	4.27369	4.27369	4.27369	4.27369	chr1	171481170	171519379	+		novel	NM_015172	PRRC2C	exonic	5178
chr1:171491316-171492661+	4.27369	4.27369	4.27369	4.27369	4.27369	7.14374	4.27369	4.27369	8.05034	4.27369	4.27369	4.27369	4.27369	4.27369	4.27369	4.27369	chr1	171491315	171492661	+	hsa_circ_0015207	circBase	NM_015172	PRRC2C	exonic	305
chr1:171492360-171496983+	4.27369	4.27369	4.27369	6.88666	4.27369	4.27369	4.27369	7.24783	4.27369	4.27369	4.27369	4.27369	7.22096	4.27369	4.27369	4.27369	chr1	171492359	171496983	+	hsa_circ_0003644	circBase	NM_015172	PRRC2C	exonic	421
chr1:171492360-171502100+	6.03088	4.27369	4.27369	4.27369	4.27369	4.27369	4.27369	4.27369	4.27369	4.27369	4.27369	8.57492	4.27369	4.27369	7.97064	4.27369	chr1	171492359	171502100	+	hsa_circ_0015211	circBase	NM_015172	PRRC2C	exonic	1040
chr1:171493960-171502100+	4.27369	4.27369	4.27369	4.27369	7.66284	7.14374	4.27369	4.27369	4.27369	4.27369	4.27369	4.27369	4.27369	4.27369	4.27369	4.27369	chr1	171493959	171502100	+	hsa_circ_0111134	circBase	NM_015172	PRRC2C	exonic	818
chr1:171504567-171514826+	4.27369	4.27369	4.27369	4.27369	4.27369	4.27369	4.27369	8.15298	4.27369	4.27369	4.27369	4.27369	4.27369	4.27369	4.27369	4.27369	chr1	171504566	171514826	+		novel	NM_015172	PRRC2C	exonic	3099
chr1:171519225-171530242+	4.27369	4.27369	4.27369	4.27369	7.66284	4.27369	4.27369	4.27369	4.27369	4.27369	4.27369	4.27369	4.27369	4.27369	4.27369	4.27369	chr1	171519224	171530242	+		novel	NM_015172	PRRC2C	exonic	1145
chr1:171537386-171544267+	4.27369	4.27369	4.27369	7.76365	8.20115	7.14374	4.27369	4.27369	4.27369	4.27369	4.27369	6.77927	8.42606	4.27369	7.97064	7.54657	chr1	171537385	171544267	+	hsa_circ_0004412	circBase	NM_015172	PRRC2C	exonic	397
chr1:171537386-171556890+	4.27369	4.27369	4.27369	4.27369	4.27369	4.27369	4.27369	4.27369	4.27369	4.27369	4.27369	4.27369	4.27369	7.72049	4.27369	4.27369	chr1	171537385	171556890	+		novel	NM_015172	PRRC2C	exonic	1514
chr1:171548493-171556890+	4.27369	4.27369	4.27369	4.27369	4.27369	4.27369	4.27369	4.27369	4.27369	8.99621	4.27369	4.27369	4.27369	4.27369	4.27369	4.27369	chr1	171548492	171556890	+	hsa_circ_0015243	circBase	NM_015172	PRRC2C	exonic	913
chr1:172001542-172100428+	9.56228	4.27369	4.27369	4.27369	8.20115	4.27369	4.27369	4.27369	4.27369	4.27369	4.27369	4.27369	4.27369	4.27369	4.27369	4.27369	chr1	172001541	172100428	+		novel	NM_015569	DNM3	exonic	1070
chr1:172007459-172017890+	4.27369	4.27369	4.27369	8.30516	4.27369	4.27369	4.27369	4.27369	4.27369	8.04985	4.27369	4.27369	4.27369	4.27369	4.27369	4.27369	chr1	172007458	172017890	+	hsa_circ_0111150	circBase	NM_015569	DNM3	exonic	486
chr1:172007459-172038045+	8.41633	4.27369	4.27369	4.27369	4.27369	4.27369	4.27369	4.27369	4.27369	4.27369	4.27369	8.18407	4.27369	4.27369	4.27369	4.27369	chr1	172007458	172038045	+	hsa_circ_0111151	circBase	NM_015569	DNM3	exonic	573
chr1:172011149-172017890+	4.27369	4.27369	4.27369	7.76365	4.27369	4.27369	4.27369	4.27369	4.27369	4.27369	4.27369	4.27369	4.27369	4.27369	4.27369	4.27369	chr1	172011148	172017890	+	hsa_circ_0111152	circBase	NM_015569	DNM3	exonic	343
chr1:172011149-172062015+	4.27369	4.27369	4.27369	7.76365	4.27369	4.27369	4.27369	4.27369	4.27369	4.27369	4.27369	4.27369	4.27369	4.27369	4.27369	4.27369	chr1	172011148	172062015	+		novel	NM_015569	DNM3	exonic	553
chr1:172061964-172152036+	4.27369	4.27369	4.27369	4.27369	4.27369	4.27369	4.27369	4.27369	4.27369	4.27369	4.27369	4.27369	4.27369	7.20021	4.27369	4.27369	chr1	172061963	172152036	+	hsa_circ_0111157	circBase	NM_015569	DNM3	sense overlapping	90073
chr1:172109620-172113577-	8.59873	4.27369	8.07304	8.69797	7.66284	4.27369	8.56071	8.15298	4.27369	6.66147	6.87982	7.6463	4.27369	4.27369	10.7777	4.27369	chr1	172109619	172113577	-	hsa_circ_0005230	circBase	NR_038397	DNM3OS	sense overlapping	3958
chr1:172356273-172357949+	4.27369	4.27369	4.27369	4.27369	4.27369	4.27369	4.27369	7.24783	4.27369	4.27369	4.27369	4.27369	8.12427	4.27369	7.0778	7.54657	chr1	172356272	172357949	+	hsa_circ_0111165	circBase	NM_015569	DNM3	exonic	464
chr1:172520652-172526934+	6.79996	4.27369	4.27369	6.88666	8.89968	4.27369	4.27369	4.27369	4.27369	4.27369	7.7562	8.57492	7.74219	4.27369	7.0778	6.6886	chr1	172520651	172526934	+	hsa_circ_0000160	circBase	NM_014283	SUCO	exonic	670	Alzheimer's disease, Burkitt lymphoma, Down syndrome (DS), Hodgkin's lymphoma, acute lymphoblastic leukemia (ALL), acute myeloid leukemia (AML), acute promyelocytic leukemia (APL), adenoma, breast cancer, cardiac hypertrophy, cervical cancer, cholangiocarcinoma, chronic lymphocytic leukemia (CLL), colorectal cancer, diffuse large B-cell lymphoma (DLBCL), epithelial ovarian cancer (EOC), facioscap…
chr1:172520652-172539870+	4.27369	4.27369	4.27369	4.27369	4.27369	4.27369	4.27369	4.27369	4.27369	4.27369	4.27369	4.27369	4.27369	7.20021	4.27369	6.6886	chr1	172520651	172539870	+	hsa_circ_0015259	circBase	NM_014283	SUCO	exonic	987
chr1:172520652-172548407+	4.27369	4.27369	4.27369	4.27369	9.15295	4.27369	4.27369	4.27369	4.27369	4.27369	4.27369	4.27369	4.27369	4.27369	4.27369	4.27369	chr1	172520651	172548407	+	hsa_circ_0015260	circBase	NM_014283	SUCO	exonic	1436
chr1:172520652-172560211+	4.27369	4.27369	4.27369	4.27369	4.27369	4.27369	4.27369	4.27369	4.27369	4.27369	4.27369	8.18407	4.27369	8.40354	7.0778	4.27369	chr1	172520651	172560211	+	hsa_circ_0015261	circBase	NM_014283	SUCO	exonic	2851
chr1:172525009-172526934+	4.27369	4.27369	6.35456	7.76365	4.27369	4.27369	4.27369	8.15298	4.27369	4.27369	4.27369	4.27369	4.27369	4.27369	7.97064	4.27369	chr1	172525008	172526934	+	hsa_circ_0015262	circBase	NM_014283	SUCO	exonic	444
chr1:172525009-172539870+	4.27369	4.27369	4.27369	4.27369	4.27369	4.27369	4.27369	4.27369	4.27369	4.27369	4.27369	4.27369	7.22096	7.72049	4.27369	4.27369	chr1	172525008	172539870	+	hsa_circ_0111166	circBase	NM_014283	SUCO	exonic	761
chr1:172525009-172560211+	4.27369	4.27369	4.27369	4.27369	4.27369	4.27369	4.27369	7.24783	4.27369	4.27369	4.27369	4.27369	4.27369	4.27369	4.27369	4.27369	chr1	172525008	172560211	+	hsa_circ_0111168	circBase	NM_014283	SUCO	exonic	2625
chr1:173212301-173212509-	4.27369	4.27369	4.27369	4.27369	4.27369	4.27369	4.27369	4.27369	4.27369	4.27369	4.27369	4.27369	4.27369	4.27369	7.97064	4.27369	chr1	173212300	173212509	-		novel	NR_037845	LOC100506023	intronic	209
chr1:173490440-173499193-	4.27369	4.27369	4.27369	4.27369	4.27369	4.27369	4.27369	4.27369	4.27369	4.27369	4.27369	4.27369	8.42606	4.27369	4.27369	4.27369	chr1	173490439	173499193	-	hsa_circ_0111176	circBase	NM_178527	SLC9C2	exonic	576
chr1:173702852-173703425+	4.27369	4.27369	8.07304	4.27369	8.59229	4.27369	4.27369	4.27369	4.27369	4.27369	4.27369	4.27369	4.27369	4.27369	4.27369	4.27369	chr1	173702851	173703425	+	hsa_circ_0015272	circBase	NM_014458	KLHL20	exonic	574
chr1:173725062-173735428+	4.27369	4.27369	4.27369	4.27369	4.27369	4.27369	4.27369	4.27369	4.27369	4.27369	4.27369	4.27369	4.27369	7.20021	4.27369	4.27369	chr1	173725061	173735428	+		novel	NM_014458	KLHL20	exonic	444
chr1:173726115-173744981+	4.27369	4.27369	4.27369	4.27369	4.27369	4.27369	4.27369	4.27369	6.33591	4.27369	4.27369	4.27369	4.27369	4.27369	7.0778	7.54657	chr1	173726114	173744981	+	hsa_circ_0015278	circBase	NM_014458	KLHL20	exonic	671
chr1:173795825-173808684+	4.27369	4.27369	4.27369	4.27369	8.20115	4.27369	4.27369	4.27369	4.27369	4.27369	4.27369	4.27369	4.27369	4.27369	4.27369	4.27369	chr1	173795824	173808684	+		novel	NM_018122	DARS2	exonic	893
chr1:173799798-173802637+	4.27369	4.27369	4.27369	4.27369	4.27369	4.27369	4.27369	4.27369	4.27369	4.27369	4.27369	4.27369	4.27369	7.20021	7.0778	4.27369	chr1	173799797	173802637	+	hsa_circ_0111196	circBase	NM_018122	DARS2	exonic	322
chr1:173800673-173814429+	4.27369	4.27369	4.27369	4.27369	4.27369	4.27369	4.27369	4.27369	4.27369	4.27369	4.27369	4.27369	4.27369	4.27369	4.27369	8.0809	chr1	173800672	173814429	+		novel	NM_018122	DARS2	exonic	795
chr1:173915614-173947758-	4.27369	4.27369	4.27369	4.27369	4.27369	4.27369	4.27369	4.27369	7.15194	4.27369	4.27369	4.27369	4.27369	4.27369	4.27369	4.27369	chr1	173915613	173947758	-	hsa_circ_0111207	circBase	NM_172071	RC3H1	exonic	1992
chr1:173933977-173941765-	4.27369	4.27369	4.27369	4.27369	4.27369	4.27369	4.27369	4.27369	4.27369	4.27369	4.27369	4.27369	7.22096	4.27369	4.27369	4.27369	chr1	173933976	173941765	-	hsa_circ_0111209	circBase	NM_172071	RC3H1	exonic	514
chr1:173961893-173962273-	4.27369	4.27369	4.27369	4.27369	4.27369	8.04154	8.01224	4.27369	4.27369	4.27369	4.27369	8.18407	7.74219	4.27369	4.27369	4.27369	chr1	173961892	173962273	-	hsa_circ_0004927	circBase	ENST00000367696	RC3H1	exonic	381
chr1:174190110-174274265+	4.27369	4.27369	4.27369	4.27369	8.20115	4.27369	4.27369	4.27369	4.27369	4.27369	4.27369	4.27369	4.27369	4.27369	4.27369	4.27369	chr1	174190109	174274265	+		novel	NM_014857	RABGAP1L	exonic	1327
chr1:174231170-174247917+	4.27369	4.27369	4.27369	4.27369	4.27369	4.27369	4.27369	8.15298	4.27369	4.27369	4.27369	4.27369	4.27369	4.27369	4.27369	4.27369	chr1	174231169	174247917	+		novel	NM_014857	RABGAP1L	sense overlapping	16748
chr1:174274124-174363283+	4.27369	4.27369	4.27369	4.27369	4.27369	4.27369	4.27369	4.27369	7.15194	4.27369	4.27369	4.27369	4.27369	4.27369	4.27369	4.27369	chr1	174274123	174363283	+	hsa_circ_0111227	circBase	NM_014857	RABGAP1L	exonic	387
chr1:174606513-174671394+	4.27369	4.27369	4.27369	4.27369	4.27369	4.27369	4.27369	4.27369	4.27369	8.74407	4.27369	4.27369	4.27369	4.27369	4.27369	4.27369	chr1	174606512	174671394	+	hsa_circ_0015335	circBase	NM_014857	RABGAP1L	exonic	459
chr1:174938414-174952042+	4.27369	4.27369	4.27369	4.27369	4.27369	4.27369	4.27369	4.27369	4.27369	4.27369	4.27369	4.27369	4.27369	4.27369	4.27369	7.54657	chr1	174938413	174952042	+	hsa_circ_0111236	circBase	NM_001243764	RABGAP1L	exonic	372
chr1:175943424-175944268-	4.27369	8.80449	4.27369	4.27369	4.27369	4.27369	4.27369	4.27369	4.27369	4.27369	4.27369	4.27369	4.27369	4.27369	4.27369	4.27369	chr1	175943423	175944268	-		novel	ENST00000308769	RFWD2	intronic	845
chr1:175996708-176015460-	4.27369	4.27369	4.27369	4.27369	7.66284	4.27369	4.27369	4.27369	4.27369	4.27369	4.27369	4.27369	4.27369	4.27369	4.27369	4.27369	chr1	175996707	176015460	-	hsa_circ_0015359	circBase	NM_022457	RFWD2	exonic	452
chr1:175996708-176055026-	4.27369	4.27369	4.27369	4.27369	4.27369	8.04154	4.27369	4.27369	4.27369	4.27369	4.27369	4.27369	4.27369	4.27369	4.27369	4.27369	chr1	175996707	176055026	-	hsa_circ_0111254	circBase	NM_022457	RFWD2	exonic	703
chr1:176012322-176015460-	4.27369	4.27369	4.27369	4.27369	4.27369	4.27369	4.27369	8.15298	4.27369	4.27369	4.27369	4.27369	4.27369	4.27369	4.27369	4.27369	chr1	176012321	176015460	-	hsa_circ_0005357	circBase	NM_022457	RFWD2	exonic	335
chr1:176012322-176105683-	4.27369	4.27369	4.27369	4.27369	4.27369	4.27369	4.27369	4.27369	4.27369	4.27369	4.27369	4.27369	6.39684	4.27369	4.27369	8.0809	chr1	176012321	176105683	-	hsa_circ_0111257	circBase	NM_022457	RFWD2	exonic	781
chr1:176050288-176085817-	4.27369	9.04253	4.27369	4.27369	4.27369	4.27369	4.27369	7.24783	4.27369	9.39752	4.27369	8.18407	4.27369	4.27369	4.27369	4.27369	chr1	176050287	176085817	-	hsa_circ_0015365	circBase	NM_022457	RFWD2	exonic	309
chr1:176050288-176105683-	8.59873	4.27369	4.27369	4.27369	4.27369	4.27369	4.27369	4.27369	4.27369	9.84563	4.27369	6.77927	8.12427	7.72049	4.27369	4.27369	chr1	176050287	176105683	-	hsa_circ_0003572	circBase	NM_022457	RFWD2	exonic	446
chr1:176085760-176105683-	4.27369	4.27369	4.27369	8.30516	4.27369	7.14374	4.27369	4.27369	8.59978	4.27369	4.27369	4.27369	6.39684	4.27369	7.97064	4.27369	chr1	176085759	176105683	-	hsa_circ_0015373	circBase	NM_022457	RFWD2	exonic	195
chr1:176085760-176133027-	4.27369	4.27369	4.27369	4.27369	4.27369	4.27369	4.27369	4.27369	4.27369	4.27369	4.27369	4.27369	4.27369	4.27369	4.27369	8.0809	chr1	176085759	176133027	-	hsa_circ_0111264	circBase	NM_022457	RFWD2	exonic	461
chr1:176104146-176133027-	4.27369	4.27369	4.27369	4.27369	4.27369	4.27369	4.27369	4.27369	8.59978	8.04985	4.27369	4.27369	4.27369	4.27369	4.27369	4.27369	chr1	176104145	176133027	-	hsa_circ_0008566	circBase	NM_022457	RFWD2	exonic	403
chr1:176104146-176145143-	4.27369	4.27369	4.27369	4.27369	4.27369	4.27369	4.27369	4.27369	4.27369	4.27369	4.27369	4.27369	4.27369	7.20021	4.27369	4.27369	chr1	176104145	176145143	-	hsa_circ_0111266	circBase	NM_022457	RFWD2	exonic	501
chr1:176104146-176153828-	4.27369	4.27369	4.27369	4.27369	4.27369	4.27369	4.27369	4.27369	4.27369	4.27369	4.27369	4.27369	4.27369	7.20021	4.27369	4.27369	chr1	176104145	176153828	-	hsa_circ_0111267	circBase	NM_022457	RFWD2	exonic	561
chr1:176113141-176145143-	4.27369	4.27369	4.27369	4.27369	4.27369	4.27369	4.27369	4.27369	4.27369	4.27369	4.27369	4.27369	4.27369	4.27369	4.27369	8.0809	chr1	176113140	176145143	-	hsa_circ_0111270	circBase	NM_022457	RFWD2	sense overlapping	32003
chr1:176118142-176133027-	4.27369	4.27369	4.27369	4.27369	9.36832	4.27369	8.56071	4.27369	4.27369	4.27369	4.27369	4.27369	4.27369	4.27369	7.0778	4.27369	chr1	176118141	176133027	-	hsa_circ_0015376	circBase	NM_022457	RFWD2	exonic	266
chr1:176132005-176133027-	4.27369	4.27369	8.83529	4.27369	7.66284	8.04154	4.27369	8.15298	4.27369	4.27369	4.27369	4.27369	7.22096	7.20021	7.0778	4.27369	chr1	176132004	176133027	-	hsa_circ_0015377	circBase	NM_022457	RFWD2	exonic	197
chr1:176132005-176145143-	4.27369	4.27369	4.27369	4.27369	4.27369	4.27369	4.27369	4.27369	4.27369	4.27369	4.27369	4.27369	7.22096	4.27369	4.27369	4.27369	chr1	176132004	176145143	-	hsa_circ_0003011	circBase	NM_022457	RFWD2	exonic	295
chr1:176132005-176153828-	4.27369	4.27369	4.27369	4.27369	4.27369	4.27369	4.27369	8.15298	4.27369	4.27369	4.27369	4.27369	6.39684	4.27369	4.27369	4.27369	chr1	176132004	176153828	-	hsa_circ_0009064	circBase	NM_022457	RFWD2	exonic	355
chr1:176145046-176153828-	4.27369	4.27369	4.27369	4.27369	4.27369	4.27369	4.27369	8.70489	4.27369	4.27369	4.27369	4.27369	4.27369	4.27369	4.27369	4.27369	chr1	176145045	176153828	-	hsa_circ_0015379	circBase	NM_022457	RFWD2	exonic	158
chr1:176563660-176564731+	4.27369	4.27369	4.27369	4.27369	4.27369	4.27369	4.27369	4.27369	4.27369	4.27369	4.27369	4.27369	4.27369	4.27369	4.27369	8.46994	chr1	176563659	176564731	+	hsa_circ_0015382	circBase	NM_020318	PAPPA2	exonic	1072
chr1:177174325-177178846+	4.27369	6.18613	4.27369	4.27369	4.27369	4.27369	4.27369	4.27369	4.27369	4.27369	4.27369	4.27369	4.27369	4.27369	4.27369	4.27369	chr1	177174324	177178846	+	hsa_circ_0111303	circBase	ENST00000361539	BRINP2	intronic	4522
chr1:177225055-177226520+	4.27369	4.27369	4.27369	4.27369	4.27369	4.27369	4.27369	4.27369	4.27369	4.27369	4.27369	4.27369	7.74219	4.27369	4.27369	6.6886	chr1	177225054	177226520	+	hsa_circ_0111304	circBase	ENST00000361539	BRINP2	exonic	400
chr1:178252699-178269253+	4.27369	4.27369	4.27369	4.27369	4.27369	4.27369	8.01224	4.27369	4.27369	4.27369	4.27369	4.27369	7.22096	6.37849	4.27369	6.6886	chr1	178252698	178269253	+	hsa_circ_0002846	circBase	NM_170692	RASAL2	exonic	255
chr1:178420706-178436556+	4.27369	4.27369	4.27369	4.27369	4.27369	4.27369	4.27369	4.27369	4.27369	4.27369	4.27369	4.27369	8.12427	4.27369	4.27369	4.27369	chr1	178420705	178436556	+		novel	NM_004841	RASAL2	exonic	2072
chr1:178425856-178436556+	4.27369	4.27369	4.27369	4.27369	4.27369	4.27369	4.27369	4.27369	4.27369	4.27369	4.27369	6.77927	8.12427	6.37849	4.27369	4.27369	chr1	178425855	178436556	+	hsa_circ_0111312	circBase	NM_170692	RASAL2	exonic	1467
chr1:178444268-178444419+	4.27369	4.27369	4.27369	4.27369	4.27369	4.27369	4.27369	4.27369	4.27369	4.27369	4.27369	4.27369	4.27369	4.27369	7.97064	4.27369	chr1	178444267	178444419	+		novel	NM_004841	RASAL2	sense overlapping	152
chr1:178777180-178805245+	4.27369	4.27369	4.27369	4.27369	4.27369	8.04154	4.27369	4.27369	4.27369	4.27369	4.27369	4.27369	4.27369	4.27369	4.27369	4.27369	chr1	178777179	178805245	+		novel	NM_152663	RALGPS2	sense overlapping	28066
chr1:179012850-179023769+	4.27369	4.27369	4.27369	8.69797	4.27369	4.27369	4.27369	4.27369	4.27369	4.27369	4.27369	4.27369	4.27369	4.27369	4.27369	4.27369	chr1	179012849	179023769	+		novel	NM_014864	FAM20B	sense overlapping	10920
chr1:179012850-179023773+	4.27369	4.27369	4.27369	4.27369	4.27369	4.27369	7.11646	7.24783	4.27369	4.27369	4.27369	4.27369	4.27369	4.27369	4.27369	4.27369	chr1	179012849	179023773	+	hsa_circ_0005977	circBase	NM_014864	FAM20B	exonic	707
chr1:179033062-179033631+	4.27369	4.27369	4.27369	4.27369	4.27369	4.27369	4.27369	4.27369	4.27369	4.27369	4.27369	4.27369	8.12427	4.27369	4.27369	4.27369	chr1	179033061	179033631	+	hsa_circ_0008653	circBase	NM_014864	FAM20B	exonic	364
chr1:179033062-179035994+	4.27369	4.27369	4.27369	4.27369	4.27369	4.27369	4.27369	4.27369	4.27369	4.27369	4.27369	4.27369	7.22096	4.27369	4.27369	4.27369	chr1	179033061	179035994	+	hsa_circ_0111326	circBase	NM_014864	FAM20B	exonic	424
chr1:179077507-179077784-	4.27369	4.27369	4.27369	4.27369	4.27369	4.27369	4.27369	4.27369	4.27369	4.27369	4.27369	4.27369	7.22096	4.27369	4.27369	4.27369	chr1	179077506	179077784	-		novel	NM_005158	ABL2	sense overlapping	278
chr1:179081444-179091002-	4.27369	4.27369	4.27369	4.27369	4.27369	4.27369	8.01224	4.27369	4.27369	4.27369	4.27369	4.27369	4.27369	4.27369	4.27369	4.27369	chr1	179081443	179091002	-	hsa_circ_0111331	circBase	NM_005158	ABL2	exonic	964
chr1:179086467-179102509-	4.27369	4.27369	4.27369	4.27369	4.27369	4.27369	8.56071	4.27369	4.27369	4.27369	4.27369	4.27369	4.27369	4.27369	4.27369	4.27369	chr1	179086466	179102509	-		novel	NM_005158	ABL2	exonic	1251
chr1:179087722-179091002-	4.27369	4.27369	4.27369	4.27369	4.27369	8.59076	4.27369	4.27369	4.27369	4.27369	4.27369	4.27369	4.27369	7.72049	4.27369	4.27369	chr1	179087721	179091002	-	hsa_circ_0111334	circBase	NM_005158	ABL2	exonic	536
chr1:179089325-179091002-	4.27369	4.27369	4.27369	4.27369	9.15295	8.59076	7.11646	4.27369	4.27369	4.27369	4.27369	7.6463	4.27369	4.27369	7.0778	4.27369	chr1	179089324	179091002	-	hsa_circ_0015430	circBase	NM_005158	ABL2	exonic	358
chr1:179100446-179100616-	4.27369	4.27369	4.27369	4.27369	8.89968	4.27369	4.27369	4.27369	8.81186	4.27369	4.27369	4.27369	4.27369	4.27369	4.27369	7.54657	chr1	179100445	179100616	-	hsa_circ_0006980	circBase	NM_005158	ABL2	exonic	171
chr1:179100446-179102509-	4.27369	4.27369	4.27369	10.114	10.005	8.04154	9.26781	9.41485	7.66997	6.66147	4.27369	9.13528	7.22096	7.20021	10.2007	9.02843	chr1	179100445	179102509	-	hsa_circ_0004996	circBase	NM_005158	ABL2	exonic	234
chr1:179304641-179312770+	4.27369	4.27369	4.27369	4.27369	4.27369	4.27369	4.27369	4.27369	4.27369	4.27369	4.27369	4.27369	7.22096	4.27369	4.27369	4.27369	chr1	179304640	179312770	+	hsa_circ_0111341	circBase	NM_003101	SOAT1	exonic	810
chr1:179311249-179312770+	6.79996	4.27369	4.27369	4.27369	4.27369	7.14374	4.27369	4.27369	4.27369	4.27369	4.27369	4.27369	4.27369	4.27369	4.27369	4.27369	chr1	179311248	179312770	+	hsa_circ_0015449	circBase	NM_003101	SOAT1	exonic	207
chr1:179312725-179319566+	4.27369	4.27369	4.27369	4.27369	8.20115	4.27369	4.27369	4.27369	4.27369	4.27369	4.27369	4.27369	4.27369	4.27369	4.27369	4.27369	chr1	179312724	179319566	+		novel	NM_003101	SOAT1	exonic	509
chr1:179337935-179364337+	4.27369	4.27369	4.27369	4.27369	4.27369	4.27369	4.27369	4.27369	4.27369	4.27369	8.29749	4.27369	4.27369	4.27369	4.27369	4.27369	chr1	179337934	179364337	+		novel	NM_144696	AXDND1	exonic	1012
chr1:179347772-179364337+	4.27369	4.27369	4.27369	4.27369	4.27369	4.27369	4.27369	4.27369	4.27369	4.27369	4.27369	4.27369	4.27369	7.72049	4.27369	4.27369	chr1	179347771	179364337	+	hsa_circ_0111344	circBase	NM_144696	AXDND1	exonic	735
chr1:179599902-179609580+	4.27369	4.27369	4.27369	4.27369	4.27369	4.27369	4.27369	4.27369	4.27369	4.27369	4.27369	7.6463	4.27369	4.27369	4.27369	7.54657	chr1	179599901	179609580	+	hsa_circ_0111348	circBase	NM_173533	TDRD5	exonic	828
chr1:179858445-179883189+	4.27369	4.27369	4.27369	4.27369	4.27369	4.27369	4.27369	4.27369	4.27369	8.43832	4.27369	4.27369	4.27369	4.27369	4.27369	4.27369	chr1	179858444	179883189	+		novel	NM_001267578	TOR1AIP1	exonic	414
chr1:179869261-179877808+	4.27369	4.27369	4.27369	4.27369	4.27369	4.27369	7.11646	4.27369	4.27369	4.27369	4.27369	7.6463	4.27369	6.37849	4.27369	4.27369	chr1	179869260	179877808	+	hsa_circ_0111356	circBase	NM_015602	TOR1AIP1	exonic	297
chr1:179955304-179956421+	4.27369	4.27369	4.27369	4.27369	4.27369	4.27369	4.27369	4.27369	4.27369	4.27369	4.27369	4.27369	7.22096	4.27369	4.27369	4.27369	chr1	179955303	179956421	+	hsa_circ_0111360	circBase	NM_014810	CEP350	exonic	133
chr1:179955304-179966310+	4.27369	4.27369	4.27369	7.76365	8.59229	4.27369	4.27369	7.24783	4.27369	4.27369	4.27369	4.27369	4.27369	4.27369	4.27369	6.6886	chr1	179955303	179966310	+	hsa_circ_0111362	circBase	NM_014810	CEP350	exonic	1031
chr1:179955304-179975702+	4.27369	4.27369	4.27369	7.76365	4.27369	7.14374	7.11646	4.27369	6.33591	4.27369	4.27369	4.27369	8.12427	7.72049	4.27369	7.54657	chr1	179955303	179975702	+	hsa_circ_0111364	circBase	NM_014810	CEP350	exonic	1259
chr1:179959642-179966310+	4.27369	4.27369	4.27369	8.30516	4.27369	4.27369	4.27369	4.27369	8.59978	4.27369	4.27369	4.27369	4.27369	4.27369	4.27369	4.27369	chr1	179959641	179966310	+	hsa_circ_0111365	circBase	NM_014810	CEP350	exonic	898
chr1:179959642-179975702+	4.27369	4.27369	4.27369	4.27369	4.27369	4.27369	4.27369	4.27369	4.27369	4.27369	4.27369	4.27369	6.39684	4.27369	4.27369	4.27369	chr1	179959641	179975702	+	hsa_circ_0015467	circBase	NM_014810	CEP350	exonic	1126
chr1:179972309-179975702+	4.27369	4.27369	9.33142	8.30516	8.20115	7.14374	8.01224	8.70489	4.27369	7.5166	4.27369	4.27369	8.88811	9.21444	7.0778	4.27369	chr1	179972308	179975702	+	hsa_circ_0003942	circBase	NM_014810	CEP350	exonic	228
chr1:179972309-180013308+	4.27369	4.27369	4.27369	4.27369	4.27369	4.27369	4.27369	4.27369	4.27369	4.27369	4.27369	4.27369	4.27369	8.40354	4.27369	4.27369	chr1	179972308	180013308	+		novel	NM_014810	CEP350	exonic	3604
chr1:179983352-180006224+	4.27369	4.27369	4.27369	4.27369	4.27369	4.27369	4.27369	4.27369	4.27369	4.27369	4.27369	4.27369	8.12427	4.27369	4.27369	4.27369	chr1	179983351	180006224	+		novel	NM_014810	CEP350	sense overlapping	22873
chr1:179984984-179990144+	4.27369	4.27369	4.27369	4.27369	4.27369	4.27369	4.27369	4.27369	4.27369	4.27369	4.27369	8.57492	4.27369	4.27369	7.0778	4.27369	chr1	179984983	179990144	+	hsa_circ_0111371	circBase	NM_014810	CEP350	exonic	1183
chr1:179989084-179990144+	4.27369	4.27369	4.27369	4.27369	4.27369	4.27369	4.27369	4.27369	4.27369	4.27369	4.27369	4.27369	4.27369	4.27369	7.0778	8.0809	chr1	179989083	179990144	+	hsa_circ_0111372	circBase	NM_014810	CEP350	exonic	1061
chr1:180042921-180049796+	4.27369	4.27369	4.27369	4.27369	4.27369	4.27369	4.27369	4.27369	4.27369	4.27369	4.27369	4.27369	8.6755	4.27369	4.27369	4.27369	chr1	180042920	180049796	+		novel	NM_014810	CEP350	sense overlapping	6876
chr1:180044157-180053313+	4.27369	4.27369	4.27369	4.27369	4.27369	4.27369	4.27369	4.27369	4.27369	4.27369	4.27369	4.27369	7.22096	4.27369	4.27369	4.27369	chr1	180044156	180053313	+	hsa_circ_0007652	circBase	NM_014810	CEP350	exonic	718
chr1:180366651-180382606-	4.27369	4.27369	4.27369	8.30516	9.15295	7.14374	8.56071	4.27369	4.27369	8.04985	4.27369	4.27369	7.22096	4.27369	4.27369	4.27369	chr1	180366650	180382606	-	hsa_circ_0009175	circBase	NM_032360	ACBD6	exonic	196
chr1:180366651-180399397-	4.27369	4.27369	4.27369	4.27369	4.27369	4.27369	4.27369	4.27369	4.27369	4.27369	4.27369	4.27369	6.39684	4.27369	4.27369	4.27369	chr1	180366650	180399397	-	hsa_circ_0000164	circBase	NM_032360	ACBD6	exonic	279	acute lymphoblastic leukemia (ALL), acute myeloid leukemia (AML), bladder cancer, cardiac hypertrophy, cervical cancer, chronic lymphocytic leukemia (CLL), glioblastoma, hepatocellular carcinoma (HCC), lung cancer, malignant melanoma, multiple myeloma (MM), neuroblastoma (NB), pancreatic cancer, prostate cancer, uterine leiomyoma (ULM)
chr1:180366651-180464660-	4.27369	4.27369	4.27369	4.27369	4.27369	4.27369	4.27369	4.27369	4.27369	4.27369	4.27369	4.27369	4.27369	4.27369	4.27369	9.02843	chr1	180366650	180464660	-	hsa_circ_0015508	circBase	NM_032360	ACBD6	exonic	441
chr1:180842939-180849433+	4.27369	4.27369	4.27369	4.27369	4.27369	8.04154	4.27369	4.27369	4.27369	4.27369	4.27369	4.27369	4.27369	4.27369	4.27369	4.27369	chr1	180842938	180849433	+		novel	NM_004736	XPR1	exonic	362
chr1:180945254-180974599-	8.41633	4.27369	4.27369	4.27369	4.27369	7.14374	4.27369	4.27369	4.27369	4.27369	4.27369	4.27369	4.27369	4.27369	4.27369	4.27369	chr1	180945253	180974599	-	hsa_circ_0111396	circBase	NM_005819	STX6	sense overlapping	29346
chr1:180953813-180962561-	9.15949	8.41011	8.37409	6.88666	9.36832	10.2761	9.26781	9.10311	10.3548	7.5166	8.29749	9.70361	10.0472	10.1097	7.97064	10.927	chr1	180953812	180962561	-	hsa_circ_0007905	circBase	NM_005819	STX6	exonic	391
chr1:180953813-180974599-	8.59873	6.18613	4.27369	6.88666	4.27369	4.27369	7.11646	4.27369	9.16056	4.27369	4.27369	8.88214	8.42606	7.72049	4.27369	6.6886	chr1	180953812	180974599	-	hsa_circ_0006796	circBase	NM_005819	STX6	exonic	656
chr1:180971742-180974599-	4.27369	4.27369	4.27369	4.27369	4.27369	4.27369	4.27369	7.24783	4.27369	4.27369	4.27369	8.18407	4.27369	4.27369	4.27369	4.27369	chr1	180971741	180974599	-	hsa_circ_0015529	circBase	NM_005819	STX6	exonic	265
chr1:181546902-181549912+	4.27369	4.27369	4.27369	4.27369	4.27369	4.27369	4.27369	4.27369	4.27369	4.27369	4.27369	9.35057	4.27369	4.27369	4.27369	4.27369	chr1	181546901	181549912	+	hsa_circ_0015537	circBase	NM_000721	CACNA1E	exonic	439
chr1:181705411-181708389+	4.27369	4.27369	4.27369	4.27369	4.27369	4.27369	4.27369	4.27369	4.27369	4.27369	4.27369	4.27369	4.27369	8.40354	4.27369	4.27369	chr1	181705410	181708389	+	hsa_circ_0111412	circBase	NM_000721	CACNA1E	exonic	457
chr1:181752863-181768307+	4.27369	4.27369	4.27369	4.27369	4.27369	4.27369	4.27369	4.27369	4.27369	4.27369	4.27369	4.27369	4.27369	8.40354	4.27369	4.27369	chr1	181752862	181768307	+		novel	NM_000721	CACNA1E	sense overlapping	15445
chr1:181779997-181781148+	4.27369	4.27369	4.27369	4.27369	4.27369	4.27369	4.27369	4.27369	4.27369	4.27369	4.27369	4.27369	4.27369	4.27369	4.27369	9.02843	chr1	181779996	181781148	+		novel			intergenic	1152
chr1:182353529-182353744-	4.27369	4.27369	4.27369	4.27369	4.27369	4.27369	4.27369	4.27369	4.27369	4.27369	4.27369	4.27369	4.27369	7.72049	4.27369	4.27369	chr1	182353528	182353744	-		novel	NM_002065	GLUL	sense overlapping	216
chr1:182354973-182357827-	4.27369	4.27369	4.27369	4.27369	4.27369	4.27369	4.27369	4.27369	4.27369	4.27369	4.27369	4.27369	8.12427	4.27369	4.27369	4.27369	chr1	182354972	182357827	-		novel	NM_002065	GLUL	sense overlapping	2855
chr1:182635104-182642067-	4.27369	4.27369	4.27369	4.27369	4.27369	4.27369	4.27369	4.27369	4.27369	4.27369	4.27369	4.27369	6.39684	7.72049	4.27369	4.27369	chr1	182635103	182642067	-		novel	NM_033345	RGS8	exonic	355
chr1:182811680-182812569+	4.27369	4.27369	4.27369	4.27369	4.27369	4.27369	4.27369	4.27369	4.27369	4.27369	4.27369	4.27369	7.22096	6.37849	4.27369	4.27369	chr1	182811679	182812569	+	hsa_circ_0015548	circBase	NM_001357	DHX9	exonic	274
chr1:182811680-182829319+	4.27369	4.27369	4.27369	4.27369	4.27369	4.27369	4.27369	4.27369	4.27369	4.27369	4.27369	4.27369	8.42606	4.27369	4.27369	4.27369	chr1	182811679	182829319	+		novel	NM_001357	DHX9	exonic	1354
chr1:183083666-183084772+	4.27369	4.27369	4.27369	4.27369	4.27369	8.04154	4.27369	4.27369	4.27369	4.27369	4.27369	4.27369	4.27369	4.27369	4.27369	4.27369	chr1	183083665	183084772	+	hsa_circ_0004573	circBase	NM_002293	LAMC1	exonic	307
chr1:183102541-183109638+	4.27369	4.27369	4.27369	4.27369	4.27369	4.27369	4.27369	4.27369	4.27369	4.27369	4.27369	4.27369	4.27369	4.27369	7.97064	4.27369	chr1	183102540	183109638	+		novel	NM_002293	LAMC1	exonic	869
chr1:183208229-183230438-	4.27369	4.27369	4.27369	4.27369	4.27369	4.27369	4.27369	4.27369	4.27369	4.27369	4.27369	4.27369	4.27369	8.10207	4.27369	4.27369	chr1	183208228	183230438	-		novel	NM_015039	NMNAT2	sense overlapping	22210
chr1:183285195-183380312-	4.27369	4.27369	4.27369	4.27369	4.27369	4.27369	4.27369	4.27369	4.27369	4.27369	4.27369	4.27369	8.12427	4.27369	4.27369	4.27369	chr1	183285194	183380312	-		novel	ENST00000287713	NMNAT2	intronic	95118
chr1:183529231-183536480-	4.27369	4.27369	4.27369	4.27369	4.27369	8.59076	4.27369	4.27369	4.27369	4.27369	4.27369	4.27369	4.27369	4.27369	4.27369	4.27369	chr1	183529230	183536480	-		novel	NM_000433	NCF2	exonic	755
chr1:183849750-183867031+	4.27369	4.27369	4.27369	4.27369	4.27369	4.27369	4.27369	7.24783	4.27369	4.27369	4.27369	4.27369	7.74219	4.27369	4.27369	4.27369	chr1	183849749	183867031	+	hsa_circ_0111446	circBase	NM_015149	RGL1	exonic	805
chr1:183849750-183869370+	4.27369	4.27369	4.27369	4.27369	4.27369	4.27369	7.11646	4.27369	4.27369	8.43832	4.27369	4.27369	4.27369	4.27369	4.27369	4.27369	chr1	183849749	183869370	+	hsa_circ_0111447	circBase	NM_015149	RGL1	exonic	892
chr1:183849750-183881402+	4.27369	4.27369	4.27369	4.27369	4.27369	4.27369	4.27369	4.27369	7.15194	4.27369	4.27369	7.6463	4.27369	4.27369	4.27369	4.27369	chr1	183849749	183881402	+		novel	NM_015149	RGL1	exonic	1324
chr1:183869284-183881402+	4.27369	4.27369	4.27369	4.27369	4.27369	4.27369	4.27369	8.15298	4.27369	4.27369	4.27369	4.27369	4.27369	4.27369	4.27369	4.27369	chr1	183869283	183881402	+		novel	NM_015149	RGL1	exonic	519
chr1:183933035-183947654-	4.27369	4.27369	4.27369	4.27369	4.27369	4.27369	4.27369	4.27369	4.27369	4.27369	4.27369	4.27369	4.27369	7.20021	4.27369	4.27369	chr1	183933034	183947654	-		novel	NM_015101	COLGALT2	exonic	689
chr1:184446520-184446737+	4.27369	4.27369	4.27369	4.27369	4.27369	4.27369	4.27369	4.27369	8.81186	4.27369	4.27369	4.27369	4.27369	4.27369	4.27369	4.27369	chr1	184446519	184446737	+		novel	NM_030806	C1orf21	exonic	218
chr1:184559873-184588764+	4.27369	4.27369	4.27369	4.27369	4.27369	4.27369	4.27369	8.15298	4.27369	8.74407	4.27369	4.27369	4.27369	8.10207	4.27369	4.27369	chr1	184559872	184588764	+	hsa_circ_0111456	circBase	NM_030806	C1orf21	sense overlapping	28892
chr1:184675777-184681011-	4.27369	4.27369	4.27369	4.27369	8.59229	4.27369	4.27369	4.27369	4.27369	4.27369	4.27369	6.77927	7.74219	4.27369	4.27369	4.27369	chr1	184675776	184681011	-	hsa_circ_0006507	circBase	NM_025191	EDEM3	exonic	667
chr1:184765126-184767303-	4.27369	4.27369	4.27369	4.27369	4.27369	4.27369	4.27369	4.27369	4.27369	4.27369	4.27369	4.27369	7.74219	4.27369	4.27369	4.27369	chr1	184765125	184767303	-		novel	NM_052966	FAM129A	sense overlapping	2178
chr1:184830724-184830959-	4.27369	4.27369	4.27369	4.27369	4.27369	8.04154	4.27369	4.27369	4.27369	4.27369	4.27369	4.27369	4.27369	4.27369	4.27369	4.27369	chr1	184830723	184830959	-		novel	uc009wyh.2	FAM129A	intronic	236
chr1:185056684-185062408+	4.27369	4.27369	4.27369	9.0064	8.20115	4.27369	4.27369	4.27369	4.27369	4.27369	4.27369	8.18407	4.27369	4.27369	4.27369	4.27369	chr1	185056683	185062408	+	hsa_circ_0002829	circBase	NM_007212	RNF2	exonic	466
chr1:185094076-185106928-	4.27369	4.27369	4.27369	4.27369	4.27369	8.04154	4.27369	4.27369	4.27369	4.27369	4.27369	4.27369	4.27369	4.27369	4.27369	4.27369	chr1	185094075	185106928	-	hsa_circ_0015663	circBase	NM_030934	TRMT1L	exonic	437
chr1:185094076-185121067-	4.27369	4.27369	4.27369	4.27369	4.27369	4.27369	4.27369	4.27369	8.59978	4.27369	4.27369	4.27369	4.27369	4.27369	4.27369	4.27369	chr1	185094075	185121067	-	hsa_circ_0015664	circBase	NM_030934	TRMT1L	exonic	1524
chr1:185112489-185121067-	4.27369	9.30893	4.27369	4.27369	4.27369	4.27369	4.27369	4.27369	4.27369	4.27369	4.27369	4.27369	4.27369	4.27369	4.27369	4.27369	chr1	185112488	185121067	-	hsa_circ_0111467	circBase	NM_030934	TRMT1L	exonic	624
chr1:185143504-185144245+	4.27369	4.27369	4.27369	7.76365	6.79436	7.14374	4.27369	4.27369	4.27369	4.27369	4.27369	4.27369	4.27369	4.27369	7.0778	4.27369	chr1	185143503	185144245	+	hsa_circ_0111471	circBase	NM_017673	SWT1	exonic	742
chr1:185143504-185154063+	4.27369	4.27369	4.27369	4.27369	6.79436	4.27369	4.27369	4.27369	8.59978	4.27369	4.27369	4.27369	4.27369	4.27369	4.27369	4.27369	chr1	185143503	185154063	+	hsa_circ_0111473	circBase	NM_017673	SWT1	exonic	1205
chr1:185143504-185159774+	4.27369	4.27369	4.27369	4.27369	4.27369	4.27369	4.27369	4.27369	4.27369	4.27369	4.27369	4.27369	7.22096	4.27369	4.27369	4.27369	chr1	185143503	185159774	+	hsa_circ_0111474	circBase	NM_017673	SWT1	exonic	1299
chr1:185143504-185240521+	4.27369	4.27369	4.27369	4.27369	4.27369	4.27369	4.27369	4.27369	4.27369	4.27369	4.27369	4.27369	7.74219	4.27369	4.27369	4.27369	chr1	185143503	185240521	+	hsa_circ_0111479	circBase	NM_017673	SWT1	exonic	2284
chr1:185153375-185183787+	4.27369	4.27369	4.27369	4.27369	4.27369	4.27369	4.27369	4.27369	4.27369	4.27369	8.29749	4.27369	4.27369	4.27369	4.27369	4.27369	chr1	185153374	185183787	+	hsa_circ_0111487	circBase	NM_017673	SWT1	exonic	983
chr1:185183639-185191168+	4.27369	4.27369	9.46498	4.27369	4.27369	4.27369	4.27369	4.27369	4.27369	4.27369	4.27369	4.27369	4.27369	4.27369	4.27369	4.27369	chr1	185183638	185191168	+		novel	NM_017673	SWT1	exonic	337
chr1:185183639-185200840+	4.27369	4.27369	4.27369	4.27369	7.66284	4.27369	8.56071	4.27369	4.27369	7.5166	4.27369	4.27369	8.42606	8.10207	7.0778	8.77604	chr1	185183638	185200840	+	hsa_circ_0004689	circBase	NM_017673	SWT1	exonic	469
chr1:185335549-185343688+	4.27369	4.27369	4.27369	4.27369	4.27369	4.27369	4.27369	4.27369	4.27369	4.27369	4.27369	4.27369	4.27369	8.65278	4.27369	4.27369	chr1	185335548	185343688	+	hsa_circ_0111504	circBase	TCONS_00001221	XLOC_000494	sense overlapping	8140
chr1:185776929-185834995+	4.27369	4.27369	4.27369	4.27369	4.27369	4.27369	4.27369	4.27369	4.27369	4.27369	4.27369	4.27369	4.27369	4.27369	7.97064	4.27369	chr1	185776928	185834995	+		novel	NM_031935	HMCN1	sense overlapping	58067
chr1:186045560-186086247+	4.27369	4.27369	4.27369	4.27369	8.59229	4.27369	4.27369	8.15298	4.27369	4.27369	7.7562	4.27369	4.27369	4.27369	7.0778	4.27369	chr1	186045559	186086247	+		novel	NM_031935	HMCN1	exonic	3393
chr1:186159252-186159756+	4.27369	4.27369	8.83529	4.27369	4.27369	4.27369	4.27369	4.27369	4.27369	4.27369	4.27369	4.27369	4.27369	4.27369	4.27369	4.27369	chr1	186159251	186159756	+		novel	NM_031935	HMCN1	sense overlapping	505
chr1:186287579-186287960-	4.27369	4.27369	4.27369	4.27369	4.27369	8.04154	4.27369	4.27369	4.27369	4.27369	4.27369	4.27369	4.27369	4.27369	4.27369	4.27369	chr1	186287578	186287960	-	hsa_circ_0111509	circBase	NM_003292	TPR	exonic	253
chr1:186294929-186295297-	4.27369	4.27369	4.27369	4.27369	4.27369	4.27369	8.56071	7.24783	4.27369	4.27369	4.27369	4.27369	4.27369	4.27369	7.0778	4.27369	chr1	186294928	186295297	-		novel	NR_031642	MIR548F1	intronic	369
chr1:186294947-186295318-	4.27369	4.27369	8.07304	4.27369	4.27369	4.27369	4.27369	4.27369	4.27369	4.27369	4.27369	4.27369	4.27369	4.27369	4.27369	4.27369	chr1	186294946	186295318	-		novel	NR_031642	MIR548F1	intronic	372
chr1:186304470-186306288-	4.27369	4.27369	4.27369	8.30516	4.27369	4.27369	4.27369	4.27369	4.27369	4.27369	4.27369	4.27369	4.27369	4.27369	4.27369	4.27369	chr1	186304469	186306288	-		novel	NM_003292	TPR	exonic	549
chr1:186312458-186316590-	4.27369	4.27369	4.27369	8.30516	4.27369	4.27369	4.27369	4.27369	4.27369	4.27369	4.27369	4.27369	4.27369	4.27369	4.27369	4.27369	chr1	186312457	186316590	-	hsa_circ_0015716	circBase	NM_003292	TPR	exonic	974
chr1:186319355-186322982-	4.27369	4.27369	4.27369	4.27369	4.27369	4.27369	4.27369	4.27369	4.27369	4.27369	4.27369	4.27369	4.27369	7.20021	4.27369	4.27369	chr1	186319354	186322982	-		novel	NM_003292	TPR	exonic	605
chr1:186348899-186420406+	4.27369	4.27369	4.27369	4.27369	4.27369	4.27369	8.01224	4.27369	4.27369	4.27369	4.27369	4.27369	4.27369	4.27369	4.27369	4.27369	chr1	186348898	186420406	+		novel	NM_017847	C1orf27	sense overlapping	71508
chr1:186359843-186363147+	4.27369	8.51926	4.27369	4.27369	4.27369	4.27369	4.27369	4.27369	4.27369	4.27369	4.27369	4.27369	4.27369	4.27369	4.27369	4.27369	chr1	186359842	186363147	+	hsa_circ_0111521	circBase	NM_017847	C1orf27	exonic	306
chr1:186359843-186394429+	4.27369	4.27369	4.27369	4.27369	8.59229	4.27369	4.27369	4.27369	4.27369	4.27369	4.27369	4.27369	4.27369	4.27369	4.27369	4.27369	chr1	186359842	186394429	+	hsa_circ_0111525	circBase	NM_017847	C1orf27	sense overlapping	34587
chr1:186367445-186375400+	4.27369	4.27369	4.27369	4.27369	4.27369	4.27369	4.27369	4.27369	4.27369	4.27369	4.27369	4.27369	8.12427	4.27369	4.27369	4.27369	chr1	186367444	186375400	+	hsa_circ_0111528	circBase	NM_017847	C1orf27	exonic	406
chr1:186375215-186386786+	4.27369	4.27369	4.27369	4.27369	4.27369	4.27369	4.27369	4.27369	4.27369	4.27369	4.27369	4.27369	7.74219	4.27369	4.27369	4.27369	chr1	186375214	186386786	+	hsa_circ_0015727	circBase	NM_017847	C1orf27	exonic	297
chr1:186375215-186388179+	4.27369	4.27369	4.27369	7.76365	4.27369	4.27369	4.27369	4.27369	4.27369	4.27369	4.27369	4.27369	4.27369	4.27369	4.27369	4.27369	chr1	186375214	186388179	+		novel	NM_017847	C1orf27	sense overlapping	12965
chr1:186375215-186388209+	4.27369	4.27369	8.07304	8.30516	8.20115	4.27369	4.27369	8.15298	4.27369	4.27369	4.27369	4.27369	8.88811	4.27369	4.27369	4.27369	chr1	186375214	186388209	+	hsa_circ_0000166	circBase	NM_017847	C1orf27	sense overlapping	12995	Cerebellar neurodegeneration, acute myeloid leukemia (AML), cardiac hypertrophy, epithelial ovarian cancer (EOC), esophageal cancer, non-alcoholic fatty liver disease (NAFLD), pancreatic cancer, pituitary adenoma, prostate cancer
chr1:186375215-186394429+	4.27369	4.27369	4.27369	4.27369	4.27369	4.27369	4.27369	4.27369	4.27369	4.27369	4.27369	4.27369	4.27369	7.20021	4.27369	8.46994	chr1	186375214	186394429	+	hsa_circ_0111530	circBase	NM_017847	C1orf27	sense overlapping	19215
chr1:186375215-186405705+	4.27369	4.27369	4.27369	4.27369	4.27369	4.27369	4.27369	4.27369	4.27369	4.27369	4.27369	9.13528	4.27369	4.27369	4.27369	4.27369	chr1	186375214	186405705	+	hsa_circ_0111532	circBase	NM_017847	C1orf27	sense overlapping	30491
chr1:186394255-186420406+	4.27369	4.27369	4.27369	4.27369	4.27369	4.27369	4.27369	4.27369	4.27369	4.27369	4.27369	4.27369	4.27369	8.10207	4.27369	4.27369	chr1	186394254	186420406	+	hsa_circ_0111538	circBase	NR_126002	LOC102724919	sense overlapping	26152
chr1:186400358-186420406+	4.27369	4.27369	4.27369	4.27369	4.27369	4.27369	4.27369	4.27369	4.27369	7.5166	4.27369	4.27369	4.27369	4.27369	4.27369	4.27369	chr1	186400357	186420406	+		novel	NR_126002	LOC102724919	sense overlapping	20049
chr1:186862143-186880521+	4.27369	4.27369	4.27369	7.76365	4.27369	4.27369	4.27369	4.27369	4.27369	4.27369	4.27369	4.27369	4.27369	4.27369	8.51803	4.27369	chr1	186862142	186880521	+		novel	NM_024420	PLA2G4A	exonic	443
chr1:187296053-187298192+	4.27369	4.27369	4.27369	4.27369	9.36832	4.27369	7.11646	4.27369	4.27369	4.27369	4.27369	6.77927	4.27369	4.27369	4.27369	4.27369	chr1	187296052	187298192	+	hsa_circ_0111547	circBase	T026681	G005905	exonic	2140
chr1:192990227-192998787-	4.27369	4.27369	4.27369	4.27369	4.27369	4.27369	4.27369	4.27369	4.27369	4.27369	4.27369	9.13528	4.27369	4.27369	4.27369	4.27369	chr1	192990226	192998787	-	hsa_circ_0111558	circBase	NM_015984	UCHL5	exonic	699
chr1:192990227-193020947-	4.27369	4.27369	4.27369	4.27369	4.27369	4.27369	8.01224	4.27369	4.27369	4.27369	4.27369	4.27369	4.27369	4.27369	4.27369	4.27369	chr1	192990226	193020947	-		novel	NM_015984	UCHL5	exonic	869
chr1:192997215-192998787-	4.27369	4.27369	4.27369	4.27369	4.27369	4.27369	4.27369	4.27369	4.27369	4.27369	4.27369	4.27369	4.27369	4.27369	4.27369	7.54657	chr1	192997214	192998787	-	hsa_circ_0015733	circBase	NM_015984	UCHL5	exonic	383
chr1:193038164-193046180+	4.27369	4.27369	4.27369	4.27369	4.27369	4.27369	7.11646	4.27369	4.27369	4.27369	4.27369	8.88214	4.27369	4.27369	7.0778	4.27369	chr1	193038163	193046180	+	hsa_circ_0111562	circBase	NM_004600	TROVE2	exonic	1107
chr1:193038164-193053961+	4.27369	4.27369	4.27369	4.27369	4.27369	4.27369	4.27369	4.27369	4.27369	4.27369	4.27369	8.57492	4.27369	4.27369	4.27369	4.27369	chr1	193038163	193053961	+	hsa_circ_0111565	circBase	NM_004600	TROVE2	sense overlapping	15798
chr1:193044950-193046180+	4.27369	4.27369	4.27369	7.76365	4.27369	4.27369	7.11646	4.27369	4.27369	4.27369	4.27369	4.27369	6.39684	4.27369	4.27369	4.27369	chr1	193044949	193046180	+	hsa_circ_0111566	circBase	NM_004600	TROVE2	exonic	506
chr1:193064569-193064779-	4.27369	4.27369	4.27369	4.27369	4.27369	4.27369	4.27369	4.27369	4.27369	4.27369	4.27369	4.27369	8.12427	4.27369	4.27369	4.27369	chr1	193064568	193064779	-		novel			intergenic	211
chr1:193065778-193070334-	4.27369	4.27369	4.27369	4.27369	4.27369	7.14374	4.27369	4.27369	8.35106	4.27369	4.27369	4.27369	4.27369	4.27369	4.27369	4.27369	chr1	193065777	193070334	-	hsa_circ_0007910	circBase	NM_016066	GLRX2	sense overlapping	4557
chr1:193099304-193104719+	4.27369	4.27369	4.27369	7.76365	4.27369	4.27369	4.27369	4.27369	4.27369	4.27369	4.27369	4.27369	4.27369	4.27369	4.27369	4.27369	chr1	193099303	193104719	+		novel	NM_024529	CDC73	exonic	186
chr1:193110980-193121574+	9.03839	4.27369	4.27369	4.27369	4.27369	4.27369	4.27369	4.27369	4.27369	4.27369	4.27369	4.27369	4.27369	7.72049	4.27369	4.27369	chr1	193110979	193121574	+	hsa_circ_0111574	circBase	NM_024529	CDC73	exonic	460
chr1:193172925-193205486+	4.27369	4.27369	4.27369	7.76365	4.27369	4.27369	4.27369	4.27369	4.27369	4.27369	4.27369	7.6463	6.39684	4.27369	4.27369	4.27369	chr1	193172924	193205486	+	hsa_circ_0015749	circBase	NM_024529	CDC73	exonic	445
chr1:193181195-193205486+	4.27369	4.27369	4.27369	4.27369	4.27369	8.04154	4.27369	4.27369	4.27369	4.27369	4.27369	4.27369	4.27369	4.27369	4.27369	4.27369	chr1	193181194	193205486	+	hsa_circ_0000167	circBase	NM_024529	CDC73	exonic	387
chr1:193202123-193205486+	4.27369	4.27369	4.27369	4.27369	4.27369	4.27369	8.56071	7.24783	4.27369	4.27369	4.27369	4.27369	7.74219	6.37849	4.27369	4.27369	chr1	193202122	193205486	+	hsa_circ_0003820	circBase	NM_024529	CDC73	exonic	263
chr1:193268338-193320369+	4.27369	4.27369	4.27369	4.27369	4.27369	4.27369	4.27369	4.27369	4.27369	4.27369	4.27369	4.27369	4.27369	4.27369	4.27369	8.0809	chr1	193268337	193320369	+	hsa_circ_0111580	circBase	NR_125789	LINC01031	sense overlapping	52032
chr1:193318263-193324988+	4.27369	4.27369	4.27369	4.27369	4.27369	4.27369	4.27369	4.27369	4.27369	4.27369	4.27369	4.27369	7.22096	4.27369	4.27369	4.27369	chr1	193318262	193324988	+	hsa_circ_0111582	circBase	NR_125789	LINC01031	sense overlapping	6726
chr1:196205116-196227624-	4.27369	4.27369	4.27369	4.27369	4.27369	4.27369	4.27369	4.27369	4.27369	4.27369	4.27369	4.27369	8.6755	4.27369	4.27369	4.27369	chr1	196205115	196227624	-		novel	NM_198503	KCNT2	exonic	386
chr1:196249990-196286399-	4.27369	4.27369	4.27369	4.27369	4.27369	4.27369	7.11646	4.27369	4.27369	4.27369	4.27369	4.27369	4.27369	4.27369	4.27369	4.27369	chr1	196249989	196286399	-	hsa_circ_0111603	circBase	uc009wyt.1	KCNT2	exonic	658
chr1:196394982-196448368-	4.27369	4.27369	4.27369	4.27369	4.27369	4.27369	4.27369	4.27369	4.27369	4.27369	4.27369	4.27369	4.27369	7.72049	4.27369	4.27369	chr1	196394981	196448368	-	hsa_circ_0111614	circBase	NM_198503	KCNT2	exonic	797
chr1:196448148-196448368-	4.27369	4.27369	4.27369	4.27369	4.27369	4.27369	4.27369	4.27369	4.27369	7.5166	4.27369	4.27369	4.27369	4.27369	4.27369	4.27369	chr1	196448147	196448368	-	hsa_circ_0111618	circBase	NM_198503	KCNT2	sense overlapping	221
chr1:196642108-196659369+	4.27369	4.27369	4.27369	4.27369	4.27369	4.27369	4.27369	4.27369	4.27369	4.27369	4.27369	4.27369	7.22096	4.27369	4.27369	4.27369	chr1	196642107	196659369	+		novel	NM_000186	CFH	exonic	1278
chr1:196642108-196697652+	4.27369	4.27369	4.27369	7.76365	4.27369	4.27369	4.27369	4.27369	4.27369	4.27369	4.27369	4.27369	4.27369	4.27369	4.27369	4.27369	chr1	196642107	196697652	+		novel	NM_000186	CFH	exonic	2355
chr1:196645119-196654367+	4.27369	4.27369	4.27369	4.27369	4.27369	4.27369	4.27369	4.27369	8.05034	4.27369	4.27369	4.27369	4.27369	4.27369	4.27369	4.27369	chr1	196645118	196654367	+		novel	NM_000186	CFH	exonic	614
chr1:196645119-196684899+	4.27369	4.27369	4.27369	4.27369	8.59229	4.27369	8.01224	4.27369	4.27369	4.27369	4.27369	4.27369	4.27369	4.27369	4.27369	4.27369	chr1	196645118	196684899	+		novel	NM_000186	CFH	exonic	1346
chr1:196646614-196684899+	4.27369	4.27369	4.27369	4.27369	4.27369	4.27369	4.27369	4.27369	4.27369	4.27369	4.27369	4.27369	4.27369	8.10207	4.27369	4.27369	chr1	196646613	196684899	+		novel	NM_000186	CFH	sense overlapping	38286
chr1:196648753-196684899+	4.27369	4.27369	4.27369	8.69797	4.27369	4.27369	4.27369	4.27369	4.27369	4.27369	4.27369	4.27369	7.22096	4.27369	4.27369	4.27369	chr1	196648752	196684899	+		novel	NM_000186	CFH	exonic	1077
chr1:196694251-196697652+	4.27369	4.27369	4.27369	4.27369	4.27369	4.27369	8.56071	4.27369	4.27369	4.27369	4.27369	4.27369	6.39684	4.27369	8.51803	4.27369	chr1	196694250	196697652	+		novel	NM_000186	CFH	exonic	717
chr1:196705954-196712758+	4.27369	4.27369	8.62304	4.27369	4.27369	4.27369	4.27369	4.27369	4.27369	4.27369	4.27369	4.27369	4.27369	4.27369	4.27369	4.27369	chr1	196705953	196712758	+		novel	NM_000186	CFH	exonic	897
chr1:197073960-197091138-	4.27369	4.27369	4.27369	4.27369	4.27369	4.27369	4.27369	4.27369	4.27369	4.27369	4.27369	7.6463	4.27369	4.27369	4.27369	4.27369	chr1	197073959	197091138	-		novel	uc001gtw.4	ASPM	intronic	17179
chr1:197086919-197094321-	4.27369	4.27369	4.27369	4.27369	4.27369	4.27369	4.27369	4.27369	4.27369	8.04985	4.27369	4.27369	4.27369	4.27369	4.27369	4.27369	chr1	197086918	197094321	-	hsa_circ_0111625	circBase	NM_018136	ASPM	exonic	1129
chr1:197141290-197161029-	4.27369	4.27369	4.27369	4.27369	4.27369	4.27369	4.27369	4.27369	4.27369	4.27369	4.27369	4.27369	8.12427	4.27369	4.27369	4.27369	chr1	197141289	197161029	-	hsa_circ_0111630	circBase	NM_194314	ZBTB41	exonic	954
chr1:197144140-197161029-	4.27369	4.27369	4.27369	4.27369	4.27369	4.27369	4.27369	4.27369	4.27369	7.5166	4.27369	4.27369	4.27369	4.27369	4.27369	4.27369	chr1	197144139	197161029	-	hsa_circ_0111631	circBase	NM_194314	ZBTB41	exonic	865
chr1:197147547-197160926-	4.27369	4.27369	4.27369	4.27369	4.27369	8.04154	4.27369	4.27369	4.27369	4.27369	4.27369	4.27369	4.27369	4.27369	4.27369	4.27369	chr1	197147546	197160926	-		novel	NM_194314	ZBTB41	sense overlapping	13380
chr1:197297552-197326143+	4.27369	4.27369	4.27369	4.27369	4.27369	4.27369	4.27369	4.27369	8.05034	4.27369	4.27369	4.27369	4.27369	6.37849	4.27369	6.6886	chr1	197297551	197326143	+	hsa_circ_0111636	circBase	NM_201253	CRB1	exonic	1101
chr1:197552282-197586889-	4.27369	4.27369	6.35456	4.27369	8.20115	8.59076	4.27369	4.27369	4.27369	4.27369	4.27369	4.27369	4.27369	4.27369	4.27369	4.27369	chr1	197552281	197586889	-	hsa_circ_0015779	circBase	NM_144977	DENND1B	exonic	477
chr1:197552282-197614873-	4.27369	4.27369	4.27369	4.27369	6.79436	4.27369	4.27369	7.24783	8.59978	4.27369	4.27369	4.27369	4.27369	4.27369	4.27369	4.27369	chr1	197552281	197614873	-	hsa_circ_0000168	circBase	NM_144977	DENND1B	exonic	642	Alzheimer's disease, Cerebellar neurodegeneration, acute myeloid leukemia (AML), bladder cancer, cardiac hypertrophy, epithelial ovarian cancer (EOC), esophageal cancer, hepatocellular carcinoma (HCC), non-alcoholic fatty liver disease (NAFLD), pancreatic cancer, pituitary adenoma, prostate cancer, schizophrenia
chr1:197552282-197645379-	4.27369	4.27369	4.27369	4.27369	4.27369	4.27369	4.27369	4.27369	4.27369	4.27369	4.27369	4.27369	4.27369	4.27369	4.27369	7.54657	chr1	197552281	197645379	-		novel	NM_144977	DENND1B	sense overlapping	93098
chr1:197564338-197621445-	4.27369	4.27369	4.27369	4.27369	4.27369	4.27369	4.27369	4.27369	8.35106	4.27369	4.27369	4.27369	4.27369	4.27369	4.27369	4.27369	chr1	197564337	197621445	-		novel	NM_144977	DENND1B	exonic	681
chr1:197576203-197627499-	4.27369	4.27369	4.27369	4.27369	8.89968	4.27369	4.27369	4.27369	4.27369	4.27369	4.27369	4.27369	6.39684	8.86523	4.27369	4.27369	chr1	197576202	197627499	-	hsa_circ_0111649	circBase	NM_144977	DENND1B	exonic	625
chr1:197611841-197627499-	4.27369	4.27369	4.27369	4.27369	4.27369	8.04154	8.95716	8.15298	4.27369	4.27369	4.27369	4.27369	8.12427	7.72049	4.27369	9.02843	chr1	197611840	197627499	-	hsa_circ_0006324	circBase	NM_144977	DENND1B	exonic	376
chr1:197611841-197645379-	4.27369	4.27369	8.62304	4.27369	4.27369	4.27369	4.27369	4.27369	4.27369	4.27369	4.27369	4.27369	4.27369	4.27369	4.27369	4.27369	chr1	197611840	197645379	-		novel	NM_144977	DENND1B	sense overlapping	33539
chr1:197611841-197684204-	4.27369	4.27369	4.27369	4.27369	4.27369	8.04154	4.27369	7.24783	4.27369	4.27369	4.27369	4.27369	4.27369	4.27369	4.27369	6.6886	chr1	197611840	197684204	-	hsa_circ_0006709	circBase	NM_144977	DENND1B	exonic	590
chr1:197621365-197643299-	4.27369	4.27369	4.27369	4.27369	4.27369	4.27369	4.27369	4.27369	4.27369	4.27369	4.27369	4.27369	4.27369	4.27369	4.27369	6.6886	chr1	197621364	197643299	-	hsa_circ_0015797	circBase	NM_144977	DENND1B	exonic	321
chr1:197621365-197684204-	4.27369	4.27369	4.27369	4.27369	4.27369	4.27369	4.27369	4.27369	4.27369	4.27369	4.27369	7.6463	4.27369	4.27369	4.27369	4.27369	chr1	197621364	197684204	-	hsa_circ_0015798	circBase	NM_144977	DENND1B	exonic	365
chr1:197641167-197643299-	4.27369	4.27369	4.27369	4.27369	4.27369	4.27369	4.27369	8.15298	4.27369	4.27369	4.27369	4.27369	4.27369	4.27369	4.27369	4.27369	chr1	197641166	197643299	-	hsa_circ_0015799	circBase	NM_144977	DENND1B	exonic	170
chr1:198190129-198233365+	4.27369	4.27369	8.37409	4.27369	4.27369	4.27369	4.27369	4.27369	4.27369	4.27369	4.27369	4.27369	4.27369	4.27369	4.27369	4.27369	chr1	198190128	198233365	+	hsa_circ_0000169	circBase	NM_133494	NEK7	sense overlapping	43237	Alzheimer's disease, B-cell lymphoma, Hodgkin's lymphoma, T-cell leukemia, acute myeloid leukemia (AML), autism spectrum disorder (ASD), breast cancer, chronic lymphocytic leukemia (CLL), chronic myeloid leukemia (CML), colorectal cancer, diffuse large B-cell lymphoma (DLBCL), epithelial ovarian cancer (EOC), follicular lymphoma (FL), gastric cancer (stomach cancer), glioma, hepatocellular carcin…
chr1:198201683-198233365+	4.27369	4.27369	9.18422	4.27369	4.27369	4.27369	4.27369	4.27369	4.27369	4.27369	7.7562	7.6463	4.27369	4.27369	4.27369	4.27369	chr1	198201682	198233365	+	hsa_circ_0002528	circBase	NM_133494	NEK7	exonic	400
chr1:198201683-198266370+	4.27369	4.27369	4.27369	4.27369	4.27369	4.27369	4.27369	8.15298	4.27369	4.27369	4.27369	4.27369	4.27369	4.27369	7.0778	4.27369	chr1	198201682	198266370	+	hsa_circ_0015803	circBase	NM_133494	NEK7	exonic	826
chr1:198222170-198233365+	4.27369	4.27369	4.27369	4.27369	4.27369	4.27369	7.11646	4.27369	7.15194	4.27369	4.27369	4.27369	4.27369	4.27369	4.27369	4.27369	chr1	198222169	198233365	+	hsa_circ_0008188	circBase	NM_133494	NEK7	exonic	315
chr1:198222170-198262169+	4.27369	4.27369	4.27369	4.27369	4.27369	4.27369	4.27369	4.27369	4.27369	4.27369	4.27369	7.6463	4.27369	4.27369	4.27369	4.27369	chr1	198222169	198262169	+	hsa_circ_0015805	circBase	NM_133494	NEK7	exonic	627
chr1:198247091-198266370+	8.20749	4.27369	8.62304	6.88666	4.27369	4.27369	4.27369	4.27369	4.27369	4.27369	4.27369	4.27369	7.74219	4.27369	4.27369	4.27369	chr1	198247090	198266370	+	hsa_circ_0006267	circBase	NM_133494	NEK7	exonic	426
chr1:198700746-198704381+	4.27369	4.27369	4.27369	4.27369	4.27369	4.27369	4.27369	4.27369	7.15194	4.27369	4.27369	4.27369	4.27369	4.27369	4.27369	4.27369	chr1	198700745	198704381	+		novel	NM_002838	PTPRC	exonic	539
chr1:200012902-200017946+	4.27369	4.27369	4.27369	4.27369	4.27369	4.27369	4.27369	8.15298	4.27369	4.27369	4.27369	4.27369	4.27369	4.27369	4.27369	4.27369	chr1	200012901	200017946	+		novel	NM_003822	NR5A2	exonic	908
chr1:200558345-200567549-	4.27369	4.27369	4.27369	8.69797	4.27369	4.27369	4.27369	4.27369	4.27369	4.27369	4.27369	4.27369	4.27369	4.27369	4.27369	4.27369	chr1	200558344	200567549	-		novel	NM_014875	KIF14	exonic	750
chr1:200617567-200635879-	4.27369	4.27369	4.27369	4.27369	4.27369	4.27369	4.27369	4.27369	4.27369	4.27369	4.27369	4.27369	4.27369	4.27369	8.51803	4.27369	chr1	200617566	200635879	-	hsa_circ_0015832	circBase	NM_001031725	DDX59	exonic	1607
chr1:200729967-200730226+	4.27369	4.27369	4.27369	4.27369	4.27369	4.27369	4.27369	4.27369	4.27369	4.27369	4.27369	4.27369	4.27369	7.72049	4.27369	4.27369	chr1	200729966	200730226	+	hsa_circ_0015837	circBase	NM_203459	CAMSAP2	exonic	260
chr1:200729967-200776665+	4.27369	4.27369	4.27369	4.27369	4.27369	4.27369	4.27369	4.27369	4.27369	4.27369	4.27369	4.27369	7.74219	4.27369	4.27369	4.27369	chr1	200729966	200776665	+	hsa_circ_0015838	circBase	NM_203459	CAMSAP2	exonic	422
chr1:200729967-200784772+	9.27121	4.27369	4.27369	4.27369	4.27369	8.59076	7.11646	4.27369	4.27369	4.27369	4.27369	9.70361	9.85836	9.05038	7.97064	10.0015	chr1	200729966	200784772	+	hsa_circ_0015839	circBase	NM_203459	CAMSAP2	exonic	506
chr1:200729967-200801973+	4.27369	4.27369	4.27369	4.27369	7.66284	4.27369	4.27369	4.27369	7.15194	4.27369	4.27369	4.27369	7.74219	7.20021	4.27369	4.27369	chr1	200729966	200801973	+	hsa_circ_0015840	circBase	NM_203459	CAMSAP2	exonic	788
chr1:200801328-200821805+	4.27369	4.27369	4.27369	4.27369	4.27369	8.98759	4.27369	4.27369	4.27369	4.27369	4.27369	4.27369	4.27369	4.27369	4.27369	6.6886	chr1	200801327	200821805	+	hsa_circ_0111676	circBase	NM_203459	CAMSAP2	exonic	2957
chr1:201454411-201459472-	4.27369	4.27369	4.27369	4.27369	4.27369	4.27369	4.27369	4.27369	4.27369	4.27369	7.7562	8.57492	4.27369	4.27369	4.27369	4.27369	chr1	201454410	201459472	-	hsa_circ_0003736	circBase	NM_004078	CSRP1	exonic	393
[truncated: 19,583 more rows]
