# Supplementary material for: Hsa_circ_0031608: A Potential Modulator of VSMC Phenotype in the Rupture of Intracranial Aneurysms
Source: Front Mol Neurosci. 2022 Mar 11;15:842865. doi: 10.3389/fnmol.2022.842865 (PMC8963354; doi:10.3389/fnmol.2022.842865)
Supplement: Supplementary file 5 [file Table_5.XLSX]

## Sheet: S5
Table S5. The 1373 differentially expressed circRNAs between ruptured and unruptured aneurysms
CircRNAID	logFC	logCPM	LR	PValue	FDR	regulation	R1	R2	R3	R4	R5	R6	R8	R7	U1	U2	U3	U4	U5	U6	U7	U8	chrom	txStart	txEnd	strand	circBaseID	source	best_transcript	GeneName	Catalog	predicted_sequence_length	circRNA-associated diseases
chr6:31239010-31324103-	4.23934	9.90786	22.2121	2.44134e-06	0.00704733	up	9.81135	10.0955	11.0304	11.4536	11.8507	12.3702	10.5369	7.12273	7.15823	6.66236	9.00541	4.27469	6.40256	4.27469	7.08404	4.27469	chr6	31239009	31324103	-		novel	NM_002117	HLA-C	sense overlapping	85094
chr6:31238163-31323269-	3.93562	9.10059	15.312	9.11366e-05	0.0860878	up	8.91306	10.3243	8.07972	9.26728	10.6727	10.6565	10.8808	4.27469	7.6765	4.27469	4.27469	4.27469	7.74875	4.27469	4.27469	4.27469	chr6	31238162	31323269	-		novel	NM_002117	HLA-C	sense overlapping	85107
chr18:2890559-2892484+	2.33694	9.1106	6.43711	0.011176	0.490639	up	10.3091	8.81134	9.02716	9.83706	10.2098	7.15002	10.6609	10.1026	4.27469	4.27469	9.00541	6.7635	4.27469	8.41031	7.08404	8.43621	chr18	2890558	2892484	+	hsa_circ_0004658	circBase	NM_032048	EMILIN2	exonic	1926
chr1:114372214-114377061-	2.50948	8.98367	7.02436	0.00804082	0.490639	up	9.95278	8.89514	9.59417	10.121	9.3368	8.0482	10.9794	8.96403	4.27469	7.51748	4.27469	4.27469	9.24445	7.72705	7.08404	4.27469	chr1	114372213	114377061	-	hsa_circ_0000110	circBase	NM_012411	PTPN22	exonic	356
chr13:96375496-96377506+	2.33403	9.25713	6.56971	0.0103729	0.490639	up	9.56924	8.89514	9.47192	9.26728	8.86855	10.7622	9.67803	8.01889	4.27469	4.27469	4.27469	4.27469	8.68233	6.38419	8.92078	7.51465	chr13	96375495	96377506	+	hsa_circ_0002473	circBase	NM_006260	DNAJC3	exonic	200
chr7:48541722-48542148+	2.02863	8.65509	4.06873	0.0436842	0.490639	up	4.27469	7.49635	9.02716	10.7402	9.12159	8.0482	10.4013	4.27469	9.0036	6.66236	4.27469	4.27469	7.74875	7.72705	4.27469	4.27469	chr7	48541721	48542148	+	hsa_circ_0001707	circBase	ENST00000411975	ABCA13	intronic	427
chr6:31237743-31322442-	2.59115	8.76082	6.61385	0.0101189	0.490639	up	6.80601	6.19163	6.36024	9.67095	10.0963	8.99447	11.3175	8.56752	7.15823	8.43919	4.27469	4.27469	8.13096	4.27469	4.27469	6.6598	chr6	31237742	31322442	-		novel	NM_002117	HLA-C	sense overlapping	84700
chr5:60768508-60768864+	2.18938	8.80659	4.73805	0.0295026	0.490639	up	4.27469	9.18878	4.27469	8.7048	8.86855	8.0482	9.11001	9.74722	4.27469	4.27469	4.27469	4.27469	8.89498	4.27469	7.08404	4.27469	chr5	60768507	60768864	+	hsa_circ_0005399	circBase	NM_020928	ZSWIM6	exonic	357
chr16:30495148-30495584+	2.17452	8.55647	4.22664	0.0397941	0.490639	up	4.27469	4.27469	4.27469	10.121	10.5049	9.3054	7.25417	8.96403	4.27469	8.74494	8.30422	4.27469	6.40256	4.27469	4.27469	4.27469	chr16	30495147	30495584	+	hsa_circ_0000690	circBase	NM_002209	ITGAL	exonic	284
chr15:32786219-32825569-	3.39462	8.3555	8.00532	0.00466402	0.490639	up	8.2142	8.41687	4.27469	9.83706	8.86855	8.59757	9.89554	4.27469	4.27469	7.51748	4.27469	4.27469	6.40256	4.27469	4.27469	4.27469	chr15	32786218	32825569	-		novel	NR_036650	WHAMMP1	sense overlapping	39351
chr6:29797195-29856519+	3.03474	8.43599	7.05874	0.00788796	0.490639	up	4.27469	4.27469	8.07972	9.67095	10.0963	10.4186	8.71172	8.01889	4.27469	4.27469	4.27469	4.27469	4.27469	4.27469	7.08404	8.43621	chr6	29797194	29856519	+		novel	NM_002127	HLA-G	sense overlapping	59325
chr3:113207792-113225452-	2.27642	8.40713	4.08591	0.0432422	0.490639	up	4.27469	9.31586	8.07972	6.89278	7.63356	8.99447	7.25417	8.56752	4.27469	4.27469	4.27469	4.27469	7.74875	6.38419	7.08404	4.27469	chr3	113207791	113225452	-	hsa_circ_0006163	circBase	NM_144718	SPICE1	exonic	611
chr13:42040959-42042974+	3.12396	8.31874	6.89395	0.0086488	0.490639	up	7.96985	4.27469	4.27469	9.67095	11.0226	4.27469	8.15968	4.27469	4.27469	4.27469	6.88594	4.27469	7.22729	4.27469	4.27469	6.6598	chr13	42040958	42042974	+	hsa_circ_0100479	circBase	NM_014059	RGCC	exonic	171
chr2:9083316-9098771-	2.21219	8.52144	4.27222	0.0387404	0.490639	up	4.27469	4.27469	7.17941	8.3119	9.97309	8.0482	10.4013	9.27474	4.27469	4.27469	4.27469	4.27469	4.27469	8.41031	7.08404	8.0478	chr2	9083315	9098771	-	hsa_circ_0007334	circBase	NM_138799	MBOAT2	exonic	224
chr20:2944918-2945848+	2.29284	8.55756	4.54942	0.0329298	0.490639	up	9.47858	4.27469	8.84214	9.26728	6.76774	7.15002	8.15968	8.01889	4.27469	4.27469	4.27469	6.7635	8.43283	4.27469	4.27469	4.27469	chr20	2944917	2945848	+	hsa_circ_0006117	circBase	NM_002836	PTPRA	exonic	421
chr15:76152219-76165909+	2.62705	8.56987	5.76	0.0163951	0.490639	up	8.91306	4.27469	4.27469	8.3119	9.97309	8.0482	4.27469	9.9358	4.27469	4.27469	4.27469	4.27469	4.27469	7.72705	7.97728	4.27469	chr15	76152218	76165909	+	hsa_circ_0104568	circBase	NM_173469	UBE2Q2	exonic	306
chr12:29812813-29814312-	2.12694	8.60002	4.00294	0.045421	0.490639	up	9.27814	4.27469	9.33835	8.7048	7.63356	4.27469	4.27469	8.96403	8.05701	4.27469	4.27469	4.27469	4.27469	4.27469	7.97728	4.27469	chr12	29812812	29814312	-	hsa_circ_0098322	circBase	NM_001193451	TMTC1	intronic	1500
chr6:32487205-32549391-	2.29957	8.33776	3.93816	0.0472025	0.490639	up	9.56924	4.27469	4.27469	8.3119	4.27469	9.56106	10.0845	4.27469	4.27469	4.27469	4.27469	4.27469	4.27469	4.27469	9.23114	4.27469	chr6	32487204	32549391	-		novel	NM_002124	HLA-DRB1	sense overlapping	62187
chrX:53672263-53681075-	2.4209	8.51058	4.80879	0.0283149	0.490639	up	7.96985	4.27469	9.33835	8.3119	8.56148	8.0482	4.27469	9.53024	4.27469	4.27469	4.27469	6.7635	7.74875	4.27469	7.08404	4.27469	chrX	53672262	53681075	-	hsa_circ_0001922	circBase	NM_031407	HUWE1	exonic	528	Duchenne muscular dystrophy (DMD), acute lymphoblastic leukemia (ALL), acute myeloid leukemia (AML), breast cancer, cardiac hypertrophy, cholangiocarcinoma, chronic lymphocytic leukemia (CLL), colorectal cancer, facioscapulohumeral muscular dystrophy (FSHD), glioblastoma multiforme (GBM), head and neck squamous cell carcinoma (HNSCC), kidney cancer, limb-girdle muscular dystrophies types 2A (LGMD…
chr17:29579956-29587533+	3.76847	7.61413	5.24532	0.0220058	0.490639	up	4.27469	9.86551	4.27469	4.27469	4.27469	4.27469	4.27469	4.27469	4.27469	4.27469	4.27469	4.27469	4.27469	4.27469	4.27469	4.27469	chr17	29579955	29587533	+		novel	NM_001042492	NF1	exonic	467
chr1:247302018-247323115-	2.28299	8.3285	3.91388	0.0478888	0.490639	up	9.56924	4.27469	4.27469	4.27469	7.63356	10.1337	7.25417	7.12273	4.27469	4.27469	4.27469	6.7635	6.40256	4.27469	4.27469	8.0478	chr1	247302017	247323115	-	hsa_circ_0002802	circBase	NM_001243740	ZNF124	sense overlapping	21098
chr4:83787961-83788469-	4.19659	7.85724	8.47452	0.00360156	0.454321	up	4.27469	9.37543	9.02716	4.27469	4.27469	7.15002	4.27469	4.27469	4.27469	4.27469	4.27469	4.27469	4.27469	4.27469	4.27469	4.27469	chr4	83787960	83788469	-	hsa_circ_0070245	circBase	NM_014933	SEC31A	exonic	315
chr14:71880665-71933964+	4.90315	8.13316	12.7128	0.000363169	0.165597	up	7.6755	4.27469	10.3166	4.27469	9.3368	4.27469	7.25417	4.27469	4.27469	4.27469	4.27469	4.27469	4.27469	4.27469	4.27469	4.27469	chr14	71880664	71933964	+	hsa_circ_0006783	circBase	ENST00000553453	SIPA1L1	intronic	53300
chr2:197872530-197873755-	2.62889	8.04074	4.07336	0.0435645	0.490639	up	4.27469	8.41687	8.07972	8.3119	9.3368	8.59757	4.27469	4.27469	4.27469	4.27469	4.27469	4.27469	4.27469	7.20653	7.08404	4.27469	chr2	197872529	197873755	-	hsa_circ_0001087	circBase	NM_001195144	ANKRD44	exonic	206	Alzheimer's disease, acute myeloid leukemia (AML), bladder cancer, breast cancer, cardiac hypertrophy, colorectal cancer, epithelial ovarian cancer (EOC), hepatocellular carcinoma (HCC), kidney cancer, lung cancer, malignant melanoma, pituitary adenoma, prostate cancer, retinitis pigmentosa (RP), schizophrenia
chr21:30698380-30702014+	3.34524	8.67825	8.93529	0.00279713	0.412808	up	4.27469	4.27469	4.27469	8.7048	6.76774	8.59757	9.89554	10.6252	6.34157	4.27469	4.27469	4.27469	4.27469	4.27469	7.08404	6.6598	chr21	30698379	30702014	+	hsa_circ_0061395	circBase	NM_001186	BACH1	exonic	1542
chr1:52117663-52215867+	3.64497	7.58753	4.78673	0.0286798	0.490639	up	4.27469	9.73514	4.27469	4.27469	4.27469	4.27469	4.27469	4.27469	4.27469	4.27469	4.27469	4.27469	4.27469	4.27469	4.27469	4.27469	chr1	52117662	52215867	+		novel	NM_024586	OSBPL9	exonic	432
chr9:97845839-97846147-	3.60152	7.57854	4.64053	0.0312253	0.490639	up	4.27469	9.68893	4.27469	4.27469	4.27469	4.27469	4.27469	4.27469	4.27469	4.27469	4.27469	4.27469	4.27469	4.27469	4.27469	4.27469	chr9	97845838	97846147	-		novel	NM_032823	C9orf3	antisense	309
chr16:46708226-46711310-	2.74559	7.97705	4.16166	0.0413488	0.490639	up	9.38184	4.27469	4.27469	8.7048	7.63356	4.27469	8.15968	9.27474	4.27469	4.27469	4.27469	4.27469	4.27469	4.27469	4.27469	8.0478	chr16	46708225	46711310	-	hsa_circ_0002500	circBase	NM_018206	VPS35	exonic	440
chr9:19352071-19360487+	3.58036	7.65631	5.29859	0.0213427	0.490639	up	4.27469	9.64118	4.27469	4.27469	4.27469	4.27469	4.27469	4.27469	4.27469	4.27469	4.27469	4.27469	4.27469	4.27469	4.27469	4.27469	chr9	19352070	19360487	+	hsa_circ_0138416	circBase	NM_017925	DENND4C	exonic	911
chr8:68044186-68102994+	3.64942	7.58822	4.7929	0.0285773	0.490639	up	4.27469	9.59181	4.27469	4.27469	6.76774	4.27469	4.27469	4.27469	4.27469	4.27469	4.27469	4.27469	4.27469	4.27469	4.27469	4.27469	chr8	68044185	68102994	+		novel	NM_024790	CSPP1	exonic	1633
chr21:34066538-34074357-	3.55664	7.56949	4.49107	0.0340723	0.490639	up	4.27469	9.64118	4.27469	4.27469	4.27469	4.27469	4.27469	4.27469	4.27469	4.27469	4.27469	4.27469	4.27469	4.27469	4.27469	4.27469	chr21	34066537	34074357	-	hsa_circ_0008462	circBase	NM_003895	SYNJ1	exonic	665
chr3:73587225-73587467-	3.55664	7.56949	4.49107	0.0340723	0.490639	up	4.27469	9.64118	4.27469	4.27469	4.27469	4.27469	4.27469	4.27469	4.27469	4.27469	4.27469	4.27469	4.27469	4.27469	4.27469	4.27469	chr3	73587224	73587467	-		novel	ENST00000263666	PDZRN3	intronic	243
chr14:33684388-33725084+	3.18336	7.7722	4.29364	0.0382552	0.490639	up	10.3608	4.27469	4.27469	4.27469	4.27469	4.27469	4.27469	4.27469	4.27469	4.27469	4.27469	4.27469	4.27469	4.27469	4.27469	6.6598	chr14	33684387	33725084	+	hsa_circ_0101678	circBase	NM_022123	NPAS3	sense overlapping	40697
chr2:174819601-174820960-	3.82417	8.46038	9.64059	0.00190324	0.360631	up	9.04528	4.27469	4.27469	8.3119	9.3368	9.3054	7.25417	4.27469	4.27469	6.66236	4.27469	4.27469	4.27469	4.27469	4.27469	4.27469	chr2	174819600	174820960	-	hsa_circ_0002642	circBase	NM_003111	SP3	exonic	1360
chr5:9379935-9437964-	4.08869	7.69084	6.55588	0.0104538	0.490639	up	4.27469	9.31586	4.27469	4.27469	4.27469	4.27469	4.27469	9.27474	4.27469	4.27469	4.27469	4.27469	4.27469	4.27469	4.27469	4.27469	chr5	9379934	9437964	-	hsa_circ_0006397	circBase	NM_003966	SEMA5A	exonic	298
chr12:102301964-102308010+	4.20779	7.90891	8.78427	0.0030384	0.418312	up	4.27469	9.12078	4.27469	7.77022	6.76774	7.15002	8.15968	7.12273	4.27469	4.27469	4.27469	4.27469	4.27469	4.27469	4.27469	4.27469	chr12	102301963	102308010	+	hsa_circ_0000431	circBase	NM_018370	DRAM1	exonic	237
chr3:145820542-145828235-	3.75729	7.66603	5.67975	0.0171618	0.490639	up	4.27469	9.43264	4.27469	4.27469	4.27469	7.15002	7.25417	4.27469	4.27469	4.27469	4.27469	4.27469	4.27469	4.27469	4.27469	4.27469	chr3	145820541	145828235	-		novel	NM_000935	PLOD2	exonic	439
chr21:38792601-38802702+	3.03649	8.03279	5.20268	0.0225521	0.490639	up	4.27469	8.02882	7.69868	8.3119	9.12159	7.15002	4.27469	8.56752	4.27469	4.27469	4.27469	4.27469	7.22729	4.27469	4.27469	4.27469	chr21	38792600	38802702	+	hsa_circ_0006062	circBase	ENST00000462274	DYRK1A	intronic	10102
chr1:22404922-22408287+	3.46195	7.5512	4.17588	0.0410032	0.490639	up	4.27469	9.54068	4.27469	4.27469	4.27469	4.27469	4.27469	4.27469	4.27469	4.27469	4.27469	4.27469	4.27469	4.27469	4.27469	4.27469	chr1	22404921	22408287	+		novel	NM_001791	CDC42	exonic	228
chr4:151509200-151604869-	3.46195	7.5512	4.17588	0.0410032	0.490639	up	4.27469	9.54068	4.27469	4.27469	4.27469	4.27469	4.27469	4.27469	4.27469	4.27469	4.27469	4.27469	4.27469	4.27469	4.27469	4.27469	chr4	151509199	151604869	-	hsa_circ_0004696	circBase	NM_006726	LRBA	exonic	609
chr4:1305767-1321491+	3.46195	7.5512	4.17588	0.0410032	0.490639	up	4.27469	9.54068	4.27469	4.27469	4.27469	4.27469	4.27469	4.27469	4.27469	4.27469	4.27469	4.27469	4.27469	4.27469	4.27469	4.27469	chr4	1305766	1321491	+		Zhang2014	NM_005882	MAEA	exonic	464
chr1:247320302-247323115-	5.04675	8.18466	13.5571	0.000231409	0.143143	up	4.27469	4.27469	4.27469	4.27469	10.5913	9.3054	8.71172	4.27469	4.27469	4.27469	4.27469	4.27469	4.27469	4.27469	4.27469	4.27469	chr1	247320301	247323115	-	hsa_circ_0005667	circBase	NM_001243740	ZNF124	sense overlapping	2814
chr9:112898407-112900819+	4.59414	8.02792	10.8066	0.00101137	0.262754	up	8.60554	4.27469	9.47192	6.89278	4.27469	8.59757	7.25417	7.12273	4.27469	4.27469	4.27469	4.27469	4.27469	4.27469	4.27469	4.27469	chr9	112898406	112900819	+	hsa_circ_0008706	circBase	NM_007203	PALM2-AKAP2	exonic	2413
chr11:111907997-111914257+	3.33692	8.01195	5.94703	0.0147421	0.490639	up	8.60554	4.27469	9.33835	4.27469	8.17087	4.27469	7.25417	7.12273	4.27469	4.27469	4.27469	6.7635	4.27469	4.27469	4.27469	4.27469	chr11	111907996	111914257	+	hsa_circ_0024296	circBase	NM_001931	DLAT	exonic	410
chr11:108137898-108138069+	3.76779	7.67371	5.75497	0.0164421	0.490639	up	4.27469	9.18878	4.27469	4.27469	4.27469	4.27469	8.15968	7.12273	4.27469	4.27469	4.27469	4.27469	4.27469	4.27469	4.27469	4.27469	chr11	108137897	108138069	+	hsa_circ_0007694	circBase	NM_000051	ATM	exonic	172
chr8:27987019-27995408+	3.31902	7.55774	4.05384	0.0440709	0.490639	up	4.27469	9.37543	4.27469	4.27469	4.27469	4.27469	4.27469	4.27469	4.27469	4.27469	4.27469	4.27469	4.27469	4.27469	4.27469	4.27469	chr8	27987018	27995408	+	hsa_circ_0008761	circBase	NM_018091	ELP3	exonic	483
chr3:193151634-193160345-	3.94292	7.65429	5.90719	0.0150792	0.490639	up	10.0816	4.27469	4.27469	4.27469	4.27469	4.27469	4.27469	4.27469	4.27469	4.27469	4.27469	4.27469	4.27469	4.27469	4.27469	4.27469	chr3	193151633	193160345	-		novel	NM_032279	ATP13A4	exonic	690
chr1:204082043-204086835+	3.58247	7.67493	5.43271	0.0197629	0.490639	up	4.27469	9.18878	4.27469	4.27469	4.27469	8.0482	4.27469	4.27469	4.27469	4.27469	4.27469	4.27469	4.27469	4.27469	4.27469	4.27469	chr1	204082042	204086835	+	hsa_circ_0003600	circBase	NM_005686	SOX13	exonic	776
chr12:60098553-60098799+	3.30359	7.6729	4.94342	0.0261902	0.490639	up	4.27469	9.31586	4.27469	4.27469	4.27469	4.27469	4.27469	4.27469	4.27469	4.27469	4.27469	4.27469	4.27469	4.27469	4.27469	4.27469	chr12	60098552	60098799	+	hsa_circ_0027346	circBase	NM_004731	SLC16A7	exonic	247
chr5:132227856-132228810-	3.40855	7.63771	4.84181	0.0277777	0.490639	up	4.27469	9.25372	4.27469	6.89278	4.27469	4.27469	4.27469	4.27469	4.27469	4.27469	4.27469	4.27469	4.27469	4.27469	4.27469	4.27469	chr5	132227855	132228810	-	hsa_circ_0001529	circBase	NM_014423	AFF4	exonic	330
chr1:29474592-29475738-	3.27218	7.57318	4.1234	0.0422939	0.490639	up	4.27469	9.31586	4.27469	4.27469	4.27469	4.27469	4.27469	4.27469	4.27469	4.27469	4.27469	4.27469	4.27469	4.27469	4.27469	4.27469	chr1	29474591	29475738	-	hsa_circ_0113012	circBase	NM_005626	SRSF4	sense overlapping	1147
chr15:64410316-64415745+	2.46633	8.23513	4.00957	0.0452426	0.490639	up	9.47858	4.27469	4.27469	8.3119	4.27469	8.0482	7.25417	4.27469	4.27469	4.27469	4.27469	4.27469	4.27469	4.27469	7.97728	4.27469	chr15	64410315	64415745	+	hsa_circ_0035818	circBase	NM_003099	SNX1	exonic	239
chr1:185112489-185121067-	3.26219	7.54463	3.84719	0.0498293	0.490639	up	4.27469	9.31586	4.27469	4.27469	4.27469	4.27469	4.27469	4.27469	4.27469	4.27469	4.27469	4.27469	4.27469	4.27469	4.27469	4.27469	chr1	185112488	185121067	-	hsa_circ_0111467	circBase	NM_030934	TRMT1L	exonic	624
chr14:61346432-61363727+	3.26219	7.54463	3.84719	0.0498293	0.490639	up	4.27469	9.31586	4.27469	4.27469	4.27469	4.27469	4.27469	4.27469	4.27469	4.27469	4.27469	4.27469	4.27469	4.27469	4.27469	4.27469	chr14	61346431	61363727	+		novel	NM_002431	MNAT1	sense overlapping	17296
chr3:152163071-152165562+	4.08728	7.80964	7.76027	0.0053408	0.490639	up	9.1664	4.27469	9.33835	4.27469	4.27469	4.27469	4.27469	4.27469	4.27469	4.27469	4.27469	4.27469	4.27469	4.27469	4.27469	4.27469	chr3	152163070	152165562	+	hsa_circ_0007630	circBase	NM_021038	MBNL1	exonic	412
chr11:85960513-85963282+	4.04393	7.6793	6.35322	0.0117169	0.490639	up	9.8838	4.27469	4.27469	4.27469	4.27469	4.27469	4.27469	8.01889	4.27469	4.27469	4.27469	4.27469	4.27469	4.27469	4.27469	4.27469	chr11	85960512	85963282	+	hsa_circ_0096669	circBase	ENST00000534595	EED	intronic	2770
chr6:30856465-30857207+	3.88311	7.63984	5.66413	0.0173153	0.490639	up	10.0186	4.27469	4.27469	4.27469	4.27469	4.27469	4.27469	4.27469	4.27469	4.27469	4.27469	4.27469	4.27469	4.27469	4.27469	4.27469	chr6	30856464	30857207	+	hsa_circ_0005133	circBase	NM_001954	DDR1	exonic	459
chr1:217777359-217777628-	3.88311	7.63984	5.66413	0.0173153	0.490639	up	10.0186	4.27469	4.27469	4.27469	4.27469	4.27469	4.27469	4.27469	4.27469	4.27469	4.27469	4.27469	4.27469	4.27469	4.27469	4.27469	chr1	217777358	217777628	-		novel	ENST00000366935	GPATCH2	intronic	270
chr17:75398141-75398785+	3.38783	7.91558	5.65447	0.017411	0.490639	up	9.27814	4.27469	4.27469	4.27469	8.17087	8.59757	7.25417	7.12273	4.27469	4.27469	4.27469	4.27469	4.27469	6.38419	4.27469	4.27469	chr17	75398140	75398785	+	hsa_circ_0005320	circBase	NM_006640	SEPT9	exonic	645
chr8:124346118-124348772-	3.43033	7.59128	4.48833	0.0341269	0.490639	up	8.2142	8.81134	4.27469	4.27469	4.27469	4.27469	4.27469	4.27469	4.27469	4.27469	4.27469	4.27469	4.27469	4.27469	4.27469	4.27469	chr8	124346117	124348772	-	hsa_circ_0085458	circBase	NM_014109	ATAD2	exonic	427
chr9:134070620-134077104+	3.3767	7.59262	4.41303	0.0356654	0.490639	up	4.27469	9.18878	4.27469	4.27469	4.27469	4.27469	4.27469	7.12273	4.27469	4.27469	4.27469	4.27469	4.27469	4.27469	4.27469	4.27469	chr9	134070619	134077104	+	hsa_circ_0138163	circBase	NM_005085	NUP214	exonic	1933
chr7:90355881-90356126+	2.44856	8.30794	4.28863	0.038368	0.490639	up	4.27469	4.27469	4.27469	4.27469	9.3368	8.0482	8.71172	9.53024	4.27469	4.27469	4.27469	4.27469	7.74875	6.38419	4.27469	4.27469	chr7	90355880	90356126	+	hsa_circ_0001721	circBase	NM_001287135	CDK14	exonic	246	prostate cancer
chr6:32489735-32551938-	4.49396	7.80999	8.78474	0.0030376	0.418312	up	8.2142	4.27469	7.69868	8.3119	9.12159	8.59757	4.27469	4.27469	4.27469	4.27469	4.27469	4.27469	4.27469	4.27469	4.27469	4.27469	chr6	32489734	32551938	-		novel	NM_002124	HLA-DRB1	sense overlapping	62204
chr12:65702309-65722383+	3.19729	7.67861	4.79279	0.0285791	0.490639	up	4.27469	9.18878	4.27469	4.27469	4.27469	4.27469	4.27469	4.27469	4.27469	4.27469	4.27469	4.27469	4.27469	4.27469	4.27469	4.27469	chr12	65702308	65722383	+	hsa_circ_0006925	circBase	NM_001031679	MSRB3	exonic	314
chr22:22123484-22143097-	3.53588	7.72853	5.78025	0.0162072	0.490639	up	8.4231	8.41687	4.27469	4.27469	4.27469	7.15002	4.27469	4.27469	4.27469	4.27469	4.27469	4.27469	4.27469	4.27469	4.27469	4.27469	chr22	22123483	22143097	-	hsa_circ_0062435	circBase	NM_002745	MAPK1	exonic	483
chr1:98144651-98165103-	2.9251	8.12353	5.08474	0.0241374	0.490639	up	7.30529	4.27469	4.27469	9.26728	6.76774	8.0482	9.11001	8.01889	4.27469	4.27469	4.27469	4.27469	6.40256	4.27469	7.08404	4.27469	chr1	98144650	98165103	-	hsa_circ_0004161	circBase	NM_000110	DPYD	exonic	367
chr11:108029647-108040770-	3.6719	7.59146	4.81354	0.028237	0.490639	up	4.27469	8.81134	4.27469	7.77022	4.27469	4.27469	8.15968	4.27469	4.27469	4.27469	4.27469	4.27469	4.27469	4.27469	4.27469	4.27469	chr11	108029646	108040770	-	hsa_circ_0094861	circBase	NM_002519	NPAT	sense overlapping	11124
chr1:172001542-172100428+	3.85845	7.66963	5.89391	0.0151933	0.490639	up	9.56924	4.27469	4.27469	4.27469	8.17087	4.27469	4.27469	4.27469	4.27469	4.27469	4.27469	4.27469	4.27469	4.27469	4.27469	4.27469	chr1	172001541	172100428	+		novel	NM_015569	DNM3	exonic	1070
chr2:219249870-219252678+	3.79592	7.61924	5.30352	0.0212824	0.490639	up	9.73507	4.27469	4.27469	4.27469	4.27469	4.27469	7.25417	4.27469	4.27469	4.27469	4.27469	4.27469	4.27469	4.27469	4.27469	4.27469	chr2	219249869	219252678	+	hsa_circ_0119143	circBase	NM_000578	SLC11A1	exonic	522
chr4:85818064-85853516-	3.01256	8.02173	4.96648	0.0258432	0.490639	up	9.1664	4.27469	4.27469	7.77022	4.27469	8.59757	4.27469	7.12273	4.27469	4.27469	6.88594	4.27469	4.27469	4.27469	4.27469	4.27469	chr4	85818063	85853516	-	hsa_circ_0002221	circBase	NM_014991	WDFY3	exonic	194
chr6:105259186-105281048-	3.68663	7.59554	4.90421	0.0267913	0.490639	up	9.81135	4.27469	4.27469	4.27469	4.27469	4.27469	4.27469	4.27469	4.27469	4.27469	4.27469	4.27469	4.27469	4.27469	4.27469	4.27469	chr6	105259185	105281048	-	hsa_circ_0077514	circBase	NM_020771	HACE1	exonic	215
chr2:118853995-118864765+	3.68663	7.59554	4.90421	0.0267913	0.490639	up	9.81135	4.27469	4.27469	4.27469	4.27469	4.27469	4.27469	4.27469	4.27469	4.27469	4.27469	4.27469	4.27469	4.27469	4.27469	4.27469	chr2	118853994	118864765	+	hsa_circ_0117132	circBase	NM_016133	INSIG2	exonic	774
chr15:63845914-63855207+	2.73046	8.08247	4.32785	0.0374936	0.490639	up	4.27469	4.27469	4.27469	4.27469	9.97309	7.15002	9.11001	7.12273	4.27469	4.27469	4.27469	4.27469	4.27469	4.27469	7.97728	4.27469	chr15	63845913	63855207	+	hsa_circ_0008153	circBase	NM_006537	USP3	exonic	477
chr12:51689580-51690948-	4.33417	7.76003	7.83354	0.00512855	0.490639	up	7.30529	4.27469	4.27469	4.27469	10.4131	4.27469	4.27469	4.27469	4.27469	4.27469	4.27469	4.27469	4.27469	4.27469	4.27469	4.27469	chr12	51689579	51690948	-		novel	NM_016293	BIN2	exonic	159
chr5:14678790-14693203+	3.58198	8.16215	7.36293	0.00665821	0.490639	up	4.27469	4.27469	4.27469	9.67095	8.17087	4.27469	7.25417	9.27474	4.27469	4.27469	4.27469	4.27469	6.40256	4.27469	4.27469	4.27469	chr5	14678789	14693203	+	hsa_circ_0128276	circBase	NM_138348	OTULIN	sense overlapping	14414
chr3:56702425-56707753-	4.11724	7.72545	6.96186	0.00832655	0.490639	up	4.27469	4.27469	10.0002	4.27469	4.27469	7.15002	4.27469	7.12273	4.27469	4.27469	4.27469	4.27469	4.27469	4.27469	4.27469	4.27469	chr3	56702424	56707753	-	hsa_circ_0124315	circBase	NM_001112736	FAM208A	exonic	566
chr7:72617463-72618644+	3.56687	7.68659	5.47768	0.0192608	0.490639	up	4.27469	8.52605	6.36024	4.27469	8.17087	4.27469	7.25417	4.27469	4.27469	4.27469	4.27469	4.27469	4.27469	4.27469	4.27469	4.27469	chr7	72617462	72618644	+	hsa_circ_0002284	circBase	NR_003580	GTF2IP4	exonic	84
chr3:167437850-167443261-	3.61478	7.58044	4.65486	0.0309657	0.490639	up	9.73507	4.27469	4.27469	4.27469	4.27469	4.27469	4.27469	4.27469	4.27469	4.27469	4.27469	4.27469	4.27469	4.27469	4.27469	4.27469	chr3	167437849	167443261	-	hsa_circ_0122632	circBase	NM_145859	PDCD10	exonic	285
chr1:87181407-87208918+	3.61478	7.58044	4.65486	0.0309657	0.490639	up	9.73507	4.27469	4.27469	4.27469	4.27469	4.27469	4.27469	4.27469	4.27469	4.27469	4.27469	4.27469	4.27469	4.27469	4.27469	4.27469	chr1	87181406	87208918	+	hsa_circ_0114359	circBase	NM_016009	SH3GLB1	sense overlapping	27512
chr11:83641371-83691685-	3.61478	7.58044	4.65486	0.0309657	0.490639	up	9.73507	4.27469	4.27469	4.27469	4.27469	4.27469	4.27469	4.27469	4.27469	4.27469	4.27469	4.27469	4.27469	4.27469	4.27469	4.27469	chr11	83641370	83691685	-	hsa_circ_0096594	circBase	NM_001364	DLG2	exonic	577
chr8:15508206-15519805+	3.61478	7.58044	4.65486	0.0309657	0.490639	up	9.73507	4.27469	4.27469	4.27469	4.27469	4.27469	4.27469	4.27469	4.27469	4.27469	4.27469	4.27469	4.27469	4.27469	4.27469	4.27469	chr8	15508205	15519805	+	hsa_circ_0083391	circBase	NM_006765	TUSC3	exonic	400
chr11:47280731-47283569+	3.61478	7.58044	4.65486	0.0309657	0.490639	up	9.73507	4.27469	4.27469	4.27469	4.27469	4.27469	4.27469	4.27469	4.27469	4.27469	4.27469	4.27469	4.27469	4.27469	4.27469	4.27469	chr11	47280730	47283569	+		novel	NM_005693	NR1H3	exonic	1025
chr17:19823365-19845223-	3.61478	7.58044	4.65486	0.0309657	0.490639	up	9.73507	4.27469	4.27469	4.27469	4.27469	4.27469	4.27469	4.27469	4.27469	4.27469	4.27469	4.27469	4.27469	4.27469	4.27469	4.27469	chr17	19823364	19845223	-		novel	NM_007202	AKAP10	sense overlapping	21859
chr11:85718585-85737409-	3.36103	7.60265	4.44741	0.0349542	0.490639	up	4.27469	8.81134	4.27469	4.27469	4.27469	4.27469	8.15968	4.27469	4.27469	4.27469	4.27469	4.27469	4.27469	4.27469	4.27469	4.27469	chr11	85718584	85737409	-	hsa_circ_0096664	circBase	NM_007166	PICALM	exonic	534
chr1:39927555-39934404+	3.22257	7.56763	3.98788	0.0458286	0.490639	up	4.27469	8.81134	4.27469	4.27469	7.63356	4.27469	4.27469	4.27469	4.27469	4.27469	4.27469	4.27469	4.27469	4.27469	4.27469	4.27469	chr1	39927554	39934404	+		novel	NM_012090	MACF1	exonic	348
chr12:102116946-102124414+	3.32369	7.553	3.97965	0.046053	0.490639	up	4.27469	8.81134	4.27469	4.27469	4.27469	8.0482	4.27469	4.27469	4.27469	4.27469	4.27469	4.27469	4.27469	4.27469	4.27469	4.27469	chr12	102116945	102124414	+		novel	NM_020244	CHPT1	sense overlapping	7469
chr3:169835014-169840532-	4.14135	8.11321	9.61429	0.00193069	0.360631	up	7.6755	4.27469	8.84214	8.3119	4.27469	7.15002	4.27469	8.01889	4.27469	4.27469	4.27469	4.27469	4.27469	4.27469	4.27469	4.27469	chr3	169835013	169840532	-	hsa_circ_0004616	circBase	NM_024947	PHC3	exonic	405
chr8:68172050-68200300-	3.73609	7.63777	5.37418	0.020437	0.490639	up	8.76747	4.27469	9.02716	4.27469	4.27469	4.27469	4.27469	4.27469	4.27469	4.27469	4.27469	4.27469	4.27469	4.27469	4.27469	4.27469	chr8	68172049	68200300	-	hsa_circ_0136997	circBase	NM_006421	ARFGEF1	exonic	1319
chr1:94921289-94933563+	3.55525	7.6535	5.1982	0.0226102	0.490639	up	9.65454	4.27469	4.27469	4.27469	4.27469	4.27469	4.27469	4.27469	4.27469	4.27469	4.27469	4.27469	4.27469	4.27469	4.27469	4.27469	chr1	94921288	94933563	+	hsa_circ_0114540	circBase	ENST00000454898	ABCD3	exonic	297
chr4:146435590-146436165+	3.53913	7.56517	4.40335	0.0358685	0.490639	up	9.65454	4.27469	4.27469	4.27469	4.27469	4.27469	4.27469	4.27469	4.27469	4.27469	4.27469	4.27469	4.27469	4.27469	4.27469	4.27469	chr4	146435589	146436165	+	hsa_circ_0007970	circBase	NM_005900	SMAD1	exonic	576
chr13:26789232-26789488-	3.53913	7.56517	4.40335	0.0358685	0.490639	up	9.65454	4.27469	4.27469	4.27469	4.27469	4.27469	4.27469	4.27469	4.27469	4.27469	4.27469	4.27469	4.27469	4.27469	4.27469	4.27469	chr13	26789231	26789488	-		novel	ENST00000399762	RNF6	intronic	257
chr12:69044180-69045831+	2.6545	8.06873	4.13089	0.0421071	0.490639	up	4.27469	4.27469	4.27469	6.89278	10.0963	8.0482	4.27469	4.27469	4.27469	4.27469	4.27469	6.7635	4.27469	6.38419	4.27469	4.27469	chr12	69044179	69045831	+	hsa_circ_0027463	circBase	NM_015646	RAP1B	exonic	126
chr15:76580187-76585041-	2.57311	8.11889	3.96642	0.0464163	0.490639	up	4.27469	4.27469	4.27469	8.7048	8.86855	8.59757	4.27469	8.56752	4.27469	4.27469	4.27469	4.27469	4.27469	4.27469	7.97728	4.27469	chr15	76580186	76585041	-	hsa_circ_0000639	circBase	NM_000126	ETFA	exonic	265
chr14:35055436-35078948-	4.45326	7.87478	9.20329	0.00241581	0.385845	up	4.27469	4.27469	7.17941	4.27469	8.86855	8.99447	4.27469	9.27474	4.27469	4.27469	4.27469	4.27469	4.27469	4.27469	4.27469	4.27469	chr14	35055435	35078948	-	hsa_circ_0031608	circBase	NM_021249	SNX6	exonic	740
chr14:50130033-50141145-	3.85641	7.74795	6.59028	0.0102537	0.490639	up	9.1664	4.27469	4.27469	4.27469	6.76774	7.15002	8.15968	4.27469	4.27469	4.27469	4.27469	4.27469	4.27469	4.27469	4.27469	4.27469	chr14	50130032	50141145	-	hsa_circ_0008002	circBase	NM_002692	POLE2	exonic	510
chr7:30661009-30662078+	3.24527	8.15036	6.14179	0.0132024	0.490639	up	4.27469	4.27469	7.69868	9.67095	8.17087	4.27469	7.25417	4.27469	4.27469	4.27469	4.27469	4.27469	6.40256	4.27469	4.27469	4.27469	chr7	30661008	30662078	+	hsa_circ_0009000	circBase	NM_002047	GARS	exonic	254
chr2:206036935-206058044+	3.42314	7.79558	5.97053	0.0145469	0.490639	up	4.27469	8.41687	4.27469	8.7048	4.27469	4.27469	4.27469	4.27469	4.27469	4.27469	4.27469	4.27469	4.27469	4.27469	4.27469	4.27469	chr2	206036934	206058044	+	hsa_circ_0008505	circBase	NM_057177	PARD3B	exonic	520
chr1:233190014-233193036-	3.9115	7.64547	5.71633	0.0168078	0.490639	up	9.1664	4.27469	4.27469	4.27469	4.27469	4.27469	9.11001	4.27469	4.27469	4.27469	4.27469	4.27469	4.27469	4.27469	4.27469	4.27469	chr1	233190013	233193036	-	hsa_circ_0007041	circBase	NM_014801	PCNXL2	exonic	275
chr1:24840804-24841057+	3.25662	7.90558	5.18704	0.022756	0.490639	up	7.6755	4.27469	4.27469	9.26728	6.76774	4.27469	8.71172	7.12273	4.27469	4.27469	4.27469	4.27469	4.27469	6.38419	4.27469	4.27469	chr1	24840803	24841057	+	hsa_circ_0003553	circBase	NM_013441	RCAN3	exonic	254
chr18:44656615-44662820-	3.53629	7.61887	4.87695	0.0272176	0.490639	up	9.47858	4.27469	4.27469	4.27469	6.76774	4.27469	4.27469	4.27469	4.27469	4.27469	4.27469	4.27469	4.27469	4.27469	4.27469	4.27469	chr18	44656614	44662820	-	hsa_circ_0006242	circBase	NM_032124	HDHD2	exonic	405
chr3:57276884-57280250+	3.27349	7.66346	4.76038	0.0291222	0.490639	up	4.27469	8.52605	4.27469	7.77022	6.76774	4.27469	4.27469	4.27469	4.27469	4.27469	4.27469	4.27469	4.27469	4.27469	4.27469	4.27469	chr3	57276883	57280250	+	hsa_circ_0066249	circBase	NM_012096	APPL1	exonic	206
chr15:30766559-30805901+	3.29262	7.78867	4.59217	0.0321184	0.490639	up	7.96985	4.27469	4.27469	8.3119	4.27469	8.59757	9.11001	4.27469	4.27469	4.27469	4.27469	4.27469	6.40256	4.27469	4.27469	4.27469	chr15	30766558	30805901	+		novel	ENST00000399971	CTD-3092A11.1	sense overlapping	39343
chr4:15008095-15068021-	3.46533	7.58124	4.44199	0.0350653	0.490639	up	9.56924	4.27469	4.27469	4.27469	4.27469	4.27469	4.27469	4.27469	4.27469	4.27469	4.27469	4.27469	4.27469	4.27469	4.27469	4.27469	chr4	15008094	15068021	-	hsa_circ_0125483	circBase	NR_125911	LOC101929095	sense overlapping	59927
chr17:57322775-57353331+	3.46479	7.57836	4.41673	0.0355881	0.490639	up	9.56924	4.27469	4.27469	4.27469	4.27469	4.27469	4.27469	4.27469	4.27469	4.27469	4.27469	4.27469	4.27469	4.27469	4.27469	4.27469	chr17	57322774	57353331	+		novel	NM_182569	GDPD1	sense overlapping	30557
chr12:57872647-57872817+	3.45894	7.54972	4.13532	0.0419971	0.490639	up	9.56924	4.27469	4.27469	4.27469	4.27469	4.27469	4.27469	4.27469	4.27469	4.27469	4.27469	4.27469	4.27469	4.27469	4.27469	4.27469	chr12	57872646	57872817	+		novel	ENST00000549133	MARS	intronic	171
chr6:16486203-16586138-	3.45894	7.54972	4.13532	0.0419971	0.490639	up	9.56924	4.27469	4.27469	4.27469	4.27469	4.27469	4.27469	4.27469	4.27469	4.27469	4.27469	4.27469	4.27469	4.27469	4.27469	4.27469	chr6	16486202	16586138	-	hsa_circ_0075691	circBase	NM_000332	ATXN1	exonic	328
chr1:100515465-100544104+	3.45894	7.54972	4.13532	0.0419971	0.490639	up	9.56924	4.27469	4.27469	4.27469	4.27469	4.27469	4.27469	4.27469	4.27469	4.27469	4.27469	4.27469	4.27469	4.27469	4.27469	4.27469	chr1	100515464	100544104	+		novel	NM_033055	HIAT1	exonic	1018
chr12:19406874-19427917+	3.45894	7.54972	4.13532	0.0419971	0.490639	up	9.56924	4.27469	4.27469	4.27469	4.27469	4.27469	4.27469	4.27469	4.27469	4.27469	4.27469	4.27469	4.27469	4.27469	4.27469	4.27469	chr12	19406873	19427917	+	hsa_circ_0025545	circBase	NM_019012	PLEKHA5	exonic	1068
chr1:32495899-32498935+	2.68959	7.9971	3.92491	0.0475757	0.490639	up	4.27469	4.27469	4.27469	7.77022	4.27469	8.59757	8.15968	9.74722	4.27469	4.27469	4.27469	6.7635	4.27469	4.27469	7.08404	4.27469	chr1	32495898	32498935	+	hsa_circ_0007777	circBase	NM_006559	KHDRBS1	exonic	389
chr17:74308951-74309972-	2.64262	7.99958	3.85687	0.0495426	0.490639	up	4.27469	4.27469	4.27469	7.77022	9.12159	7.15002	4.27469	9.27474	4.27469	4.27469	6.88594	4.27469	6.40256	4.27469	4.27469	4.27469	chr17	74308950	74309972	-	hsa_circ_0004241	circBase	NM_002766	PRPSAP1	exonic	218
chr17:11998892-12016677+	4.15772	7.93863	8.72454	0.00313955	0.42262	up	7.96985	4.27469	4.27469	9.26728	4.27469	4.27469	8.15968	8.01889	4.27469	4.27469	4.27469	4.27469	4.27469	4.27469	4.27469	4.27469	chr17	11998891	12016677	+	hsa_circ_0042098	circBase	NM_003010	MAP2K4	exonic	420
chr17:30267305-30267505+	4.08961	7.74589	7.08711	0.00776404	0.490639	up	6.03619	4.27469	8.62986	7.77022	8.56148	4.27469	8.15968	4.27469	4.27469	4.27469	4.27469	4.27469	4.27469	4.27469	4.27469	4.27469	chr17	30267304	30267505	+	hsa_circ_0042961	circBase	NM_015355	SUZ12	exonic	112
chr4:184605128-184606556+	3.76928	7.77264	6.62908	0.0100327	0.490639	up	4.27469	4.27469	9.90886	4.27469	4.27469	4.27469	4.27469	4.27469	4.27469	4.27469	4.27469	4.27469	4.27469	4.27469	4.27469	4.27469	chr4	184605127	184606556	+	hsa_circ_0125902	circBase	NM_021942	TRAPPC11	exonic	555
chr5:167920899-167943955+	3.7686	7.76538	6.56758	0.0103853	0.490639	up	4.27469	4.27469	9.90886	4.27469	4.27469	4.27469	4.27469	4.27469	4.27469	4.27469	4.27469	4.27469	4.27469	4.27469	4.27469	4.27469	chr5	167920898	167943955	+	hsa_circ_0128549	circBase	NM_002887	RARS	exonic	1256
chr3:132400758-132411662-	3.71818	7.75024	6.31763	0.0119543	0.490639	up	8.2142	4.27469	9.02716	4.27469	4.27469	4.27469	7.25417	4.27469	4.27469	4.27469	4.27469	4.27469	4.27469	4.27469	4.27469	4.27469	chr3	132400757	132411662	-	hsa_circ_0121952	circBase	NR_037804	NPHP3-ACAD11	exonic	1679
chr6:117037382-117045538+	3.53116	7.73098	5.76366	0.016361	0.490639	up	9.38184	4.27469	4.27469	4.27469	4.27469	4.27469	7.25417	4.27469	4.27469	4.27469	4.27469	4.27469	4.27469	4.27469	4.27469	4.27469	chr6	117037381	117045538	+	hsa_circ_0130446	circBase	NM_002269	KPNA5	exonic	343
chr10:20290704-20357168+	3.86423	7.63459	5.54835	0.0184981	0.490639	up	4.27469	4.27469	9.59417	6.89278	7.63356	4.27469	4.27469	4.27469	4.27469	4.27469	4.27469	4.27469	4.27469	4.27469	4.27469	4.27469	chr10	20290703	20357168	+	hsa_circ_0093275	circBase	NM_032812	PLXDC2	exonic	429
chr4:129083349-129100667+	3.75359	7.60949	5.12952	0.0235222	0.490639	up	4.27469	4.27469	9.90886	4.27469	4.27469	4.27469	4.27469	4.27469	4.27469	4.27469	4.27469	4.27469	4.27469	4.27469	4.27469	4.27469	chr4	129083348	129100667	+	hsa_circ_0125314	circBase	NM_018078	LARP1B	exonic	479
chr9:115950073-115950771-	3.75359	7.60949	5.12952	0.0235222	0.490639	up	4.27469	4.27469	9.90886	4.27469	4.27469	4.27469	4.27469	4.27469	4.27469	4.27469	4.27469	4.27469	4.27469	4.27469	4.27469	4.27469	chr9	115950072	115950771	-	hsa_circ_0088119	circBase	NM_015258	FKBP15	exonic	210
chr10:126799559-126822181-	3.38667	7.59423	4.43241	0.0352626	0.490639	up	9.47858	4.27469	4.27469	4.27469	4.27469	4.27469	4.27469	4.27469	4.27469	4.27469	4.27469	4.27469	4.27469	4.27469	4.27469	4.27469	chr10	126799558	126822181	-	hsa_circ_0008885	circBase	ENST00000460976	CTBP2	intronic	22623
chr9:37819285-37842283+	3.38667	7.59423	4.43241	0.0352626	0.490639	up	9.47858	4.27469	4.27469	4.27469	4.27469	4.27469	4.27469	4.27469	4.27469	4.27469	4.27469	4.27469	4.27469	4.27469	4.27469	4.27469	chr9	37819284	37842283	+	hsa_circ_0087084	circBase	NM_024345	DCAF10	exonic	312
chr2:24498582-24535244-	3.38164	7.56845	4.2121	0.0401367	0.490639	up	9.47858	4.27469	4.27469	4.27469	4.27469	4.27469	4.27469	4.27469	4.27469	4.27469	4.27469	4.27469	4.27469	4.27469	4.27469	4.27469	chr2	24498581	24535244	-	hsa_circ_0119547	circBase	NM_006277	ITSN2	exonic	1893
chr9:131284947-131286125+	3.38091	7.56487	4.1796	0.0409133	0.490639	up	9.47858	4.27469	4.27469	4.27469	4.27469	4.27469	4.27469	4.27469	4.27469	4.27469	4.27469	4.27469	4.27469	4.27469	4.27469	4.27469	chr9	131284946	131286125	+	hsa_circ_0088816	circBase	NM_001499	GLE1	exonic	465
chr1:109883346-109912211-	3.37372	7.53409	3.85186	0.0496908	0.490639	up	9.47858	4.27469	4.27469	4.27469	4.27469	4.27469	4.27469	4.27469	4.27469	4.27469	4.27469	4.27469	4.27469	4.27469	4.27469	4.27469	chr1	109883345	109912211	-	hsa_circ_0013447	circBase	NM_002959	SORT1	exonic	958
chr5:6606933-6632090-	3.37372	7.53409	3.85186	0.0496908	0.490639	up	9.47858	4.27469	4.27469	4.27469	4.27469	4.27469	4.27469	4.27469	4.27469	4.27469	4.27469	4.27469	4.27469	4.27469	4.27469	4.27469	chr5	6606932	6632090	-		novel	NM_017755	NSUN2	exonic	1347
chr20:50342358-50346517-	3.37372	7.53409	3.85186	0.0496908	0.490639	up	9.47858	4.27469	4.27469	4.27469	4.27469	4.27469	4.27469	4.27469	4.27469	4.27469	4.27469	4.27469	4.27469	4.27469	4.27469	4.27469	chr20	50342357	50346517	-	hsa_circ_0008253	circBase	NM_006045	ATP9A	exonic	259
chr1:203652265-203667325+	3.37372	7.53409	3.85186	0.0496908	0.490639	up	9.47858	4.27469	4.27469	4.27469	4.27469	4.27469	4.27469	4.27469	4.27469	4.27469	4.27469	4.27469	4.27469	4.27469	4.27469	4.27469	chr1	203652264	203667325	+		novel	NM_001684	ATP2B4	sense overlapping	15061
chr6:84025029-84071037-	3.37372	7.53409	3.85186	0.0496908	0.490639	up	9.47858	4.27469	4.27469	4.27469	4.27469	4.27469	4.27469	4.27469	4.27469	4.27469	4.27469	4.27469	4.27469	4.27469	4.27469	4.27469	chr6	84025028	84071037	-		novel	NM_002395	ME1	sense overlapping	46009
chr16:19547262-19552109+	3.37372	7.53409	3.85186	0.0496908	0.490639	up	9.47858	4.27469	4.27469	4.27469	4.27469	4.27469	4.27469	4.27469	4.27469	4.27469	4.27469	4.27469	4.27469	4.27469	4.27469	4.27469	chr16	19547261	19552109	+		novel	NM_014711	CCP110	exonic	1779
chr8:128867401-128903244+	3.37372	7.53409	3.85186	0.0496908	0.490639	up	9.47858	4.27469	4.27469	4.27469	4.27469	4.27469	4.27469	4.27469	4.27469	4.27469	4.27469	4.27469	4.27469	4.27469	4.27469	4.27469	chr8	128867400	128903244	+	hsa_circ_0009143	circBase	ENST00000517525	PVT1	intronic	35844
chr22:35782678-35783169+	3.37372	7.53409	3.85186	0.0496908	0.490639	up	9.47858	4.27469	4.27469	4.27469	4.27469	4.27469	4.27469	4.27469	4.27469	4.27469	4.27469	4.27469	4.27469	4.27469	4.27469	4.27469	chr22	35782677	35783169	+		novel	NM_002133	HMOX1	exonic	492
chr11:18502032-18524124-	3.37372	7.53409	3.85186	0.0496908	0.490639	up	9.47858	4.27469	4.27469	4.27469	4.27469	4.27469	4.27469	4.27469	4.27469	4.27469	4.27469	4.27469	4.27469	4.27469	4.27469	4.27469	chr11	18502031	18524124	-	hsa_circ_0095532	circBase	NM_006292	TSG101	sense overlapping	22093
chr16:18852887-18856973-	4.10787	7.77755	7.40433	0.00650671	0.490639	up	8.2142	4.27469	4.27469	4.27469	4.27469	8.0482	9.11001	8.01889	4.27469	4.27469	4.27469	4.27469	4.27469	4.27469	4.27469	4.27469	chr16	18852886	18856973	-	hsa_circ_0006434	circBase	NM_015092	SMG1	exonic	700
chr12:29446233-29450133+	4.13076	7.72961	6.98676	0.00821147	0.490639	up	4.27469	4.27469	8.84214	7.77022	4.27469	4.27469	9.42179	4.27469	4.27469	4.27469	4.27469	4.27469	4.27469	4.27469	4.27469	4.27469	chr12	29446232	29450133	+	hsa_circ_0025750	circBase	NM_018099	FAR2	exonic	356
chr14:50136242-50141145-	4.08548	7.68948	6.49018	0.0108472	0.490639	up	7.30529	4.27469	4.27469	9.01328	8.56148	7.15002	7.25417	4.27469	4.27469	4.27469	4.27469	4.27469	4.27469	4.27469	4.27469	4.27469	chr14	50136241	50141145	-	hsa_circ_0004904	circBase	NM_002692	POLE2	exonic	247
chr8:42211943-42229180+	3.55764	7.74808	5.93488	0.0148441	0.490639	up	9.1664	4.27469	4.27469	4.27469	4.27469	7.15002	7.25417	4.27469	4.27469	4.27469	4.27469	4.27469	4.27469	4.27469	4.27469	4.27469	chr8	42211942	42229180	+	hsa_circ_0136560	circBase	NM_002690	POLB	sense overlapping	17238
chr5:52145199-52183797+	3.67375	7.71234	5.90148	0.0151282	0.490639	up	4.27469	4.27469	9.8114	4.27469	4.27469	4.27469	4.27469	4.27469	4.27469	4.27469	4.27469	4.27469	4.27469	4.27469	4.27469	4.27469	chr5	52145198	52183797	+		novel	NM_181501	ITGA1	exonic	863
chr21:40590078-40590586-	3.33833	7.77744	5.70045	0.0169606	0.490639	up	9.38184	4.27469	4.27469	4.27469	4.27469	4.27469	4.27469	4.27469	4.27469	4.27469	4.27469	4.27469	4.27469	4.27469	4.27469	4.27469	chr21	40590077	40590586	-	hsa_circ_0061721	circBase	NM_018963	BRWD1	exonic	277
chr11:34101175-34104588+	3.6699	7.67379	5.56331	0.0183407	0.490639	up	4.27469	4.27469	9.8114	4.27469	4.27469	4.27469	4.27469	4.27469	4.27469	4.27469	4.27469	4.27469	4.27469	4.27469	4.27469	4.27469	chr11	34101174	34104588	+	hsa_circ_0095750	circBase	NM_005898	CAPRIN1	exonic	278
chr2:197863061-197865226-	3.8337	7.62731	5.42136	0.0198918	0.490639	up	4.27469	4.27469	9.19113	4.27469	8.86855	4.27469	4.27469	4.27469	4.27469	4.27469	4.27469	4.27469	4.27469	4.27469	4.27469	4.27469	chr2	197863060	197865226	-	hsa_circ_0118511	circBase	NM_001195144	ANKRD44	exonic	313
chr14:58740697-58752474-	3.73292	7.60473	5.04319	0.0247229	0.490639	up	4.27469	4.27469	9.59417	4.27469	7.63356	4.27469	4.27469	4.27469	4.27469	4.27469	4.27469	4.27469	4.27469	4.27469	4.27469	4.27469	chr14	58740696	58752474	-	hsa_circ_0102219	circBase	NR_029434	PSMA3-AS1	exonic	198
chr18:56363598-56367823+	3.0797	7.95507	4.85738	0.0275281	0.490639	up	4.27469	4.27469	4.27469	8.3119	9.12159	8.99447	4.27469	4.27469	4.27469	4.27469	4.27469	6.7635	4.27469	4.27469	4.27469	4.27469	chr18	56363597	56367823	+	hsa_circ_0000853	circBase	NM_006785	MALT1	exonic	273	Duchenne muscular dystrophy (DMD), autism spectrum disorder (ASD), breast cancer, uveal melanoma
chr10:104139041-104140443+	3.66151	7.58952	4.78674	0.0286797	0.490639	up	4.27469	4.27469	9.8114	4.27469	4.27469	4.27469	4.27469	4.27469	4.27469	4.27469	4.27469	4.27469	4.27469	4.27469	4.27469	4.27469	chr10	104139040	104140443	+	hsa_circ_0019720	circBase	NM_004193	GBF1	exonic	679
chr2:228172432-228174034+	3.66151	7.58952	4.78674	0.0286797	0.490639	up	4.27469	4.27469	9.8114	4.27469	4.27469	4.27469	4.27469	4.27469	4.27469	4.27469	4.27469	4.27469	4.27469	4.27469	4.27469	4.27469	chr2	228172431	228174034	+		novel	NM_000091	COL4A3	sense overlapping	1603
chr6:86216951-86246642-	3.30464	7.61295	4.46068	0.0346837	0.490639	up	9.38184	4.27469	4.27469	4.27469	4.27469	4.27469	4.27469	4.27469	4.27469	4.27469	4.27469	4.27469	4.27469	4.27469	4.27469	4.27469	chr6	86216950	86246642	-		novel	NM_020468	SNX14	exonic	1327
chr13:22084143-22113827-	3.41182	7.54042	3.96069	0.0465746	0.490639	up	9.27814	4.27469	4.27469	4.27469	4.27469	7.15002	4.27469	4.27469	4.27469	4.27469	4.27469	4.27469	4.27469	4.27469	4.27469	4.27469	chr13	22084142	22113827	-	hsa_circ_0100069	circBase	NM_152726	MICU2	exonic	403
chr20:19560644-19566188+	2.89735	7.83202	3.92077	0.047693	0.490639	up	4.27469	4.27469	8.38085	9.67095	4.27469	4.27469	4.27469	4.27469	4.27469	6.66236	4.27469	4.27469	4.27469	4.27469	4.27469	4.27469	chr20	19560643	19566188	+	hsa_circ_0114779	circBase	NM_020689	SLC24A3	exonic	264
chr1:161761198-161772062+	3.291	7.54898	3.90662	0.0480963	0.490639	up	9.38184	4.27469	4.27469	4.27469	4.27469	4.27469	4.27469	4.27469	4.27469	4.27469	4.27469	4.27469	4.27469	4.27469	4.27469	4.27469	chr1	161761197	161772062	+		novel	NM_007348	ATF6	exonic	555
chr10:103552596-103573363-	4.15224	8.14352	9.67816	0.00186471	0.359037	up	4.27469	4.27469	6.36024	9.26728	7.63356	4.27469	8.71172	7.12273	4.27469	4.27469	4.27469	4.27469	4.27469	4.27469	4.27469	4.27469	chr10	103552595	103573363	-	hsa_circ_0092433	circBase	NM_012215	MGEA5	exonic	1976
chr16:58594116-58594266-	4.18858	7.85322	8.24695	0.00408205	0.474367	up	4.27469	4.27469	7.69868	6.89278	7.63356	7.15002	9.67803	4.27469	4.27469	4.27469	4.27469	4.27469	4.27469	4.27469	4.27469	4.27469	chr16	58594115	58594266	-	hsa_circ_0007079	circBase	NM_016284	CNOT1	exonic	151
chr3:73004249-73016870+	4.11013	7.80869	7.70082	0.00551959	0.490639	up	4.27469	4.27469	4.27469	8.3119	9.3368	4.27469	4.27469	8.56752	4.27469	4.27469	4.27469	4.27469	4.27469	4.27469	4.27469	4.27469	chr3	73004248	73016870	+	hsa_circ_0007208	circBase	NM_001080393	GXYLT2	exonic	549
chr8:104412693-104420012-	4.17039	7.73901	7.17349	0.00739888	0.490639	up	4.27469	4.27469	4.27469	9.01328	8.56148	8.99447	4.27469	4.27469	4.27469	4.27469	4.27469	4.27469	4.27469	4.27469	4.27469	4.27469	chr8	104412692	104420012	-	hsa_circ_0135396	circBase	NM_030780	SLC25A32	sense overlapping	7320
chr16:70247564-70256383-	3.8855	7.75608	6.70652	0.00960608	0.490639	up	4.27469	4.27469	8.84214	7.77022	7.63356	4.27469	7.25417	7.12273	4.27469	4.27469	4.27469	4.27469	4.27469	4.27469	4.27469	4.27469	chr16	70247563	70256383	-	hsa_circ_0105851	circBase	NR_033959	SMG1P7	sense overlapping	8820
chr10:31644073-31676195+	3.79662	7.64595	5.51328	0.0188726	0.490639	up	4.27469	4.27469	9.33835	4.27469	4.27469	8.59757	4.27469	4.27469	4.27469	4.27469	4.27469	4.27469	4.27469	4.27469	4.27469	4.27469	chr10	31644072	31676195	+	hsa_circ_0000227	circBase	ENST00000493835	ZEB1	exonic	348	Alzheimer's disease, B-cell chronic lymphocytic leukemia, Duchenne muscular dystrophy (DMD), Oral Carcinoma, PFV-1 infection, acute myeloid leukemia (AML), acute promyelocytic leukemia (APL), autism spectrum disorder (ASD), breast cancer, chronic lymphocytic leukemia (CLL), colorectal cancer, glioblastoma, glioma, hepatocellular carcinoma (HCC), lung cancer, multiple myeloma (MM), nemaline myopat…
chr12:110418757-110421499-	3.8314	7.62632	5.3911	0.0202397	0.490639	up	4.27469	4.27469	9.33835	4.27469	4.27469	4.27469	8.71172	4.27469	4.27469	4.27469	4.27469	4.27469	4.27469	4.27469	4.27469	4.27469	chr12	110418756	110421499	-	hsa_circ_0008715	circBase	NM_014776	GIT2	exonic	313
chr6:144835045-144844324+	3.72386	7.63145	5.26594	0.0217466	0.490639	up	4.27469	4.27469	9.47192	4.27469	4.27469	8.0482	4.27469	4.27469	4.27469	4.27469	4.27469	4.27469	4.27469	4.27469	4.27469	4.27469	chr6	144835044	144844324	+		novel	NM_007124	UTRN	exonic	962
chr16:50109482-50136346+	3.65832	7.58846	4.76203	0.0290942	0.490639	up	4.27469	4.27469	9.59417	4.27469	4.27469	4.27469	7.25417	4.27469	4.27469	4.27469	4.27469	4.27469	4.27469	4.27469	4.27469	4.27469	chr16	50109481	50136346	+	hsa_circ_0105503	circBase	NM_182922	HEATR3	exonic	1298
chr16:15102636-15116611+	3.65832	7.58846	4.76203	0.0290942	0.490639	up	4.27469	4.27469	9.59417	4.27469	4.27469	4.27469	7.25417	4.27469	4.27469	4.27469	4.27469	4.27469	4.27469	4.27469	4.27469	4.27469	chr16	15102635	15116611	+		novel	NM_015027	PDXDC1	exonic	561
chr17:62567916-62582288-	3.22281	7.65996	4.65716	0.0309243	0.490639	up	9.27814	4.27469	4.27469	4.27469	4.27469	4.27469	4.27469	4.27469	4.27469	4.27469	4.27469	4.27469	4.27469	4.27469	4.27469	4.27469	chr17	62567915	62582288	-	hsa_circ_0005637	circBase	NM_022739	SMURF2	exonic	616
chr3:69351494-69362668-	3.56331	7.56925	4.45785	0.0347412	0.490639	up	4.27469	4.27469	9.70687	4.27469	4.27469	4.27469	4.27469	4.27469	4.27469	4.27469	4.27469	4.27469	4.27469	4.27469	4.27469	4.27469	chr3	69351493	69362668	-	hsa_circ_0124543	circBase	ENST00000398540	FRMD4B	exonic	254
chr18:60206914-60242783+	3.56331	7.56925	4.45785	0.0347412	0.490639	up	4.27469	4.27469	9.70687	4.27469	4.27469	4.27469	4.27469	4.27469	4.27469	4.27469	4.27469	4.27469	4.27469	4.27469	4.27469	4.27469	chr18	60206913	60242783	+	hsa_circ_0047885	circBase	NM_017742	ZCCHC2	exonic	2530
chr5:154172182-154174879+	3.56331	7.56925	4.45785	0.0347412	0.490639	up	4.27469	4.27469	9.70687	4.27469	4.27469	4.27469	4.27469	4.27469	4.27469	4.27469	4.27469	4.27469	4.27469	4.27469	4.27469	4.27469	chr5	154172181	154174879	+	hsa_circ_0128389	circBase	NM_015315	LARP1	exonic	813
chr5:179136874-179146782+	3.44431	7.57961	4.37193	0.0365357	0.490639	up	9.04528	4.27469	4.27469	4.27469	4.27469	4.27469	4.27469	8.01889	4.27469	4.27469	4.27469	4.27469	4.27469	4.27469	4.27469	4.27469	chr5	179136873	179146782	+	hsa_circ_0075301	circBase	NM_001746	CANX	exonic	497
chr12:100985514-101016160+	3.26688	7.60448	4.28128	0.0385343	0.490639	up	4.27469	8.17009	4.27469	4.27469	4.27469	4.27469	8.71172	4.27469	4.27469	4.27469	4.27469	4.27469	4.27469	4.27469	4.27469	4.27469	chr12	100985513	101016160	+	hsa_circ_0096971	circBase	NM_174942	GAS2L3	exonic	907
chr1:33244983-33246746-	3.50983	7.55832	4.27003	0.0387903	0.490639	up	8.91306	4.27469	4.27469	4.27469	6.76774	4.27469	4.27469	8.01889	4.27469	4.27469	4.27469	4.27469	4.27469	4.27469	4.27469	4.27469	chr1	33244982	33246746	-	hsa_circ_0113068	circBase	NM_003680	YARS	exonic	434
chr15:52188616-52194233+	3.03337	7.63893	4.19572	0.0405262	0.490639	up	4.27469	8.02882	7.69868	4.27469	6.76774	4.27469	4.27469	4.27469	4.27469	4.27469	4.27469	4.27469	4.27469	4.27469	4.27469	4.27469	chr15	52188615	52194233	+	hsa_circ_0035298	circBase	NM_014547	TMOD3	exonic	397
chr13:50025689-50026045+	4.18141	7.92967	8.68035	0.00321659	0.426181	up	4.27469	4.27469	4.27469	4.27469	8.56148	7.15002	9.67803	7.12273	4.27469	4.27469	4.27469	4.27469	4.27469	4.27469	4.27469	4.27469	chr13	50025688	50026045	+	hsa_circ_0030253	circBase	NM_031915	SETDB2	exonic	357
chr3:141272699-141278837+	4.05927	7.87387	8.01909	0.00462867	0.490639	up	4.27469	4.27469	4.27469	9.26728	8.17087	7.15002	8.15968	4.27469	4.27469	4.27469	4.27469	4.27469	4.27469	4.27469	4.27469	4.27469	chr3	141272698	141278837	+	hsa_circ_0005372	circBase	NM_006506	RASA2	exonic	336
chr9:91943575-91943801+	3.9939	7.76351	7.0059	0.00812413	0.490639	up	4.27469	4.27469	4.27469	8.3119	9.3368	4.27469	7.25417	7.12273	4.27469	4.27469	4.27469	4.27469	4.27469	4.27469	4.27469	4.27469	chr9	91943574	91943801	+	hsa_circ_0005432	circBase	NM_024077	SECISBP2	exonic	227
chrX:154645236-154658136-	4.12283	7.6993	6.64545	0.00994094	0.490639	up	4.27469	4.27469	4.27469	4.27469	8.86855	9.77817	4.27469	4.27469	4.27469	4.27469	4.27469	4.27469	4.27469	4.27469	4.27469	4.27469	chrX	154645235	154658136	-		novel	TCONS_00017391	XLOC_008269	sense overlapping	12901
chr2:73799389-73800551+	3.6252	7.73927	5.99734	0.0143274	0.490639	up	4.27469	4.27469	9.02716	4.27469	8.56148	4.27469	4.27469	4.27469	4.27469	4.27469	4.27469	4.27469	4.27469	4.27469	4.27469	4.27469	chr2	73799388	73800551	+	hsa_circ_0120967	circBase	ENST00000264448	ALMS1	exonic	1163
chr12:19615444-19646920+	3.67265	7.62057	5.07634	0.0242545	0.490639	up	4.27469	4.27469	9.19113	6.89278	4.27469	4.27469	4.27469	8.01889	4.27469	4.27469	4.27469	4.27469	4.27469	4.27469	4.27469	4.27469	chr12	19615443	19646920	+	hsa_circ_0098112	circBase	NM_153207	AEBP2	exonic	503
chr10:15573049-15639298-	3.72671	7.60272	4.993	0.02545	0.490639	up	4.27469	4.27469	9.02716	7.77022	4.27469	8.0482	4.27469	4.27469	4.27469	4.27469	4.27469	4.27469	4.27469	4.27469	4.27469	4.27469	chr10	15573048	15639298	-		novel	NM_003638	ITGA8	exonic	864
chr17:16004564-16005119-	2.86817	8.09416	4.63006	0.0314164	0.490639	up	4.27469	4.27469	7.17941	7.77022	4.27469	8.0482	9.42179	4.27469	4.27469	4.27469	4.27469	4.27469	4.27469	4.27469	7.08404	4.27469	chr17	16004563	16005119	-	hsa_circ_0042174	circBase	NM_001190438	NCOR1	exonic	556
chr6:144803345-144809970+	3.12761	7.66968	4.55811	0.0327633	0.490639	up	9.1664	4.27469	4.27469	4.27469	4.27469	4.27469	4.27469	4.27469	4.27469	4.27469	4.27469	4.27469	4.27469	4.27469	4.27469	4.27469	chr6	144803344	144809970	+	hsa_circ_0130902	circBase	NM_007124	UTRN	exonic	627
chr7:33644477-33681968+	3.45765	7.54869	4.10516	0.0427525	0.490639	up	4.27469	4.27469	9.59417	4.27469	4.27469	4.27469	4.27469	4.27469	4.27469	4.27469	4.27469	4.27469	4.27469	4.27469	4.27469	4.27469	chr7	33644476	33681968	+	hsa_circ_0134191	circBase	NM_014451	BBS9	sense overlapping	37492
chr20:47788996-47790806-	3.45765	7.54869	4.10516	0.0427525	0.490639	up	4.27469	4.27469	9.59417	4.27469	4.27469	4.27469	4.27469	4.27469	4.27469	4.27469	4.27469	4.27469	4.27469	4.27469	4.27469	4.27469	chr20	47788995	47790806	-	hsa_circ_0115389	circBase	ENST00000371792	STAU1	intronic	1811
chr12:66620503-66622150+	3.94192	7.70701	6.34147	0.0117947	0.490639	up	4.27469	4.27469	4.27469	4.27469	9.12159	7.15002	4.27469	8.96403	4.27469	4.27469	4.27469	4.27469	4.27469	4.27469	4.27469	4.27469	chr12	66620502	66622150	+	hsa_circ_0006708	circBase	NM_007199	IRAK3	exonic	234
chr16:15091610-15092262+	3.70396	7.74194	6.16653	0.013019	0.490639	up	4.27469	4.27469	7.17941	4.27469	9.68974	4.27469	4.27469	4.27469	4.27469	4.27469	4.27469	4.27469	4.27469	4.27469	4.27469	4.27469	chr16	15091609	15092262	+	hsa_circ_0038005	circBase	NM_015027	PDXDC1	exonic	140
chr14:45644274-45646179+	3.92929	7.67835	6.04023	0.0139835	0.490639	up	4.27469	4.27469	7.17941	4.27469	8.17087	9.56106	4.27469	4.27469	4.27469	4.27469	4.27469	4.27469	4.27469	4.27469	4.27469	4.27469	chr14	45644273	45646179	+	hsa_circ_0101884	circBase	NM_020937	FANCM	exonic	1906
chr2:136505837-136513261+	3.98859	7.66389	6.00304	0.0142813	0.490639	up	4.27469	4.27469	4.27469	4.27469	9.12159	8.0482	8.71172	4.27469	4.27469	4.27469	4.27469	4.27469	4.27469	4.27469	4.27469	4.27469	chr2	136505836	136513261	+	hsa_circ_0117391	circBase	NM_014607	UBXN4	exonic	426
chr14:31841016-31844174-	3.375	7.80909	5.92296	0.0149448	0.490639	up	4.27469	4.27469	9.47192	4.27469	4.27469	4.27469	4.27469	4.27469	4.27469	4.27469	4.27469	4.27469	4.27469	4.27469	4.27469	4.27469	chr14	31841015	31844174	-	hsa_circ_0031569	circBase	NM_015473	HEATR5A	exonic	253
chr4:85800559-85853516-	3.76147	7.6996	5.91057	0.0150503	0.490639	up	4.27469	4.27469	8.62986	4.27469	4.27469	9.3054	4.27469	4.27469	4.27469	4.27469	4.27469	4.27469	4.27469	4.27469	4.27469	4.27469	chr4	85800558	85853516	-	hsa_circ_0002283	circBase	ENST00000502713	WDFY3	exonic	183
chr19:55420604-55421425+	3.77436	7.61316	5.16537	0.0230416	0.490639	up	4.27469	4.27469	4.27469	4.27469	9.97309	4.27469	4.27469	4.27469	4.27469	4.27469	4.27469	4.27469	4.27469	4.27469	4.27469	4.27469	chr19	55420603	55421425	+	hsa_circ_0052166	circBase	NM_004829	NCR1	exonic	327
chr11:17124209-17136012-	3.49463	7.64879	5.00813	0.0252286	0.490639	up	4.27469	4.27469	9.02716	6.89278	7.63356	4.27469	4.27469	4.27469	4.27469	4.27469	4.27469	4.27469	4.27469	4.27469	4.27469	4.27469	chr11	17124208	17136012	-	hsa_circ_0095476	circBase	NM_002645	PIK3C2A	exonic	635
chr3:147157410-147161322+	3.58165	7.5721	4.48857	0.0341222	0.490639	up	4.27469	4.27469	9.02716	6.89278	4.27469	8.0482	4.27469	4.27469	4.27469	4.27469	4.27469	4.27469	4.27469	4.27469	4.27469	4.27469	chr3	147157409	147161322	+		novel	ENST00000472523	ZIC1	intronic	3913
chr14:64465632-64483349+	3.43498	7.57436	4.311	0.0378668	0.490639	up	4.27469	4.27469	9.19113	4.27469	7.63356	4.27469	4.27469	4.27469	4.27469	4.27469	4.27469	4.27469	4.27469	4.27469	4.27469	4.27469	chr14	64465631	64483349	+	hsa_circ_0102374	circBase	NM_015180	SYNE2	exonic	1534
chr7:99952766-99954506+	3.34777	7.55992	4.06981	0.0436563	0.490639	up	4.27469	4.27469	9.47192	4.27469	4.27469	4.27469	4.27469	4.27469	4.27469	4.27469	4.27469	4.27469	4.27469	4.27469	4.27469	4.27469	chr7	99952765	99954506	+	hsa_circ_0081467	circBase	NR_036569	STAG3L5P-PVRIG2P-PILRB	exonic	232
chr16:15705449-15716980-	3.44779	7.54567	4.03542	0.0445546	0.490639	up	8.60554	4.27469	4.27469	4.27469	4.27469	4.27469	8.71172	4.27469	4.27469	4.27469	4.27469	4.27469	4.27469	4.27469	4.27469	4.27469	chr16	15705448	15716980	-	hsa_circ_0105065	circBase	NM_014647	KIAA0430	exonic	1347
chr13:28830429-28855516+	2.69755	7.69457	3.93013	0.0474283	0.490639	up	4.27469	8.17009	4.27469	4.27469	4.27469	4.27469	4.27469	7.12273	4.27469	4.27469	4.27469	4.27469	4.27469	4.27469	4.27469	4.27469	chr13	28830428	28855516	+	hsa_circ_0029853	circBase	NM_175854	PAN3	exonic	1384
chrY:21901414-21903743-	3.00549	7.59336	3.85548	0.0495837	0.490639	up	9.04528	4.27469	4.27469	4.27469	4.27469	4.27469	4.27469	4.27469	4.27469	4.27469	4.27469	4.27469	4.27469	4.27469	4.27469	4.27469	chrY	21901413	21903743	-	hsa_circ_0140781	circBase	NM_004653	KDM5D	exonic	429
chr3:171969050-172016577+	3.88038	7.79218	6.93172	0.00846801	0.490639	up	4.27469	4.27469	4.27469	7.77022	8.17087	7.15002	8.71172	7.12273	4.27469	4.27469	4.27469	4.27469	4.27469	4.27469	4.27469	4.27469	chr3	171969049	172016577	+	hsa_circ_0067990	circBase	NM_022763	FNDC3B	exonic	553
chr3:169840379-169843795-	3.74445	7.71294	5.98084	0.0144621	0.490639	up	4.27469	4.27469	4.27469	8.7048	8.86855	4.27469	7.25417	4.27469	4.27469	4.27469	4.27469	4.27469	4.27469	4.27469	4.27469	4.27469	chr3	169840378	169843795	-	hsa_circ_0007854	circBase	NM_024947	PHC3	sense overlapping	3417
chr2:61009020-61010344+	3.72071	7.66148	5.48697	0.0191587	0.490639	up	4.27469	4.27469	4.27469	4.27469	9.52404	4.27469	4.27469	8.01889	4.27469	4.27469	4.27469	4.27469	4.27469	4.27469	4.27469	4.27469	chr2	61009019	61010344	+	hsa_circ_0054683	circBase	NM_022894	PAPOLG	exonic	260
chr7:16664608-16676080-	3.5121	7.6467	5.00392	0.02529	0.490639	up	4.27469	4.27469	8.38085	4.27469	8.56148	4.27469	7.25417	4.27469	4.27469	4.27469	4.27469	4.27469	4.27469	4.27469	4.27469	4.27469	chr7	16664607	16676080	-	hsa_circ_0003637	circBase	NM_020319	ANKMY2	exonic	303
chr1:78105134-78107340-	3.68944	7.59423	4.8382	0.0278359	0.490639	up	4.27469	4.27469	4.27469	4.27469	9.68974	7.15002	4.27469	4.27469	4.27469	4.27469	4.27469	4.27469	4.27469	4.27469	4.27469	4.27469	chr1	78105133	78107340	-	hsa_circ_0114167	circBase	NM_015534	ZZZ3	exonic	351
chr6:7187667-7189555+	3.41301	7.63286	4.74109	0.0294504	0.490639	up	4.27469	4.27469	8.84214	8.3119	4.27469	4.27469	4.27469	4.27469	4.27469	4.27469	4.27469	4.27469	4.27469	4.27469	4.27469	4.27469	chr6	7187666	7189555	+	hsa_circ_0075561	circBase	NM_001003698	RREB1	exonic	254
chr7:98534779-98535443+	3.28223	7.64622	4.62798	0.0314546	0.490639	up	4.27469	4.27469	9.19113	4.27469	6.76774	4.27469	4.27469	4.27469	4.27469	4.27469	4.27469	4.27469	4.27469	4.27469	4.27469	4.27469	chr7	98534778	98535443	+	hsa_circ_0081288	circBase	NM_003496	TRRAP	exonic	293
chr2:128750761-128754065-	3.59559	7.57444	4.51704	0.0335588	0.490639	up	4.27469	4.27469	8.62986	4.27469	4.27469	8.99447	4.27469	4.27469	4.27469	4.27469	4.27469	4.27469	4.27469	4.27469	4.27469	4.27469	chr2	128750760	128754065	-	hsa_circ_0056390	circBase	NM_024545	SAP130	exonic	264
chr9:125627628-125645658-	3.2347	7.62448	4.40482	0.0358375	0.490639	up	4.27469	4.27469	9.33835	4.27469	4.27469	4.27469	4.27469	4.27469	4.27469	4.27469	4.27469	4.27469	4.27469	4.27469	4.27469	4.27469	chr9	125627627	125645658	-	hsa_circ_0137846	circBase	NM_018835	RC3H2	exonic	1051
chr17:78268519-78272318+	3.52498	7.56044	4.291	0.0383147	0.490639	up	4.27469	4.27469	8.84214	4.27469	4.27469	8.0482	7.25417	4.27469	4.27469	4.27469	4.27469	4.27469	4.27469	4.27469	4.27469	4.27469	chr17	78268518	78272318	+	hsa_circ_0046019	circBase	NM_020954	RNF213	exonic	739
chr2:55526975-55530288-	3.49964	7.55562	4.21069	0.04017	0.490639	up	4.27469	4.27469	8.84214	4.27469	4.27469	4.27469	4.27469	8.56752	4.27469	4.27469	4.27469	4.27469	4.27469	4.27469	4.27469	4.27469	chr2	55526974	55530288	-	hsa_circ_0120399	circBase	NM_001135597	CCDC88A	exonic	438
chr6:117861831-117864374+	3.40176	7.56822	4.19913	0.0404447	0.490639	up	4.27469	4.27469	9.02716	6.89278	4.27469	4.27469	7.25417	4.27469	4.27469	4.27469	4.27469	4.27469	4.27469	4.27469	4.27469	4.27469	chr6	117861830	117864374	+	hsa_circ_0006991	circBase	NM_173674	DCBLD1	exonic	344
chr5:31483661-31495479-	3.23052	7.58944	4.13452	0.042017	0.490639	up	4.27469	4.27469	9.33835	4.27469	4.27469	4.27469	4.27469	4.27469	4.27469	4.27469	4.27469	4.27469	4.27469	4.27469	4.27469	4.27469	chr5	31483660	31495479	-	hsa_circ_0128818	circBase	NM_013235	DROSHA	exonic	403
chr18:13012972-13019205+	3.42026	7.54082	3.9526	0.046799	0.490639	up	4.27469	4.27469	9.02716	4.27469	4.27469	8.0482	4.27469	4.27469	4.27469	4.27469	4.27469	4.27469	4.27469	4.27469	4.27469	4.27469	chr18	13012971	13019205	+	hsa_circ_0107929	circBase	NM_032142	CEP192	exonic	584
chr10:74474869-74475660+	3.70459	7.99566	7.49218	0.00619674	0.490639	up	4.27469	4.27469	4.27469	9.01328	4.27469	8.99447	4.27469	4.27469	4.27469	4.27469	4.27469	4.27469	4.27469	4.27469	4.27469	4.27469	chr10	74474868	74475660	+	hsa_circ_0000247	circBase	NR_073062	MCU	exonic	165	Alzheimer's disease, B-cell chronic lymphocytic leukemia, Duchenne muscular dystrophy (DMD), Hodgkin's lymphoma, Intrahepatic cholangiocarcinoma (ICC), acute lymphoblastic leukemia (ALL), acute myeloid leukemia (AML), acute promyelocytic leukemia (APL), adrenocortical carcinoma, autism spectrum disorder (ASD), bladder cancer, breast cancer, cardiac hypertrophy, chronic lymphocytic leukemia (CLL),…
chr10:126631026-126650977+	3.77335	7.73359	6.1872	0.0128678	0.490639	up	4.27469	4.27469	4.27469	8.3119	4.27469	8.0482	4.27469	8.96403	4.27469	4.27469	4.27469	4.27469	4.27469	4.27469	4.27469	4.27469	chr10	126631025	126650977	+	hsa_circ_0004451	circBase	NM_017580	ZRANB1	sense overlapping	19952
chr8:27987019-28019595+	3.65146	7.75858	6.13153	0.0132792	0.490639	up	4.27469	4.27469	4.27469	4.27469	9.12159	7.15002	8.15968	4.27469	4.27469	4.27469	4.27469	4.27469	4.27469	4.27469	4.27469	4.27469	chr8	27987018	28019595	+	hsa_circ_0001784	circBase	NM_018091	ELP3	exonic	950	B-cell chronic lymphocytic leukemia, Cerebellar neurodegeneration, Hodgkin's lymphoma, Intrahepatic cholangiocarcinoma (ICC), acute lymphoblastic leukemia (ALL), acute myeloid leukemia (AML), acute promyelocytic leukemia (APL), adrenocortical carcinoma, autism spectrum disorder (ASD), bladder cancer, breast cancer, cardiac hypertrophy, cervical cancer, chronic lymphocytic leukemia (CLL), chronic …
chr15:33300215-33384404-	3.84447	7.62825	5.38659	0.0202921	0.490639	up	4.27469	4.27469	4.27469	7.77022	6.76774	4.27469	9.42179	7.12273	4.27469	4.27469	4.27469	4.27469	4.27469	4.27469	4.27469	4.27469	chr15	33300214	33384404	-		Guojunjie2014	NM_001103184	FMN1	sense overlapping	84190
chr6:21783863-21802971+	3.70678	7.62796	5.16044	0.0231071	0.490639	up	4.27469	4.27469	4.27469	4.27469	8.56148	4.27469	4.27469	9.27474	4.27469	4.27469	4.27469	4.27469	4.27469	4.27469	4.27469	4.27469	chr6	21783862	21802971	+	hsa_circ_0075819	circBase	NR_015410	CASC15	exonic	161
chr18:2890559-2896020+	3.75921	7.60885	5.06837	0.0243663	0.490639	up	4.27469	4.27469	4.27469	7.77022	8.17087	4.27469	9.11001	4.27469	4.27469	4.27469	4.27469	4.27469	4.27469	4.27469	4.27469	4.27469	chr18	2890558	2896020	+		novel	NM_032048	EMILIN2	sense overlapping	5462
chr3:81691932-81754764-	3.62933	7.62036	4.97364	0.0257365	0.490639	up	4.27469	4.27469	4.27469	9.83706	4.27469	4.27469	4.27469	4.27469	4.27469	4.27469	4.27469	4.27469	4.27469	4.27469	4.27469	4.27469	chr3	81691931	81754764	-	hsa_circ_0066588	circBase	NM_000158	GBE1	exonic	849
chr19:8618023-8618321-	3.62604	7.58044	4.60752	0.031832	0.490639	up	4.27469	4.27469	4.27469	4.27469	9.3368	4.27469	8.15968	4.27469	4.27469	4.27469	4.27469	4.27469	4.27469	4.27469	4.27469	4.27469	chr19	8618022	8618321	-		novel	NM_012335	MYO1F	exonic	178
chr3:57827026-57835543+	3.61878	7.57906	4.58799	0.0321968	0.490639	up	4.27469	4.27469	4.27469	9.67095	6.76774	4.27469	4.27469	4.27469	4.27469	4.27469	4.27469	4.27469	4.27469	4.27469	4.27469	4.27469	chr3	57827025	57835543	+	hsa_circ_0005702	circBase	NM_001304420	SLMAP	exonic	173
chr11:47746020-47772842-	3.55086	7.56541	4.36969	0.0365837	0.490639	up	4.27469	4.27469	4.27469	4.27469	9.52404	4.27469	4.27469	7.12273	4.27469	4.27469	4.27469	4.27469	4.27469	4.27469	4.27469	4.27469	chr11	47746019	47772842	-	hsa_circ_0022047	circBase	NM_015308	FNBP4	exonic	1682
chr7:38282029-38296186-	3.50817	7.55715	4.23478	0.0396038	0.490639	up	4.27469	4.27469	4.27469	4.27469	9.68974	4.27469	4.27469	4.27469	4.27469	4.27469	4.27469	4.27469	4.27469	4.27469	4.27469	4.27469	chr7	38282028	38296186	-		novel	uc003tfu.3	TRGC2	sense overlapping	14158
chr5:76342172-76342502+	3.19811	7.59361	4.10596	0.0427322	0.490639	up	4.27469	4.27469	8.84214	4.27469	7.63356	4.27469	4.27469	4.27469	4.27469	4.27469	4.27469	4.27469	4.27469	4.27469	4.27469	4.27469	chr5	76342171	76342502	+	hsa_circ_0129665	circBase	NM_018046	AGGF1	exonic	331
chr6:111281617-111283708+	3.74153	7.69597	5.78118	0.0161986	0.490639	up	4.27469	4.27469	4.27469	4.27469	4.27469	9.3054	8.71172	4.27469	4.27469	4.27469	4.27469	4.27469	4.27469	4.27469	4.27469	4.27469	chr6	111281616	111283708	+	hsa_circ_0077636	circBase	NM_138408	GTF3C6	exonic	223
chr2:168994598-168997268-	3.54243	7.68399	5.31674	0.0211215	0.490639	up	4.27469	4.27469	4.27469	9.26728	4.27469	7.15002	7.25417	4.27469	4.27469	4.27469	4.27469	4.27469	4.27469	4.27469	4.27469	4.27469	chr2	168994597	168997268	-	hsa_circ_0002193	circBase	NM_013233	STK39	exonic	346
chr7:148543562-148544397-	3.66474	7.64858	5.23845	0.0220929	0.490639	up	4.27469	4.27469	4.27469	4.27469	6.76774	9.3054	4.27469	8.01889	4.27469	4.27469	4.27469	4.27469	4.27469	4.27469	4.27469	4.27469	chr7	148543561	148544397	-	hsa_circ_0006357	circBase	NM_004456	EZH2	exonic	253
chr17:28811232-28819771+	3.43806	7.67336	5.04889	0.0246417	0.490639	up	4.27469	4.27469	4.27469	4.27469	9.12159	4.27469	4.27469	8.01889	4.27469	4.27469	4.27469	4.27469	4.27469	4.27469	4.27469	4.27469	chr17	28811231	28819771	+	hsa_circ_0007460	circBase	NM_004871	GOSR1	exonic	363
chr2:239090706-239103511-	3.65802	7.62634	5.04636	0.0246778	0.490639	up	4.27469	4.27469	4.27469	4.27469	7.63356	8.99447	8.15968	4.27469	4.27469	4.27469	4.27469	4.27469	4.27469	4.27469	4.27469	4.27469	chr2	239090705	239103511	-	hsa_circ_0058876	circBase	NM_030768	ILKAP	exonic	781
chr3:108773575-108788604-	3.59658	7.63478	5.0177	0.0250895	0.490639	up	4.27469	4.27469	4.27469	8.7048	4.27469	8.99447	4.27469	4.27469	4.27469	4.27469	4.27469	4.27469	4.27469	4.27469	4.27469	4.27469	chr3	108773574	108788604	-		novel	NM_014429	MORC1	exonic	641
chr6:99860427-99864304-	3.32926	7.69363	4.99414	0.0254332	0.490639	up	4.27469	4.27469	7.69868	4.27469	8.17087	7.15002	7.25417	4.27469	4.27469	4.27469	4.27469	4.27469	4.27469	4.27469	4.27469	4.27469	chr6	99860426	99864304	-	hsa_circ_0001630	circBase	NM_032870	PNISR	exonic	388	Alzheimer's disease, B-cell chronic lymphocytic leukemia, Cerebellar neurodegeneration, Duchenne muscular dystrophy (DMD), Hodgkin's lymphoma, Intrahepatic cholangiocarcinoma (ICC), Oral Carcinoma, acute lymphoblastic leukemia (ALL), acute myeloid leukemia (AML), acute promyelocytic leukemia (APL), adrenocortical carcinoma, autism spectrum disorder (ASD), bladder cancer, breast cancer, cardiac hy…
chr9:131565529-131566398+	3.61007	7.60734	4.80782	0.0283308	0.490639	up	4.27469	4.27469	4.27469	9.01328	4.27469	4.27469	8.71172	4.27469	4.27469	4.27469	4.27469	4.27469	4.27469	4.27469	4.27469	4.27469	chr9	131565528	131566398	+	hsa_circ_0002684	circBase	NM_018201	TBC1D13	exonic	375
chr4:128995615-128996148+	3.40067	7.6262	4.63999	0.0312351	0.490639	up	4.27469	4.27469	4.27469	4.27469	9.3368	7.15002	4.27469	4.27469	4.27469	4.27469	4.27469	4.27469	4.27469	4.27469	4.27469	4.27469	chr4	128995614	128996148	+	hsa_circ_0070933	circBase	NM_018078	LARP1B	exonic	119
chr7:148863250-148864022+	3.62785	7.58022	4.59174	0.0321264	0.490639	up	4.27469	4.27469	4.27469	4.27469	8.17087	4.27469	8.71172	8.01889	4.27469	4.27469	4.27469	4.27469	4.27469	4.27469	4.27469	4.27469	chr7	148863249	148864022	+	hsa_circ_0133668	circBase	NM_020781	ZNF398	exonic	241
chr12:57928839-57929628-	3.60432	7.57544	4.51727	0.0335543	0.490639	up	4.27469	4.27469	4.27469	7.77022	7.63356	8.0482	8.15968	4.27469	4.27469	4.27469	4.27469	4.27469	4.27469	4.27469	4.27469	4.27469	chr12	57928838	57929628	-	hsa_circ_0004034	circBase	NM_001261413	DCTN2	exonic	258
chr9:5920544-5923309-	3.44893	7.57633	4.31129	0.0378604	0.490639	up	4.27469	4.27469	4.27469	8.3119	8.56148	7.15002	4.27469	4.27469	4.27469	4.27469	4.27469	4.27469	4.27469	4.27469	4.27469	4.27469	chr9	5920543	5923309	-		novel	NM_001017969	KIAA2026	sense overlapping	2766
chr1:173702852-173703425+	3.16481	7.62549	4.26887	0.0388167	0.490639	up	4.27469	4.27469	8.07972	4.27469	8.56148	4.27469	4.27469	4.27469	4.27469	4.27469	4.27469	4.27469	4.27469	4.27469	4.27469	4.27469	chr1	173702851	173703425	+	hsa_circ_0015272	circBase	NM_014458	KLHL20	exonic	574
chr16:4382216-4385394+	3.35318	7.56057	4.0507	0.0441529	0.490639	up	4.27469	4.27469	4.27469	4.27469	9.52404	4.27469	4.27469	4.27469	4.27469	4.27469	4.27469	4.27469	4.27469	4.27469	4.27469	4.27469	chr16	4382215	4385394	+	hsa_circ_0008169	circBase	ENST00000262366	GLIS2	exonic	841
chr11:116734384-116744352-	3.35327	7.55763	4.02448	0.0448443	0.490639	up	4.27469	4.27469	4.27469	4.27469	9.52404	4.27469	4.27469	4.27469	4.27469	4.27469	4.27469	4.27469	4.27469	4.27469	4.27469	4.27469	chr11	116734383	116744352	-	hsa_circ_0000357	circBase	NM_001281748	SIK3	exonic	378	B-cell chronic lymphocytic leukemia, Hodgkin's lymphoma, Intrahepatic cholangiocarcinoma (ICC), acute lymphoblastic leukemia (ALL), acute myeloid leukemia (AML), acute promyelocytic leukemia (APL), adrenocortical carcinoma, autism spectrum disorder (ASD), bladder cancer, breast cancer, cardiac hypertrophy, chronic lymphocytic leukemia (CLL), chronic pancreatitis, colorectal cancer, gastric cancer…
chr1:154226376-154228231+	3.43209	7.54228	3.96804	0.0463718	0.490639	up	4.27469	4.27469	4.27469	9.01328	8.17087	4.27469	4.27469	4.27469	4.27469	4.27469	4.27469	4.27469	4.27469	4.27469	4.27469	4.27469	chr1	154226375	154228231	+	hsa_circ_0014394	circBase	NM_014847	UBAP2L	exonic	493
chr5:153413351-153414506-	2.96836	7.62257	3.93417	0.0473145	0.490639	up	8.2142	4.27469	4.27469	4.27469	4.27469	8.0482	4.27469	4.27469	4.27469	4.27469	4.27469	4.27469	4.27469	4.27469	4.27469	4.27469	chr5	153413350	153414506	-	hsa_circ_0007691	circBase	ENST00000518900	FAM114A2	exonic	396
chr13:77655562-77661768-	2.95712	7.61711	3.90825	0.0480495	0.490639	up	4.27469	4.27469	9.02716	4.27469	4.27469	4.27469	4.27469	4.27469	4.27469	4.27469	4.27469	4.27469	4.27469	4.27469	4.27469	4.27469	chr13	77655561	77661768	-	hsa_circ_0004850	circBase	NM_015057	MYCBP2	exonic	693
chr18:43568668-43572168-	3.40567	7.53742	3.88203	0.0488056	0.490639	up	4.27469	4.27469	4.27469	4.27469	9.3368	7.15002	4.27469	4.27469	4.27469	4.27469	4.27469	4.27469	4.27469	4.27469	4.27469	4.27469	chr18	43568667	43572168	-		novel	NM_024430	PSTPIP2	exonic	272
chr6:106727536-106756366-	3.48713	7.84389	6.19474	0.0128131	0.490639	up	4.27469	4.27469	4.27469	4.27469	4.27469	9.56106	4.27469	7.12273	4.27469	4.27469	4.27469	4.27469	4.27469	4.27469	4.27469	4.27469	chr6	106727535	106756366	-	hsa_circ_0077536	circBase	NM_004849	ATG5	exonic	370
chr6:147527107-147560406+	3.52614	7.74107	5.66202	0.0173361	0.490639	up	4.27469	4.27469	4.27469	6.89278	4.27469	4.27469	9.11001	8.01889	4.27469	4.27469	4.27469	4.27469	4.27469	4.27469	4.27469	4.27469	chr6	147527106	147560406	+	hsa_circ_0078150	circBase	NM_139244	STXBP5	exonic	281
chr17:60087911-60088594-	3.19864	7.8369	5.51708	0.0188317	0.490639	up	4.27469	4.27469	4.27469	7.77022	8.86855	4.27469	4.27469	4.27469	4.27469	4.27469	4.27469	4.27469	4.27469	4.27469	4.27469	4.27469	chr17	60087910	60088594	-	hsa_circ_0107370	circBase	NM_005121	MED13	exonic	684
chr9:140705913-140712590+	3.22525	7.7209	4.94786	0.026123	0.490639	up	4.27469	4.27469	4.27469	4.27469	9.12159	7.15002	4.27469	4.27469	4.27469	4.27469	4.27469	4.27469	4.27469	4.27469	4.27469	4.27469	chr9	140705912	140712590	+	hsa_circ_0001906	circBase	NM_024757	EHMT1	exonic	828	T-cell leukemia, acute lymphoblastic leukemia (ALL), acute myeloid leukemia (AML), asthma, breast cancer, colorectal cancer, epithelial ovarian cancer (EOC), glioma, hepatocellular carcinoma (HCC), lung cancer, multiple myeloma (MM), pancreatic ductal adenocarcinoma (PDAC)
chr8:100146860-100168971+	3.2713	7.69395	4.86899	0.0273435	0.490639	up	4.27469	4.27469	4.27469	8.3119	8.17087	4.27469	4.27469	7.12273	4.27469	4.27469	4.27469	4.27469	4.27469	4.27469	4.27469	4.27469	chr8	100146859	100168971	+	hsa_circ_0085060	circBase	NM_015243	VPS13B	exonic	1002
chr5:6604251-6605521-	3.51596	7.61942	4.74198	0.0294352	0.490639	up	4.27469	4.27469	4.27469	4.27469	4.27469	8.0482	4.27469	9.27474	4.27469	4.27469	4.27469	4.27469	4.27469	4.27469	4.27469	4.27469	chr5	6604250	6605521	-	hsa_circ_0001466	circBase	NM_017755	NSUN2	exonic	356
chr4:106317406-106359193-	3.58328	7.60195	4.69736	0.0302091	0.490639	up	4.27469	4.27469	4.27469	4.27469	4.27469	4.27469	9.11001	8.56752	4.27469	4.27469	4.27469	4.27469	4.27469	4.27469	4.27469	4.27469	chr4	106317405	106359193	-	hsa_circ_0124937	circBase	NM_176869	PPA2	exonic	428
chr2:215645284-215661841-	3.37178	7.63083	4.60094	0.0319545	0.490639	up	4.27469	4.27469	4.27469	4.27469	8.17087	4.27469	4.27469	8.96403	4.27469	4.27469	4.27469	4.27469	4.27469	4.27469	4.27469	4.27469	chr2	215645283	215661841	-	hsa_circ_0058055	circBase	NM_000465	BARD1	exonic	1156
chr1:29313943-29314417+	3.28433	7.63527	4.49449	0.0340043	0.490639	up	4.27469	4.27469	4.27469	4.27469	8.86855	8.0482	4.27469	4.27469	4.27469	4.27469	4.27469	4.27469	4.27469	4.27469	4.27469	4.27469	chr1	29313942	29314417	+	hsa_circ_0011167	circBase	NM_203342	EPB41	exonic	475
chr9:111812563-111835718-	2.91932	7.72693	4.42487	0.0354188	0.490639	up	4.27469	4.27469	8.38085	4.27469	7.63356	4.27469	4.27469	4.27469	4.27469	4.27469	4.27469	4.27469	4.27469	4.27469	4.27469	4.27469	chr9	111812562	111835718	-	hsa_circ_0004010	circBase	NM_032012	TMEM245	exonic	674
chr14:60187515-60194386-	3.29462	7.61483	4.37069	0.0365622	0.490639	up	4.27469	4.27469	4.27469	9.48319	4.27469	4.27469	4.27469	4.27469	4.27469	4.27469	4.27469	4.27469	4.27469	4.27469	4.27469	4.27469	chr14	60187514	60194386	-	hsa_circ_0102268	circBase	NM_021136	RTN1	sense overlapping	6872
chr16:28967299-28970421+	3.54455	7.56288	4.30521	0.0379958	0.490639	up	4.27469	4.27469	4.27469	4.27469	4.27469	9.77817	4.27469	4.27469	4.27469	4.27469	4.27469	4.27469	4.27469	4.27469	4.27469	4.27469	chr16	28967298	28970421	+	hsa_circ_0105335	circBase	NM_032815	NFATC2IP	exonic	523
chr17:57322775-57326146+	3.54455	7.56288	4.30521	0.0379958	0.490639	up	4.27469	4.27469	4.27469	4.27469	4.27469	9.77817	4.27469	4.27469	4.27469	4.27469	4.27469	4.27469	4.27469	4.27469	4.27469	4.27469	chr17	57322774	57326146	+	hsa_circ_0107251	circBase	NM_182569	GDPD1	exonic	182
chr2:61483519-61493302-	3.54455	7.56288	4.30521	0.0379958	0.490639	up	4.27469	4.27469	4.27469	4.27469	4.27469	9.77817	4.27469	4.27469	4.27469	4.27469	4.27469	4.27469	4.27469	4.27469	4.27469	4.27469	chr2	61483518	61493302	-	hsa_circ_0120591	circBase	NM_014709	USP34	exonic	788
chr1:197552282-197586889-	3.29416	7.59729	4.23186	0.0396721	0.490639	up	4.27469	4.27469	6.36024	4.27469	8.17087	8.59757	4.27469	4.27469	4.27469	4.27469	4.27469	4.27469	4.27469	4.27469	4.27469	4.27469	chr1	197552281	197586889	-	hsa_circ_0015779	circBase	NM_144977	DENND1B	exonic	477
chr2:216289817-216299547-	3.21232	7.60549	4.18126	0.0408734	0.490639	up	4.27469	4.27469	4.27469	7.77022	8.86855	4.27469	4.27469	4.27469	4.27469	4.27469	4.27469	4.27469	4.27469	4.27469	4.27469	4.27469	chr2	216289816	216299547	-	hsa_circ_0058156	circBase	NM_002026	FN1	exonic	888
chr1:54348616-54348949-	3.50502	7.55513	4.17656	0.0409868	0.490639	up	4.27469	4.27469	4.27469	8.3119	4.27469	4.27469	9.11001	4.27469	4.27469	4.27469	4.27469	4.27469	4.27469	4.27469	4.27469	4.27469	chr1	54348615	54348949	-	hsa_circ_0007074	circBase	ENST00000465897	YIPF1	exonic	253
chr9:95618093-95618600-	3.19539	7.60294	4.13831	0.041923	0.490639	up	4.27469	4.27469	4.27469	6.89278	9.12159	4.27469	4.27469	4.27469	4.27469	4.27469	4.27469	4.27469	4.27469	4.27469	4.27469	4.27469	chr9	95618092	95618600	-	hsa_circ_0007416	circBase	NM_031486	ZNF484	exonic	220
chr4:177632653-177650900-	3.38783	7.56508	4.11447	0.0425177	0.490639	up	4.27469	4.27469	4.27469	8.7048	6.76774	4.27469	8.15968	4.27469	4.27469	4.27469	4.27469	4.27469	4.27469	4.27469	4.27469	4.27469	chr4	177632652	177650900	-	hsa_circ_0004496	circBase	NM_005429	VEGFC	exonic	557
chr22:26074783-26086250+	3.38035	7.56375	4.09366	0.0430444	0.490639	up	4.27469	4.27469	4.27469	4.27469	8.17087	4.27469	4.27469	8.96403	4.27469	4.27469	4.27469	4.27469	4.27469	4.27469	4.27469	4.27469	chr22	26074782	26086250	+	hsa_circ_0116330	circBase	NM_005160	ADRBK2	exonic	405
chr4:169157403-169158946-	3.44646	7.54402	3.98572	0.0458876	0.490639	up	4.27469	4.27469	4.27469	4.27469	8.17087	7.15002	8.71172	4.27469	4.27469	4.27469	4.27469	4.27469	4.27469	4.27469	4.27469	4.27469	chr4	169157402	169158946	-	hsa_circ_0005462	circBase	NM_017631	DDX60	exonic	369
chr1:155365250-155385714-	3.30007	7.55128	3.87946	0.0488802	0.490639	up	4.27469	4.27469	4.27469	9.48319	4.27469	4.27469	4.27469	4.27469	4.27469	4.27469	4.27469	4.27469	4.27469	4.27469	4.27469	4.27469	chr1	155365249	155385714	-	hsa_circ_0014583	circBase	NM_018489	ASH1L	exonic	275
chr5:134032816-134044578+	3.17933	7.56902	3.8729	0.0490718	0.490639	up	4.27469	4.27469	4.27469	4.27469	9.3368	4.27469	4.27469	4.27469	4.27469	4.27469	4.27469	4.27469	4.27469	4.27469	4.27469	4.27469	chr5	134032815	134044578	+	hsa_circ_0003528	circBase	NM_021982	SEC24A	exonic	741
chr20:17928130-17937681-	3.40403	7.53637	3.85386	0.0496316	0.490639	up	4.27469	4.27469	4.27469	8.7048	4.27469	7.15002	4.27469	8.01889	4.27469	4.27469	4.27469	4.27469	4.27469	4.27469	4.27469	4.27469	chr20	17928129	17937681	-	hsa_circ_0001977	circBase	NM_014426	SNX5	exonic	1027
chr11:85692172-85695016-	3.18103	7.96477	5.79173	0.0161017	0.490639	up	4.27469	4.27469	4.27469	7.77022	4.27469	7.15002	4.27469	8.56752	4.27469	4.27469	4.27469	4.27469	4.27469	4.27469	4.27469	4.27469	chr11	85692171	85695016	-	hsa_circ_0003695	circBase	NM_007166	PICALM	exonic	371
chr18:66564456-66564919+	3.01855	8.09417	5.68821	0.0170793	0.490639	up	4.27469	4.27469	4.27469	4.27469	8.86855	4.27469	7.25417	4.27469	4.27469	4.27469	4.27469	4.27469	4.27469	4.27469	4.27469	4.27469	chr18	66564455	66564919	+	hsa_circ_0007342	circBase	NM_001093729	CCDC102B	sense overlapping	464
chr12:104376577-104379506+	3.33837	7.70958	5.03728	0.0248074	0.490639	up	4.27469	4.27469	4.27469	4.27469	4.27469	4.27469	8.71172	8.56752	4.27469	4.27469	4.27469	4.27469	4.27469	4.27469	4.27469	4.27469	chr12	104376576	104379506	+	hsa_circ_0008166	circBase	NM_003211	TDG	exonic	612
chr10:15617488-15628663-	3.18954	7.74737	4.98762	0.0255293	0.490639	up	4.27469	4.27469	4.27469	8.3119	4.27469	8.59757	4.27469	4.27469	4.27469	4.27469	4.27469	4.27469	4.27469	4.27469	4.27469	4.27469	chr10	15617487	15628663	-		novel	NM_003638	ITGA8	exonic	187
chr5:158204421-158267118-	3.08147	7.77765	4.93465	0.0263233	0.490639	up	4.27469	4.27469	4.27469	4.27469	8.56148	8.0482	4.27469	4.27469	4.27469	4.27469	4.27469	4.27469	4.27469	4.27469	4.27469	4.27469	chr5	158204420	158267118	-	hsa_circ_0074818	circBase	NM_024007	EBF1	exonic	482
chr1:172520652-172548407+	2.97102	7.79221	4.78889	0.0286439	0.490639	up	4.27469	4.27469	4.27469	4.27469	9.12159	4.27469	4.27469	4.27469	4.27469	4.27469	4.27469	4.27469	4.27469	4.27469	4.27469	4.27469	chr1	172520651	172548407	+	hsa_circ_0015260	circBase	NM_014283	SUCO	exonic	1436
chr12:123829805-123834988-	3.047	7.75136	4.74049	0.0294607	0.490639	up	4.27469	4.27469	4.27469	6.89278	8.56148	7.15002	4.27469	4.27469	4.27469	4.27469	4.27469	4.27469	4.27469	4.27469	4.27469	4.27469	chr12	123829804	123834988	-	hsa_circ_0002510	circBase	NM_018183	SBNO1	exonic	547
chr1:153784207-153785928-	3.3663	7.64147	4.62972	0.0314226	0.490639	up	4.27469	4.27469	4.27469	4.27469	4.27469	8.59757	8.71172	4.27469	4.27469	4.27469	4.27469	4.27469	4.27469	4.27469	4.27469	4.27469	chr1	153784206	153785928	-	hsa_circ_0110833	circBase	NM_020699	GATAD2B	exonic	432
chr16:66642212-66643906+	3.31326	7.65005	4.60011	0.0319699	0.490639	up	4.27469	4.27469	4.27469	4.27469	4.27469	4.27469	7.25417	9.27474	4.27469	4.27469	4.27469	4.27469	4.27469	4.27469	4.27469	4.27469	chr16	66642211	66643906	+	hsa_circ_0008450	circBase	NM_144601	CMTM3	exonic	373
chr19:37579941-37587017+	3.14216	7.67452	4.47824	0.034329	0.490639	up	4.27469	4.27469	4.27469	4.27469	8.17087	7.15002	4.27469	8.01889	4.27469	4.27469	4.27469	4.27469	4.27469	4.27469	4.27469	4.27469	chr19	37579940	37587017	+	hsa_circ_0109534	circBase	ENST00000587082	ZNF420	exonic	301
chr10:22002701-22016857+	3.30481	7.62947	4.45287	0.0348426	0.490639	up	4.27469	4.27469	4.27469	6.89278	4.27469	4.27469	8.15968	8.56752	4.27469	4.27469	4.27469	4.27469	4.27469	4.27469	4.27469	4.27469	chr10	22002700	22016857	+	hsa_circ_0007084	circBase	NM_004641	MLLT10	exonic	364
chr2:208420352-208435045+	3.1466	7.62626	4.17957	0.0409141	0.490639	up	4.27469	4.27469	7.17941	4.27469	4.27469	8.0482	8.15968	4.27469	4.27469	4.27469	4.27469	4.27469	4.27469	4.27469	4.27469	4.27469	chr2	208420351	208435045	+	hsa_circ_0118928	circBase	NM_004379	CREB1	exonic	513
chr15:86207794-86253876+	3.24298	7.603	4.17382	0.0410532	0.490639	up	4.27469	4.27469	4.27469	4.27469	7.63356	4.27469	8.15968	8.01889	4.27469	4.27469	4.27469	4.27469	4.27469	4.27469	4.27469	4.27469	chr15	86207793	86253876	+	hsa_circ_0104797	circBase	NM_006738	AKAP13	exonic	800
chr3:48726971-48728915-	3.29609	7.59115	4.16041	0.0413793	0.490639	up	4.27469	4.27469	4.27469	4.27469	6.76774	4.27469	8.15968	8.56752	4.27469	4.27469	4.27469	4.27469	4.27469	4.27469	4.27469	4.27469	chr3	48726970	48728915	-	hsa_circ_0003748	circBase	NM_016291	IP6K2	exonic	352
chr9:115030329-115060196-	3.1192	7.61032	4.04602	0.0442756	0.490639	up	4.27469	4.27469	4.27469	4.27469	8.56148	7.15002	7.25417	4.27469	4.27469	4.27469	4.27469	4.27469	4.27469	4.27469	4.27469	4.27469	chr9	115030328	115060196	-	hsa_circ_0003500	circBase	NM_005156	PTBP3	exonic	393
chr19:45781181-45781873+	3.09243	7.61054	4.0103	0.0452231	0.490639	up	4.27469	4.27469	4.27469	4.27469	8.56148	4.27469	4.27469	8.01889	4.27469	4.27469	4.27469	4.27469	4.27469	4.27469	4.27469	4.27469	chr19	45781180	45781873	+	hsa_circ_0000941	circBase	NM_031417	MARK4	exonic	220	Duchenne muscular dystrophy (DMD), acute myeloid leukemia (AML), breast cancer, cardiac hypertrophy, cholangiocarcinoma, chronic lymphocytic leukemia (CLL), colorectal cancer, facioscapulohumeral muscular dystrophy (FSHD), glioblastoma multiforme (GBM), head and neck squamous cell carcinoma (HNSCC), kidney cancer, limb-girdle muscular dystrophies types 2A (LGMD2A), lung cancer, malignant melanoma…
chr5:175716657-175717958+	3.01752	7.62642	4.00149	0.0454599	0.490639	up	4.27469	4.27469	4.27469	7.77022	8.56148	4.27469	4.27469	4.27469	4.27469	4.27469	4.27469	4.27469	4.27469	4.27469	4.27469	4.27469	chr5	175716656	175717958	+	hsa_circ_0075092	circBase	NM_001308195	SIMC1	exonic	1302
chr14:96986392-96991728+	2.97936	7.63098	3.97138	0.0462799	0.490639	up	4.27469	4.27469	4.27469	4.27469	9.12159	4.27469	4.27469	4.27469	4.27469	4.27469	4.27469	4.27469	4.27469	4.27469	4.27469	4.27469	chr14	96986391	96991728	+	hsa_circ_0002120	circBase	NM_032632	PAPOLA	exonic	323
chr1:229675203-229678118-	3.1539	7.58878	3.94831	0.0469185	0.490639	up	4.27469	4.27469	4.27469	9.01328	4.27469	4.27469	7.25417	4.27469	4.27469	4.27469	4.27469	4.27469	4.27469	4.27469	4.27469	4.27469	chr1	229675202	229678118	-	hsa_circ_0112347	circBase	NM_012089	ABCB10	exonic	418
chr1:15665977-15692429+	3.43787	7.54154	3.93009	0.0474293	0.490639	up	4.27469	4.27469	4.27469	4.27469	4.27469	4.27469	9.67803	4.27469	4.27469	4.27469	4.27469	4.27469	4.27469	4.27469	4.27469	4.27469	chr1	15665976	15692429	+		novel	ENST00000471347	FHAD1	exonic	1253
chr19:41847788-41848152-	3.21422	7.57135	3.91033	0.04799	0.490639	up	4.27469	4.27469	4.27469	8.3119	4.27469	8.0482	4.27469	7.12273	4.27469	4.27469	4.27469	4.27469	4.27469	4.27469	4.27469	4.27469	chr19	41847787	41848152	-	hsa_circ_0002837	circBase	NM_000660	TGFB1	exonic	226
chr6:86227474-86251761-	3.09479	7.59341	3.8998	0.0482917	0.490639	up	4.27469	4.27469	4.27469	9.26728	4.27469	4.27469	4.27469	4.27469	4.27469	4.27469	4.27469	4.27469	4.27469	4.27469	4.27469	4.27469	chr6	86227473	86251761	-	hsa_circ_0077237	circBase	NM_020468	SNX14	exonic	852
chr3:67559231-67579610-	3.09502	7.59123	3.88454	0.0487327	0.490639	up	4.27469	4.27469	4.27469	9.26728	4.27469	4.27469	4.27469	4.27469	4.27469	4.27469	4.27469	4.27469	4.27469	4.27469	4.27469	4.27469	chr3	67559230	67579610	-	hsa_circ_0066490	circBase	NM_003848	SUCLG2	exonic	531
chr11:85406171-85429886-	2.6267	7.72807	3.88326	0.0487696	0.490639	up	4.27469	4.27469	8.62986	4.27469	4.27469	4.27469	4.27469	4.27469	4.27469	4.27469	4.27469	4.27469	4.27469	4.27469	4.27469	4.27469	chr11	85406170	85429886	-		novel	NM_032943	SYTL2	sense overlapping	23716
chrX:135318403-135328500-	3.20623	7.5656	3.85727	0.0495309	0.490639	up	4.27469	4.27469	4.27469	8.3119	4.27469	4.27469	4.27469	8.56752	4.27469	4.27469	4.27469	4.27469	4.27469	4.27469	4.27469	4.27469	chrX	135318402	135328500	-		novel	NM_024597	MAP7D3	exonic	666
chr1:156303338-156304709-	2.8746	8.04968	5.1299	0.023517	0.490639	up	4.27469	4.27469	4.27469	4.27469	7.63356	4.27469	4.27469	8.56752	4.27469	4.27469	4.27469	4.27469	4.27469	4.27469	4.27469	4.27469	chr1	156303337	156304709	-	hsa_circ_0004680	circBase	NM_005998	CCT3	exonic	211
chr9:19288594-19300329+	3.11812	7.78777	4.96449	0.0258729	0.490639	up	4.27469	4.27469	4.27469	4.27469	4.27469	4.27469	9.42179	4.27469	4.27469	4.27469	4.27469	4.27469	4.27469	4.27469	4.27469	4.27469	chr9	19288593	19300329	+	hsa_circ_0138394	circBase	NM_017925	DENND4C	exonic	753
chr2:234359568-234360706+	2.72722	8.03344	4.7843	0.0287204	0.490639	up	4.27469	4.27469	4.27469	4.27469	8.86855	4.27469	4.27469	4.27469	4.27469	4.27469	4.27469	4.27469	4.27469	4.27469	4.27469	4.27469	chr2	234359567	234360706	+	hsa_circ_0058773	circBase	NM_003648	DGKD	exonic	226
chr18:12999420-13042333+	3.02737	7.71002	4.41766	0.0355688	0.490639	up	4.27469	4.27469	4.27469	7.77022	4.27469	4.27469	8.71172	4.27469	4.27469	4.27469	4.27469	4.27469	4.27469	4.27469	4.27469	4.27469	chr18	12999419	13042333	+	hsa_circ_0046999	circBase	NM_032142	CEP192	exonic	2071
chr4:77051809-77057565-	3.06705	7.6959	4.41469	0.0356308	0.490639	up	4.27469	4.27469	4.27469	6.89278	4.27469	4.27469	8.71172	7.12273	4.27469	4.27469	4.27469	4.27469	4.27469	4.27469	4.27469	4.27469	chr4	77051808	77057565	-	hsa_circ_0008128	circBase	NM_017426	NUP54	exonic	761
chr10:27403450-27410377-	3.05054	7.67871	4.29649	0.0381912	0.490639	up	4.27469	4.27469	4.27469	4.27469	4.27469	8.0482	4.27469	8.56752	4.27469	4.27469	4.27469	4.27469	4.27469	4.27469	4.27469	4.27469	chr10	27403449	27410377	-	hsa_circ_0093432	circBase	NM_014263	YME1L1	exonic	772
chr2:190656516-190670480+	3.10103	7.65575	4.24035	0.0394741	0.490639	up	4.27469	4.27469	4.27469	4.27469	4.27469	8.0482	8.15968	7.12273	4.27469	4.27469	4.27469	4.27469	4.27469	4.27469	4.27469	4.27469	chr2	190656515	190670480	+	hsa_circ_0004776	circBase	NM_000534	PMS1	exonic	438
chr8:99676158-99719539-	3.16556	7.62776	4.18166	0.0408636	0.490639	up	4.27469	4.27469	4.27469	4.27469	4.27469	4.27469	9.42179	4.27469	4.27469	4.27469	4.27469	4.27469	4.27469	4.27469	4.27469	4.27469	chr8	99676157	99719539	-		novel	ENST00000518165	STK3	intronic	43382
chr2:242282407-242287606+	2.83194	7.6982	4.03744	0.0445013	0.490639	up	4.27469	4.27469	4.27469	6.89278	8.17087	7.15002	4.27469	4.27469	4.27469	4.27469	4.27469	4.27469	4.27469	4.27469	4.27469	4.27469	chr2	242282406	242287606	+	hsa_circ_0059062	circBase	NM_004404	SEPT2	exonic	390
chr10:131958259-131973353+	3.06128	7.62761	4.02505	0.0448294	0.490639	up	4.27469	4.27469	4.27469	6.89278	4.27469	4.27469	8.15968	8.01889	4.27469	4.27469	4.27469	4.27469	4.27469	4.27469	4.27469	4.27469	chr10	131958258	131973353	+		novel	NM_006541	GLRX3	exonic	756
chr20:35693827-35696589-	3.07036	7.60879	3.92518	0.0475681	0.490639	up	4.27469	4.27469	4.27469	6.89278	4.27469	7.15002	8.15968	7.12273	4.27469	4.27469	4.27469	4.27469	4.27469	4.27469	4.27469	4.27469	chr20	35693826	35696589	-	hsa_circ_0115145	circBase	NM_002895	RBL1	exonic	606
chr4:24854694-24878319-	2.94947	7.63717	3.91058	0.047983	0.490639	up	4.27469	4.27469	4.27469	4.27469	7.63356	8.59757	4.27469	4.27469	4.27469	4.27469	4.27469	4.27469	4.27469	4.27469	4.27469	4.27469	chr4	24854693	24878319	-	hsa_circ_0126031	circBase	NM_173463	CCDC149	exonic	309
chr12:72020040-72022817-	3.00091	7.62248	3.9074	0.0480738	0.490639	up	4.27469	4.27469	4.27469	7.77022	4.27469	4.27469	7.25417	8.01889	4.27469	4.27469	4.27469	4.27469	4.27469	4.27469	4.27469	4.27469	chr12	72020039	72022817	-	hsa_circ_0008912	circBase	NM_144982	ZFC3H1	exonic	491
chr2:43625110-43657441-	2.95145	7.62559	3.85189	0.0496901	0.490639	up	4.27469	4.27469	4.27469	4.27469	7.63356	8.59757	4.27469	4.27469	4.27469	4.27469	4.27469	4.27469	4.27469	4.27469	4.27469	4.27469	chr2	43625109	43657441	-	hsa_circ_0054303	circBase	NM_022065	THADA	exonic	391
chr15:44852447-44855423+	3.12338	7.58456	3.84245	0.0499705	0.490639	up	4.27469	4.27469	4.27469	4.27469	4.27469	8.59757	8.15968	4.27469	4.27469	4.27469	4.27469	4.27469	4.27469	4.27469	4.27469	4.27469	chr15	44852446	44855423	+	hsa_circ_0103628	circBase	NM_003758	EIF3J	sense overlapping	2977
chr16:72984368-72994093-	2.77548	7.84805	4.36977	0.0365819	0.490639	up	4.27469	4.27469	4.27469	4.27469	4.27469	7.15002	8.71172	4.27469	4.27469	4.27469	4.27469	4.27469	4.27469	4.27469	4.27469	4.27469	chr16	72984367	72994093	-	hsa_circ_0003702	circBase	NM_006885	ZFHX3	exonic	3265
chr1:243675626-243736350-	2.63551	7.93054	4.26398	0.0389287	0.490639	up	4.27469	4.27469	4.27469	4.27469	6.76774	7.15002	4.27469	8.01889	4.27469	4.27469	4.27469	4.27469	4.27469	4.27469	4.27469	4.27469	chr1	243675625	243736350	-	hsa_circ_0002240	circBase	NM_005465	AKT3	exonic	658
chr19:12790271-12791139-	2.66935	7.85714	4.19208	0.0406133	0.490639	up	4.27469	4.27469	4.27469	7.77022	4.27469	4.27469	8.15968	4.27469	4.27469	4.27469	4.27469	4.27469	4.27469	4.27469	4.27469	4.27469	chr19	12790270	12791139	-	hsa_circ_0000893	circBase	NM_001930	DHPS	exonic	471	lung cancer, multiple myeloma (MM)
chrX:76888695-76920267-	2.76559	7.78452	4.16863	0.0411791	0.490639	up	4.27469	4.27469	4.27469	4.27469	4.27469	4.27469	8.15968	8.01889	4.27469	4.27469	4.27469	4.27469	4.27469	4.27469	4.27469	4.27469	chrX	76888694	76920267	-	hsa_circ_0091098	circBase	ENST00000373344	ATRX	exonic	1325
chr7:158662546-158711560+	2.74759	7.74961	4.01639	0.0450599	0.490639	up	4.27469	4.27469	4.27469	4.27469	4.27469	8.99447	4.27469	4.27469	4.27469	4.27469	4.27469	4.27469	4.27469	4.27469	4.27469	4.27469	chr7	158662545	158711560	+		novel	NM_018051	WDR60	exonic	1906
chr3:142144064-142145683-	2.81256	7.71147	3.97045	0.0463055	0.490639	up	4.27469	4.27469	4.27469	4.27469	4.27469	4.27469	8.71172	7.12273	4.27469	4.27469	4.27469	4.27469	4.27469	4.27469	4.27469	4.27469	chr3	142144063	142145683	-	hsa_circ_0067620	circBase	NM_019001	XRN1	exonic	319
chr1:240351507-240421332+	-3.62512	7.58236	4.74564	0.0293726	0.490639	down	4.27469	4.27469	4.27469	4.27469	4.27469	4.27469	4.27469	4.27469	4.27469	4.27469	4.27469	8.55658	4.27469	7.72705	4.27469	8.43621	chr1	240351506	240421332	+	hsa_circ_0112703	circBase	NM_020066	FMN2	exonic	2223
chr3:57643407-57658165-	-3.15147	7.70452	4.83003	0.0279682	0.490639	down	4.27469	4.27469	4.27469	4.27469	4.27469	4.27469	4.27469	4.27469	4.27469	4.27469	4.27469	7.6289	4.27469	4.27469	8.92078	4.27469	chr3	57643406	57658165	-		Zhang2014	NM_152678	DENND6A	exonic	581
chr1:8601273-8674745-	-2.89063	8.92474	8.76247	0.00307492	0.418312	down	8.91306	4.27469	4.27469	6.89278	6.76774	4.27469	4.27469	4.27469	9.88488	4.27469	4.27469	10.0912	9.86535	10.8768	4.27469	10.0797	chr1	8601272	8674745	-	hsa_circ_0008501	circBase	NM_012102	RERE	exonic	434
chr20:21195173-21196286+	-2.79403	7.69771	4.12857	0.0421649	0.490639	down	4.27469	4.27469	4.27469	4.27469	4.27469	4.27469	4.27469	4.27469	4.27469	4.27469	4.27469	4.27469	4.27469	4.27469	7.97728	8.0478	chr20	21195172	21196286	+	hsa_circ_0059577	circBase	NM_018474	KIZ	exonic	232
chr6:17507400-17514185+	-2.27975	8.4497	3.93158	0.0473874	0.490639	down	4.27469	4.27469	4.27469	4.27469	4.27469	4.27469	4.27469	8.56752	8.81871	4.27469	4.27469	6.7635	7.22729	8.6596	7.97728	8.74192	chr6	17507399	17514185	+	hsa_circ_0002245	circBase	NM_006366	CAP2	exonic	336
chr1:243776973-243801044-	-2.65001	7.67817	3.85733	0.0495291	0.490639	down	4.27469	4.27469	4.27469	4.27469	4.27469	4.27469	4.27469	4.27469	4.27469	4.27469	4.27469	4.27469	8.68233	4.27469	4.27469	4.27469	chr1	243776972	243801044	-	hsa_circ_0006696	circBase	NM_005465	AKT3	exonic	267		Cerebellar neurodegeneration, Waldenstrom Macroglobulinemia (WM), acute lymphoblastic leukemia (ALL), acute myeloid leukemia (AML), breast cancer, cardiac hypertrophy, cardiomyopathy, colorectal cancer, coronary artery disease, heart failure, hepatocellular carcinoma (HCC), lung cancer, multiple sclerosis, myeloproliferative disorder, myocardial infarction, non-alcoholic fatty liver disease (NAFL…
chr5:37153842-37165773-	-3.42412	7.60303	4.63308	0.0313612	0.490639	down	4.27469	4.27469	4.27469	4.27469	4.27469	4.27469	4.27469	4.27469	4.27469	4.27469	4.27469	4.27469	4.27469	8.10876	4.27469	8.99404	chr5	37153841	37165773	-	hsa_circ_0004544	circBase	NM_023073	C5orf42	exonic	811
chr3:55002477-55021780+	-3.84718	7.63182	5.60117	0.0179485	0.490639	down	4.27469	4.27469	4.27469	4.27469	4.27469	4.27469	4.27469	4.27469	9.0036	4.27469	4.27469	9.1166	4.27469	4.27469	4.27469	4.27469	chr3	55002476	55021780	+	hsa_circ_0066208	circBase	NM_018398	CACNA2D3	exonic	241
chr13:48651289-48664554-	-3.80107	7.84669	7.37364	0.00661866	0.490639	down	4.27469	4.27469	4.27469	4.27469	4.27469	4.27469	4.27469	4.27469	4.27469	4.27469	9.47523	8.16605	4.27469	6.38419	4.27469	4.27469	chr13	48651288	48664554	-	hsa_circ_0004936	circBase	NM_014166	MED4	sense overlapping	13266
chr15:49528048-49584734+	-2.95243	8.07214	4.88912	0.0270264	0.490639	down	4.27469	4.27469	4.27469	4.27469	4.27469	4.27469	4.27469	7.12273	4.27469	4.27469	4.27469	7.6289	6.40256	7.20653	9.70323	6.6598	chr15	49528047	49584734	+	hsa_circ_0035189	circBase	NM_002044	GALK2	exonic	701
chr10:70152895-70161494-	-3.08312	7.90339	5.72671	0.0167087	0.490639	down	4.27469	4.27469	4.27469	4.27469	4.27469	4.27469	4.27469	4.27469	4.27469	4.27469	4.27469	7.6289	4.27469	7.20653	7.08404	7.51465	chr10	70152894	70161494	-	hsa_circ_0093951	circBase	NM_017987	RUFY2	exonic	472
chr3:111658322-111681159+	-2.66699	7.89279	4.62902	0.0314356	0.490639	down	4.27469	4.27469	4.27469	4.27469	4.27469	4.27469	4.27469	4.27469	4.27469	4.27469	4.27469	4.27469	7.74875	4.27469	7.97728	4.27469	chr3	111658321	111681159	+	hsa_circ_0004125	circBase	NM_145753	PHLDB2	exonic	947
chr10:70506918-70509442+	-3.15268	7.63078	4.42886	0.0353361	0.490639	down	4.27469	4.27469	4.27469	4.27469	4.27469	4.27469	4.27469	4.27469	4.27469	4.27469	4.27469	4.27469	4.27469	9.05727	4.27469	6.6598	chr10	70506917	70509442	+	hsa_circ_0018554	circBase	NM_018237	CCAR1	exonic	600
chr1:104108057-104118162+	-2.04133	9.6054	5.30666	0.0212441	0.490639	down	4.27469	4.27469	4.27469	7.77022	4.27469	9.3054	8.71172	4.27469	9.44812	10.6222	6.88594	6.7635	8.68233	6.38419	7.97728	10.4607	chr1	104108056	104118162	+	hsa_circ_0000099	circBase	NM_020978	AMY2B	exonic	1307
chr17:35640168-35646430-	-2.77249	7.96942	4.11262	0.0425643	0.490639	down	4.27469	4.27469	4.27469	6.89278	4.27469	4.27469	4.27469	4.27469	4.27469	9.21165	4.27469	4.27469	4.27469	4.27469	7.97728	8.0478	chr17	35640167	35646430	-	hsa_circ_0000759	circBase	NM_198838	ACACA	exonic	383		Cerebellar neurodegeneration, Duchenne muscular dystrophy (DMD), Glomerulosclerosis, Hodgkin's lymphoma, acute lymphoblastic leukemia (ALL), acute myeloid leukemia (AML), anaplastic thyroid carcinoma (ATC), bladder cancer, cardiac hypertrophy, chronic lymphocytic leukemia (CLL), colorectal cancer, epithelial ovarian cancer (EOC), head and neck squamous cell carcinoma (HNSCC), lung cancer, maligna…
chr12:49333438-49334971-	-2.93583	8.70297	7.46715	0.00628349	0.490639	down	4.27469	4.27469	4.27469	4.27469	4.27469	4.27469	9.42179	4.27469	7.6765	6.66236	4.27469	9.33179	9.52557	10.1167	7.08404	10.7617	chr12	49333437	49334971	-	hsa_circ_0003770	circBase	NM_001659	ARF3	exonic	477
chr3:129546646-129551669-	-3.44993	7.66535	5.18369	0.0227999	0.490639	down	4.27469	4.27469	4.27469	4.27469	4.27469	4.27469	4.27469	4.27469	4.27469	4.27469	4.27469	7.6289	6.40256	7.72705	4.27469	8.43621	chr3	129546645	129551669	-	hsa_circ_0067323	circBase	NM_001017395	TMCC1	exonic	759
chr19:6697355-6697805-	-4.13298	7.70424	6.91535	0.00854588	0.490639	down	4.27469	4.27469	4.27469	4.27469	4.27469	4.27469	4.27469	4.27469	4.27469	8.99708	4.27469	4.27469	8.68233	7.72705	7.08404	6.6598	chr19	6697354	6697805	-		novel	NM_000064	C3	exonic	356
chr17:35640168-35641871-	-3.6966	7.62699	5.30124	0.0213103	0.490639	down	4.27469	4.27469	4.27469	4.27469	4.27469	4.27469	4.27469	4.27469	4.27469	4.27469	7.76277	4.27469	9.52557	4.27469	4.27469	4.27469	chr17	35640167	35641871	-	hsa_circ_0043267	circBase	NM_198834	ACACA	exonic	272
chr15:83357488-83358205-	-3.44081	7.54554	4.11058	0.0426158	0.490639	down	4.27469	4.27469	4.27469	4.27469	4.27469	4.27469	4.27469	4.27469	4.27469	4.27469	4.27469	8.55658	4.27469	4.27469	4.27469	8.74192	chr15	83357487	83358205	-	hsa_circ_0036580	circBase	NM_004644	AP3B2	exonic	247
chr7:22330794-22357656-	-6.15183	8.6209	22.9849	1.63282e-06	0.00575158	down	4.27469	4.27469	4.27469	4.27469	4.27469	4.27469	4.27469	4.27469	9.97614	7.51748	4.27469	8.16605	9.52557	10.3474	4.27469	10.9524	chr7	22330793	22357656	-	hsa_circ_0001681	circBase	NM_012294	RAPGEF5	exonic	516	Cerebellar neurodegeneration, Waldenstrom Macroglobulinemia (WM), acute lymphoblastic leukemia (ALL), acute myeloid leukemia (AML), breast cancer, cardiac hypertrophy, cardiomyopathy, colorectal cancer, coronary artery disease, heart failure, hepatocellular carcinoma (HCC), lung cancer, multiple sclerosis, myeloproliferative disorder, myocardial infarction, non-alcoholic fatty liver disease (NAFL…
chr15:27571956-27574035+	-3.36419	7.53241	3.88212	0.0488029	0.490639	down	4.27469	4.27469	4.27469	4.27469	4.27469	4.27469	4.27469	4.27469	9.31461	4.27469	4.27469	6.7635	4.27469	4.27469	4.27469	4.27469	chr15	27571955	27574035	+	hsa_circ_0034186	circBase	NM_033223	GABRG3	exonic	304
chr4:160159961-160164943+	-4.90998	7.96023	11.6637	0.00063731	0.220764	down	4.27469	4.27469	4.27469	4.27469	4.27469	4.27469	4.27469	4.27469	4.27469	4.27469	4.27469	6.7635	10.5698	4.27469	7.97728	8.74192	chr4	160159960	160164943	+		novel	ENST00000504604	RAPGEF2	exonic	262
chr3:173518083-173525622+	-4.87075	7.94513	11.3991	0.00073478	0.227257	down	4.27469	4.27469	4.27469	4.27469	4.27469	4.27469	4.27469	4.27469	7.6765	8.43919	4.27469	4.27469	7.22729	8.6596	4.27469	10.1848	chr3	173518082	173525622	+	hsa_circ_0122745	circBase	ENST00000401917	NLGN1	exonic	213
chr15:76146727-76175765+	-2.98636	7.99899	4.81095	0.0282794	0.490639	down	4.27469	4.27469	4.27469	4.27469	4.27469	7.15002	4.27469	7.12273	9.44812	8.99708	4.27469	6.7635	9.08027	7.72705	4.27469	6.6598	chr15	76146726	76175765	+	hsa_circ_0036372	circBase	NM_173469	UBE2Q2	exonic	704
chr1:243776973-243828185-	-4.19018	8.24701	10.7513	0.00104207	0.268049	down	4.27469	4.27469	4.27469	4.27469	4.27469	4.27469	4.27469	4.27469	8.60659	4.27469	6.88594	4.27469	7.74875	7.20653	7.08404	8.74192	chr1	243776972	243828185	-	hsa_circ_0017250	circBase	NM_005465	AKT3	exonic	524
chr6:144772506-144780490+	-2.77759	7.95064	4.03908	0.0444582	0.490639	down	4.27469	4.27469	4.27469	6.89278	4.27469	4.27469	4.27469	4.27469	4.27469	4.27469	9.47523	6.7635	4.27469	6.38419	7.97728	4.27469	chr6	144772505	144780490	+	hsa_circ_0009096	circBase	NM_007124	UTRN	exonic	635
chr11:119155679-119156276+	-2.85872	8.10811	4.7714	0.0289362	0.490639	down	4.27469	4.27469	4.27469	4.27469	4.27469	7.15002	4.27469	4.27469	4.27469	4.27469	4.27469	9.1166	7.74875	4.27469	4.27469	8.74192	chr11	119155678	119156276	+	hsa_circ_0095155	circBase	NM_005188	CBL	exonic	510
chr7:31912905-31920473-	-4.3577	7.98561	9.99967	0.00156568	0.33897	down	4.27469	4.27469	4.27469	4.27469	4.27469	4.27469	4.27469	4.27469	9.44812	4.27469	4.27469	8.16605	4.27469	8.87209	4.27469	6.6598	chr7	31912904	31920473	-	hsa_circ_0079753	circBase	NM_005020	PDE1C	exonic	481
chr7:14613837-14712652-	-2.3169	9.56376	7.66629	0.0056262	0.490639	down	10.5055	4.27469	7.69868	8.3119	4.27469	7.15002	4.27469	4.27469	8.05701	10.9555	4.27469	11.1929	10.9488	10.2745	4.27469	11.7537	chr7	14613836	14712652	-	hsa_circ_0133622	circBase	NM_004080	DGKB	exonic	738
chr17:62248460-62265775-	-3.48083	7.69593	5.52653	0.0187302	0.490639	down	4.27469	4.27469	4.27469	4.27469	4.27469	4.27469	4.27469	4.27469	8.35781	4.27469	4.27469	4.27469	8.43283	7.20653	4.27469	4.27469	chr17	62248459	62265775	-	hsa_circ_0004913	circBase	NM_001288732	TEX2	exonic	495
chr8:90659968-90737869-	-4.64863	8.34039	13.0981	0.000295589	0.161809	down	4.27469	4.27469	4.27469	4.27469	4.27469	4.27469	4.27469	4.27469	6.34157	4.27469	4.27469	7.6289	9.08027	8.10876	9.48641	7.51465	chr8	90659967	90737869	-	hsa_circ_0137263	circBase	ENST00000519655	RP11-37B2.1	intronic	77902
chr16:79028137-79030253+	-3.24039	7.57312	4.10115	0.0428541	0.490639	down	4.27469	4.27469	4.27469	4.27469	4.27469	4.27469	4.27469	4.27469	4.27469	4.27469	4.27469	4.27469	4.27469	4.27469	4.27469	9.39532	chr16	79028136	79030253	+	hsa_circ_0106028	circBase	NM_001291997	WWOX	intronic	2117
chr14:61275043-61346553+	-4.26296	7.99871	9.72664	0.00181616	0.359037	down	4.27469	4.27469	4.27469	4.27469	4.27469	4.27469	4.27469	4.27469	8.05701	8.05072	4.27469	9.1166	8.13096	4.27469	7.08404	4.27469	chr14	61275042	61346553	+	hsa_circ_0004244	circBase	NM_002431	MNAT1	exonic	493
chr21:40585407-40646398-	-3.10633	7.64302	4.36102	0.0367703	0.490639	down	4.27469	4.27469	4.27469	4.27469	4.27469	4.27469	4.27469	4.27469	4.27469	4.27469	9.00541	4.27469	4.27469	4.27469	7.08404	4.27469	chr21	40585406	40646398	-	hsa_circ_0116022	circBase	NM_018963	BRWD1	exonic	2713
chr9:79829245-79842401+	-4.62883	8.38888	13.3029	0.000264998	0.152992	down	4.27469	4.27469	4.27469	4.27469	4.27469	4.27469	4.27469	4.27469	4.27469	8.05072	4.27469	7.6289	9.76073	7.20653	4.27469	8.74192	chr9	79829244	79842401	+	hsa_circ_0087243	circBase	NM_015186	VPS13A	exonic	756
chr18:21776089-21819346-	-3.31171	7.71578	5.32599	0.0210097	0.490639	down	4.27469	4.27469	4.27469	4.27469	4.27469	4.27469	4.27469	4.27469	7.15823	4.27469	4.27469	4.27469	6.40256	8.41031	4.27469	7.51465	chr18	21776088	21819346	-	hsa_circ_0108091	circBase	NM_018030	OSBPL1A	exonic	396
chr1:206566046-206567030+	-4.15446	7.74068	7.36524	0.00664967	0.490639	down	4.27469	4.27469	4.27469	4.27469	4.27469	4.27469	4.27469	4.27469	4.27469	9.21165	4.27469	8.16605	7.74875	8.10876	4.27469	4.27469	chr1	206566045	206567030	+	hsa_circ_0008182	circBase	NM_015326	SRGAP2	exonic	345
chr4:62800558-62813994+	-3.96493	8.85047	11.5851	0.000664813	0.224309	down	4.27469	4.27469	4.27469	4.27469	4.27469	4.27469	4.27469	4.27469	4.27469	9.39839	4.27469	4.27469	6.40256	4.27469	4.27469	8.74192	chr4	62800557	62813994	+	hsa_circ_0069863	circBase	NM_015236	ADGRL3	exonic	693
chr3:37291189-37315092+	-2.96607	7.70846	4.57574	0.0324277	0.490639	down	4.27469	4.27469	4.27469	4.27469	4.27469	4.27469	4.27469	4.27469	4.27469	4.27469	4.27469	4.27469	4.27469	7.72705	4.27469	8.43621	chr3	37291188	37315092	+	hsa_circ_0001282	circBase	NM_002078	GOLGA4	sense overlapping	23904
chr5:54771127-54786942-	-3.17168	7.79717	5.52488	0.0187479	0.490639	down	4.27469	4.27469	4.27469	4.27469	4.27469	4.27469	4.27469	4.27469	7.15823	4.27469	4.27469	4.27469	4.27469	4.27469	4.27469	8.99404	chr5	54771126	54786942	-	hsa_circ_0129171	circBase	NR_103485	PPAP2A	exonic	307
chr1:146757975-146759412+	-3.68261	7.62421	5.20504	0.0225216	0.490639	down	4.27469	4.27469	4.27469	4.27469	4.27469	4.27469	4.27469	4.27469	4.27469	4.27469	9.25936	4.27469	4.27469	4.27469	8.52482	4.27469	chr1	146757974	146759412	+	hsa_circ_0006296	circBase	NM_004284	CHD1L	exonic	302
chr1:8568686-8617582-	-4.04546	8.27423	9.72077	0.00182197	0.359037	down	4.27469	4.27469	4.27469	4.27469	4.27469	4.27469	7.25417	4.27469	8.05701	4.27469	4.27469	9.83331	9.96289	7.72705	7.08404	8.0478	chr1	8568685	8617582	-	hsa_circ_0005829	circBase	NM_012102	RERE	exonic	357
chr9:97717459-97767898+	-4.4151	7.81209	8.80616	0.00300215	0.418312	down	4.27469	4.27469	4.27469	4.27469	4.27469	4.27469	4.27469	4.27469	9.44812	4.27469	9.00541	4.27469	4.27469	8.6596	4.27469	4.27469	chr9	97717458	97767898	+	hsa_circ_0139392	circBase	NM_032823	C9orf3	exonic	454
chr8:30332295-30336893+	-3.91945	8.94301	11.4758	0.000705071	0.226145	down	4.27469	4.27469	4.27469	4.27469	4.27469	4.27469	4.27469	4.27469	8.05701	8.43919	4.27469	6.7635	4.27469	4.27469	8.92078	4.27469	chr8	30332294	30336893	+	hsa_circ_0007409	circBase	NM_006867	RBPMS	exonic	180
chr4:52729603-52753410+	-4.16133	7.84936	8.45281	0.00364479	0.454321	down	4.27469	4.27469	4.27469	4.27469	4.27469	4.27469	4.27469	4.27469	8.81871	4.27469	4.27469	7.6289	4.27469	8.41031	7.08404	8.0478	chr4	52729602	52753410	+	hsa_circ_0069717	circBase	ENST00000477560	DCUN1D4	exonic	995
chrX:37892787-37893261+	-4.00159	7.66992	6.2912	0.0121339	0.490639	down	4.27469	4.27469	4.27469	4.27469	4.27469	4.27469	4.27469	4.27469	9.31461	4.27469	4.27469	4.27469	8.89498	6.38419	4.27469	4.27469	chrX	37892786	37893261	+	hsa_circ_0140255	circBase	NM_138780	SYTL5	exonic	475
chr19:22157531-22171711-	-2.80575	9.74036	8.61941	0.00332599	0.432811	down	4.27469	4.27469	4.27469	4.27469	6.76774	4.27469	7.25417	8.01889	9.0036	4.27469	6.88594	7.6289	8.43283	7.72705	10.2077	9.20859	chr19	22157530	22171711	-	hsa_circ_0109301	circBase	ENST00000599916	ZNF208	exonic	302
chr11:16068060-16077447-	-4.95149	8.31168	14.3515	0.000151656	0.111995	down	4.27469	4.27469	4.27469	4.27469	4.27469	4.27469	4.27469	4.27469	9.68297	4.27469	9.00541	9.6847	4.27469	7.20653	4.27469	6.6598	chr11	16068059	16077447	-	hsa_circ_0095442	circBase	NM_017508	SOX6	exonic	564		Alzheimer's disease, B-cell chronic lymphocytic leukemia, Duchenne muscular dystrophy (DMD), Oral Carcinoma, acute myeloid leukemia (AML), acute promyelocytic leukemia (APL), autism spectrum disorder (ASD), breast cancer, chronic lymphocytic leukemia (CLL), colorectal cancer, glioblastoma, glioma, hepatocellular carcinoma (HCC), lung cancer, multiple myeloma (MM), nemaline myopathy (NM), pancreat…
chr2:61118818-61149134+	-4.56939	8.00619	10.8289	0.000999281	0.262236	down	4.27469	4.27469	4.27469	4.27469	4.27469	4.27469	4.27469	4.27469	8.81871	4.27469	9.25936	4.27469	6.40256	8.6596	7.08404	7.51465	chr2	61118817	61149134	+	hsa_circ_0120524	circBase	NM_002908	REL	sense overlapping	30317
chr22:47370186-47433094+	-3.47454	7.6452	5.05912	0.0244967	0.490639	down	4.27469	4.27469	4.27469	4.27469	4.27469	4.27469	4.27469	4.27469	4.27469	4.27469	4.27469	4.27469	4.27469	8.10876	7.08404	8.74192	chr22	47370185	47433094	+	hsa_circ_0002406	circBase	NM_014346	TBC1D22A	exonic	314
chr17:4186093-4210418-	-3.24993	7.60032	4.32162	0.0376312	0.490639	down	4.27469	4.27469	4.27469	4.27469	4.27469	4.27469	4.27469	4.27469	4.27469	4.27469	4.27469	6.7635	8.13096	4.27469	7.97728	6.6598	chr17	4186092	4210418	-	hsa_circ_0004805	circBase	NM_003342	UBE2G1	exonic	504
chr7:24663282-24690331+	-4.97183	8.02794	12.4535	0.00041722	0.175289	down	4.27469	4.27469	4.27469	4.27469	4.27469	4.27469	4.27469	4.27469	9.0036	8.05072	4.27469	8.55658	7.74875	8.6596	4.27469	9.39532	chr7	24663281	24690331	+	hsa_circ_0133993	circBase	ENST00000432190	MPP6	exonic	656
chrX:76872081-76912143-	-2.90815	7.7383	4.64276	0.0311848	0.490639	down	4.27469	4.27469	4.27469	4.27469	4.27469	4.27469	4.27469	4.27469	4.27469	4.27469	4.27469	4.27469	8.43283	4.27469	4.27469	7.51465	chrX	76872080	76912143	-	hsa_circ_0091096	circBase	ENST00000373344	ATRX	exonic	1446
chr13:43491677-43544806-	-3.42162	7.63183	4.85512	0.0275643	0.490639	down	4.27469	4.27469	4.27469	4.27469	4.27469	4.27469	4.27469	4.27469	4.27469	4.27469	4.27469	9.33179	7.22729	4.27469	4.27469	4.27469	chr13	43491676	43544806	-	hsa_circ_0100519	circBase	NM_033255	EPSTI1	exonic	553
chr5:88201026-88261732+	-3.66068	7.88335	7.22863	0.007175	0.490639	down	4.27469	4.27469	4.27469	4.27469	4.27469	4.27469	4.27469	4.27469	4.27469	4.27469	4.27469	8.8636	7.22729	4.27469	4.27469	8.43621	chr5	88201025	88261732	+	hsa_circ_0129941	circBase	ENST00000514092	MEF2C-AS1	exonic	137
chr9:124751474-124752049-	-2.97401	8.04401	4.94223	0.0262081	0.490639	down	4.27469	4.27469	4.27469	4.27469	4.27469	4.27469	4.27469	7.12273	8.05701	8.74494	4.27469	7.6289	6.40256	8.41031	4.27469	4.27469	chr9	124751473	124752049	-	hsa_circ_0088354	circBase	NM_001139442	TTLL11	exonic	576
chr12:47606380-47610472+	-3.18848	8.03664	6.27978	0.0122123	0.490639	down	4.27469	4.27469	4.27469	4.27469	4.27469	4.27469	4.27469	4.27469	4.27469	4.27469	4.27469	4.27469	4.27469	4.27469	9.48641	4.27469	chr12	47606379	47610472	+	hsa_circ_0098638	circBase	NM_001281429	PCED1B	intronic	4093
chr14:32902666-32903023+	-3.51907	7.62086	4.94483	0.0261687	0.490639	down	4.27469	4.27469	4.27469	4.27469	4.27469	4.27469	4.27469	4.27469	4.27469	4.27469	4.27469	8.16605	7.74875	8.10876	4.27469	6.6598	chr14	32902665	32903023	+	hsa_circ_0031587	circBase	NM_004274	AKAP6	exonic	358
chr12:65702309-65762806+	-3.00869	7.79037	5.11234	0.0237563	0.490639	down	4.27469	4.27469	4.27469	4.27469	4.27469	4.27469	4.27469	4.27469	4.27469	8.74494	4.27469	4.27469	7.22729	4.27469	4.27469	4.27469	chr12	65702308	65762806	+	hsa_circ_0027443	circBase	NM_001031679	MSRB3	exonic	343
chr5:82807922-82850857+	-3.42947	7.63786	4.89297	0.0269662	0.490639	down	4.27469	4.27469	4.27469	4.27469	4.27469	4.27469	4.27469	4.27469	4.27469	4.27469	9.25936	4.27469	6.40256	4.27469	7.08404	4.27469	chr5	82807921	82850857	+	hsa_circ_0073235	circBase	NM_004385	VCAN	exonic	8987
chr12:28544237-28605587+	-4.08738	7.87256	8.40867	0.00373435	0.457635	down	4.27469	4.27469	4.27469	4.27469	4.27469	4.27469	4.27469	4.27469	4.27469	4.27469	4.27469	8.16605	8.43283	9.05727	7.08404	4.27469	chr12	28544236	28605587	+	hsa_circ_0098289	circBase	NM_018318	CCDC91	exonic	447
chr16:56385296-56388993+	-3.85265	7.63293	5.6137	0.0178206	0.490639	down	4.27469	4.27469	4.27469	4.27469	4.27469	4.27469	4.27469	4.27469	4.27469	4.27469	4.27469	9.51901	8.43283	4.27469	4.27469	4.27469	chr16	56385295	56388993	+	hsa_circ_0105619	circBase	NM_020988	GNAO1	exonic	370
chr8:54708207-54714456-	-4.06836	7.68671	6.57257	0.0103562	0.490639	down	4.27469	4.27469	4.27469	4.27469	4.27469	4.27469	4.27469	4.27469	4.27469	4.27469	9.00541	4.27469	4.27469	4.27469	4.27469	9.56064	chr8	54708206	54714456	-	hsa_circ_0136759	circBase	NM_015941	ATP6V1H	exonic	291
chr3:182923664-182925611-	-3.30691	7.85655	5.03541	0.0248342	0.490639	down	4.27469	4.27469	4.27469	4.27469	4.27469	7.15002	4.27469	4.27469	9.0036	4.27469	4.27469	8.16605	8.13096	8.6596	7.08404	6.6598	chr3	182923663	182925611	-	hsa_circ_0122934	circBase	ENST00000328913	MCF2L2	exonic	388
chr7:86223627-86226365-	-3.55033	8.99875	12.9608	0.000318085	0.165597	down	9.04528	4.27469	4.27469	4.27469	4.27469	4.27469	4.27469	4.27469	9.31461	10.2858	4.27469	10.6676	10.7984	9.84198	4.27469	10.8916	chr7	86223626	86226365	-	hsa_circ_0134899	circBase			intergenic	2739
chr22:18359825-18360040-	-3.75487	7.67031	5.76525	0.0163461	0.490639	down	4.27469	4.27469	4.27469	4.27469	4.27469	4.27469	4.27469	4.27469	4.27469	4.27469	9.97799	4.27469	4.27469	4.27469	4.27469	4.27469	chr22	18359824	18360040	-		novel	ENST00000207726	MICAL3	intronic	216
chr8:105080740-105161076+	-3.4635	8.90585	11.6787	0.000632203	0.220764	down	4.27469	4.27469	8.84214	4.27469	4.27469	7.15002	4.27469	4.27469	9.97614	6.66236	4.27469	10.4999	10.6886	10.7748	4.27469	10.3744	chr8	105080739	105161076	+	hsa_circ_0005114	circBase	ENST00000408894	RIMS2	exonic	516
chr5:124036707-124036962-	-5.3195	9.02389	21.1875	4.1648e-06	0.0108202	down	4.27469	4.27469	4.27469	4.27469	4.27469	7.15002	4.27469	4.27469	9.16747	9.21165	7.76277	9.1166	9.96289	10.5462	9.23114	10.4607	chr5	124036706	124036962	-	hsa_circ_0001523	circBase	NM_020747	ZNF608	exonic	256	Cerebellar neurodegeneration, Duchenne muscular dystrophy (DMD), Glomerulosclerosis, Hodgkin's lymphoma, acute lymphoblastic leukemia (ALL), acute myeloid leukemia (AML), anaplastic thyroid carcinoma (ATC), bladder cancer, cardiac hypertrophy, chronic lymphocytic leukemia (CLL), colorectal cancer, epithelial ovarian cancer (EOC), head and neck squamous cell carcinoma (HNSCC), lung cancer, maligna…
chr17:64398142-64398308+	-3.49802	7.55633	4.30191	0.0380695	0.490639	down	4.27469	4.27469	4.27469	4.27469	4.27469	4.27469	4.27469	4.27469	4.27469	4.27469	4.27469	9.6847	4.27469	4.27469	4.27469	4.27469	chr17	64398141	64398308	+		novel	ENST00000284384	PRKCA	intronic	167
chr13:42742576-42764661+	-3.95935	7.659	6.06881	0.0137589	0.490639	down	4.27469	4.27469	4.27469	4.27469	4.27469	4.27469	4.27469	4.27469	6.34157	4.27469	4.27469	7.6289	7.74875	7.72705	4.27469	8.99404	chr13	42742575	42764661	+	hsa_circ_0100496	circBase	NM_152910	DGKH	exonic	917
chr8:75156764-75157410-	-3.40294	7.53896	3.99719	0.0455762	0.490639	down	4.27469	4.27469	4.27469	4.27469	4.27469	4.27469	4.27469	4.27469	8.05701	4.27469	4.27469	7.6289	6.40256	4.27469	4.27469	8.0478	chr8	75156763	75157410	-	hsa_circ_0137111	circBase	NM_020647	JPH1	exonic	647
chr15:81271107-81274523-	-3.7295	8.05733	8.18973	0.00421281	0.484287	down	4.27469	4.27469	4.27469	4.27469	4.27469	4.27469	4.27469	4.27469	4.27469	4.27469	4.27469	8.16605	4.27469	7.72705	8.52482	7.51465	chr15	81271106	81274523	-	hsa_circ_0002255	circBase	T120637	G028499	exonic	3417
chr12:107236367-107237725+	-3.35533	7.70611	5.33551	0.0208952	0.490639	down	4.27469	4.27469	4.27469	4.27469	4.27469	4.27469	4.27469	4.27469	4.27469	4.27469	4.27469	4.27469	9.24445	4.27469	7.08404	4.27469	chr12	107236366	107237725	+	hsa_circ_0002154	circBase	NM_018157	RIC8B	exonic	325
chr7:16298015-16348252-	-2.96292	7.65254	4.22716	0.0397819	0.490639	down	4.27469	4.27469	4.27469	4.27469	4.27469	4.27469	4.27469	4.27469	7.6765	4.27469	4.27469	6.7635	4.27469	4.27469	4.27469	8.0478	chr7	16298014	16348252	-	hsa_circ_0079481	circBase	NM_001101417	ISPD	exonic	435
chr12:99192712-99225914-	-3.64057	7.61899	5.12838	0.0235377	0.490639	down	4.27469	4.27469	4.27469	4.27469	4.27469	4.27469	4.27469	4.27469	7.6765	4.27469	4.27469	8.55658	4.27469	8.10876	4.27469	6.6598	chr12	99192711	99225914	-	hsa_circ_0099680	circBase	NM_020140	ANKS1B	exonic	309
chrX:134679348-134683730+	-4.37649	7.89043	9.38332	0.00218968	0.381798	down	4.27469	4.27469	4.27469	4.27469	4.27469	4.27469	4.27469	4.27469	4.27469	4.27469	4.27469	4.27469	8.89498	4.27469	4.27469	10.0797	chrX	134679347	134683730	+	hsa_circ_0139797	circBase	NM_182540	DDX26B	exonic	717
chr7:14712554-14775819-	-4.58257	7.84131	9.56226	0.00198618	0.363387	down	4.27469	4.27469	4.27469	4.27469	4.27469	4.27469	4.27469	4.27469	4.27469	8.74494	4.27469	9.1166	7.22729	7.20653	4.27469	9.20859	chr7	14712553	14775819	-	hsa_circ_0133639	circBase	NM_004080	DGKB	exonic	966
chr13:46077379-46085989+	-2.66411	8.05383	4.96152	0.0259174	0.490639	down	4.27469	4.27469	4.27469	4.27469	4.27469	4.27469	4.27469	4.27469	6.34157	4.27469	4.27469	4.27469	4.27469	4.27469	7.08404	8.0478	chr13	46077378	46085989	+	hsa_circ_0005168	circBase	NM_031431	COG3	exonic	321
chr7:75184720-75187559-	-3.53666	7.56514	4.47466	0.034401	0.490639	down	4.27469	4.27469	4.27469	4.27469	4.27469	4.27469	4.27469	4.27469	9.68297	4.27469	4.27469	4.27469	4.27469	4.27469	4.27469	4.27469	chr7	75184719	75187559	-		novel	NM_005338	HIP1	exonic	588
chr15:66007816-66053776-	-2.72239	7.72146	4.12299	0.0423042	0.490639	down	4.27469	4.27469	4.27469	4.27469	4.27469	4.27469	4.27469	4.27469	4.27469	7.51748	4.27469	4.27469	4.27469	4.27469	7.08404	7.51465	chr15	66007815	66053776	-	hsa_circ_0104317	circBase	NM_005848	DENND4A	exonic	2047
chr6:83667031-83754378-	-3.59346	7.66514	5.42419	0.0198596	0.490639	down	4.27469	4.27469	4.27469	4.27469	4.27469	4.27469	4.27469	4.27469	7.6765	4.27469	4.27469	6.7635	4.27469	4.27469	8.52482	8.0478	chr6	83667030	83754378	-	hsa_circ_0008236	circBase	NM_198920	UBE3D	exonic	784
chr8:48308936-48353104+	-2.76159	8.47096	5.86939	0.0154063	0.490639	down	4.27469	4.27469	7.17941	4.27469	4.27469	4.27469	7.25417	7.12273	4.27469	8.74494	4.27469	8.16605	8.89498	9.05727	9.48641	8.74192	chr8	48308935	48353104	+	hsa_circ_0136657	circBase	NM_001080394	SPIDR	exonic	572
chr2:26644156-26654874+	-4.35652	7.76856	8.17696	0.00424257	0.48556	down	4.27469	4.27469	4.27469	4.27469	4.27469	4.27469	4.27469	4.27469	8.60659	8.99708	4.27469	7.6289	7.22729	8.41031	4.27469	4.27469	chr2	26644155	26654874	+	hsa_circ_0119644	circBase	NM_145038	DRC1	exonic	645
chr13:77791975-77818086-	-2.99254	7.97281	4.67336	0.030634	0.490639	down	4.27469	4.27469	4.27469	4.27469	4.27469	4.27469	7.25417	4.27469	4.27469	4.27469	4.27469	9.6847	7.74875	4.27469	7.97728	6.6598	chr13	77791974	77818086	-	hsa_circ_0004217	circBase	NM_015057	MYCBP2	exonic	676
chr6:151116992-151122005+	-3.77168	7.67067	5.827	0.015782	0.490639	down	4.27469	4.27469	4.27469	4.27469	4.27469	4.27469	4.27469	4.27469	4.27469	8.99708	4.27469	7.6289	7.74875	4.27469	7.08404	4.27469	chr6	151116991	151122005	+	hsa_circ_0078264	circBase	NM_001029884	PLEKHG1	exonic	198
chr8:42259306-42260979+	-2.71472	7.76547	4.31753	0.0377216	0.490639	down	4.27469	4.27469	4.27469	4.27469	4.27469	4.27469	4.27469	4.27469	4.27469	4.27469	4.27469	8.55658	4.27469	4.27469	4.27469	6.6598	chr8	42259305	42260979	+	hsa_circ_0005927	circBase	NM_005662	VDAC3	exonic	379
chr2:10799298-10808849-	-2.8561	7.6681	4.11192	0.0425819	0.490639	down	4.27469	4.27469	4.27469	4.27469	4.27469	4.27469	4.27469	4.27469	4.27469	4.27469	4.27469	4.27469	4.27469	8.10876	7.97728	4.27469	chr2	10799297	10808849	-	hsa_circ_0008511	circBase	NM_024894	NOL10	exonic	292
chr20:2928628-2945848+	-2.74305	7.70949	4.16005	0.0413881	0.490639	down	4.27469	4.27469	4.27469	4.27469	4.27469	4.27469	4.27469	4.27469	7.6765	8.05072	4.27469	4.27469	4.27469	4.27469	4.27469	4.27469	chr20	2928627	2945848	+	hsa_circ_0005265	circBase	NM_002836	PTPRA	exonic	464
chr11:82917100-82959129+	-3.43323	7.67881	5.26923	0.0217056	0.490639	down	4.27469	4.27469	4.27469	4.27469	4.27469	4.27469	4.27469	4.27469	4.27469	4.27469	4.27469	4.27469	8.13096	4.27469	4.27469	8.99404	chr11	82917099	82959129	+	hsa_circ_0023859	circBase	NM_001300972	ANKRD42	exonic	1245
chr11:107916997-107948967+	-3.81928	7.62539	5.49329	0.0190896	0.490639	down	4.27469	4.27469	4.27469	4.27469	4.27469	4.27469	4.27469	4.27469	8.81871	8.74494	4.27469	4.27469	4.27469	4.27469	4.27469	7.51465	chr11	107916996	107948967	+	hsa_circ_0024172	circBase	NM_003478	CUL5	exonic	1044
chr1:84644860-84701047+	-2.52701	8.32629	4.43031	0.0353062	0.490639	down	4.27469	4.27469	6.36024	6.89278	4.27469	4.27469	4.27469	4.27469	9.31461	4.27469	4.27469	4.27469	7.74875	7.72705	7.97728	4.27469	chr1	84644859	84701047	+	hsa_circ_0114307	circBase	NM_182948	PRKACB	sense overlapping	56188
chr17:76075476-76089844+	-5.03794	8.1861	13.9112	0.000191653	0.134571	down	4.27469	4.27469	4.27469	4.27469	4.27469	4.27469	4.27469	4.27469	8.81871	8.43919	4.27469	7.6289	8.13096	8.10876	8.52482	9.39532	chr17	76075475	76089844	+	hsa_circ_0045861	circBase	NM_018996	TNRC6C	exonic	1096
chr11:128963516-129034322-	-2.72631	8.26694	5.25827	0.0218428	0.490639	down	6.80601	4.27469	4.27469	8.3119	4.27469	4.27469	4.27469	4.27469	4.27469	4.27469	4.27469	9.1166	9.64794	9.22136	4.27469	10.0797	chr11	128963515	129034322	-	hsa_circ_0024843	circBase	NM_001142685	ARHGAP32	exonic	373
chr19:23556544-23557566-	-4.22867	8.01118	9.67722	0.00186567	0.359037	down	4.27469	4.27469	4.27469	4.27469	4.27469	4.27469	4.27469	4.27469	4.27469	4.27469	9.00541	4.27469	8.68233	4.27469	4.27469	8.99404	chr19	23556543	23557566	-	hsa_circ_0109324	circBase	NM_003430	ZNF91	exonic	223
chr3:17549966-17560487-	-3.20088	7.56758	4.01343	0.0451393	0.490639	down	4.27469	4.27469	4.27469	4.27469	4.27469	4.27469	4.27469	4.27469	7.6765	4.27469	4.27469	4.27469	8.13096	6.38419	7.08404	4.27469	chr3	17549965	17560487	-	hsa_circ_0122767	circBase	ENST00000415814	TBC1D5	exonic	226
chr9:19423860-19424839+	-3.85722	7.88094	7.79489	0.00523942	0.490639	down	4.27469	4.27469	4.27469	4.27469	4.27469	4.27469	4.27469	4.27469	8.60659	8.43919	4.27469	6.7635	7.22729	4.27469	7.08404	4.27469	chr9	19423859	19424839	+	hsa_circ_0086482	circBase	NM_001010887	ACER2	exonic	257
chr8:120795621-120803699-	-2.96817	7.60436	3.90714	0.0480815	0.490639	down	4.27469	4.27469	4.27469	4.27469	4.27469	4.27469	4.27469	4.27469	4.27469	4.27469	4.27469	8.55658	4.27469	6.38419	7.08404	4.27469	chr8	120795620	120803699	-	hsa_circ_0135599	circBase	NM_003184	TAF2	exonic	835
chr8:95547067-95556170-	-2.75928	7.66149	3.88099	0.0488356	0.490639	down	4.27469	4.27469	4.27469	4.27469	4.27469	4.27469	4.27469	4.27469	4.27469	4.27469	4.27469	4.27469	6.40256	4.27469	7.97728	7.51465	chr8	95547066	95556170	-	hsa_circ_0008316	circBase	NM_015496	KIAA1429	exonic	421
chr13:101997617-102051516-	-6.50883	8.90155	27.6597	1.44645e-07	0.000939469	down	4.27469	4.27469	4.27469	4.27469	4.27469	4.27469	4.27469	4.27469	10.143	6.66236	6.88594	8.55658	10.9004	10.0308	7.97728	11.0668	chr13	101997616	102051516	-	hsa_circ_0099761	circBase	NM_052867	NALCN	exonic	838
chr1:48821342-48869554-	-3.70287	8.19645	8.60711	0.00334854	0.432811	down	4.27469	4.27469	4.27469	4.27469	4.27469	4.27469	4.27469	4.27469	6.34157	4.27469	4.27469	6.7635	7.22729	7.20653	8.92078	6.6598	chr1	48821341	48869554	-	hsa_circ_0012386	circBase	NM_019073	SPATA6	exonic	789
chr9:130101924-130104613+	-2.24556	9.14889	5.33193	0.0209382	0.490639	down	4.27469	4.27469	4.27469	7.77022	7.63356	4.27469	4.27469	8.01889	4.27469	8.05072	4.27469	8.55658	9.52557	9.7374	8.92078	8.0478	chr9	130101923	130104613	+	hsa_circ_0088633	circBase	NM_032293	GARNL3	exonic	223
chr4:96025559-96052663+	-4.15544	7.76706	7.66552	0.0056286	0.490639	down	4.27469	4.27469	4.27469	4.27469	4.27469	4.27469	4.27469	4.27469	8.05701	7.51748	4.27469	4.27469	4.27469	8.6596	4.27469	8.99404	chr4	96025558	96052663	+	hsa_circ_0070476	circBase	NM_001203	BMPR1B	exonic	1093
chr9:20715321-20770237+	-3.08666	7.61344	4.18998	0.0406635	0.490639	down	4.27469	4.27469	4.27469	4.27469	4.27469	4.27469	4.27469	4.27469	4.27469	7.51748	4.27469	4.27469	8.13096	6.38419	4.27469	6.6598	chr9	20715320	20770237	+	hsa_circ_0138458	circBase	ENST00000380249	FOCAD	exonic	938
chr6:136704809-136710655-	-5.0417	8.01334	12.5741	0.000391123	0.169356	down	4.27469	4.27469	4.27469	4.27469	4.27469	4.27469	4.27469	4.27469	4.27469	8.99708	4.27469	9.6847	8.68233	8.87209	4.27469	8.43621	chr6	136704808	136710655	-	hsa_circ_0077957	circBase	NM_003980	MAP7	exonic	393
chr5:36953720-36986403+	-4.48615	8.21477	11.7553	0.000606709	0.219802	down	4.27469	4.27469	4.27469	4.27469	4.27469	4.27469	4.27469	4.27469	4.27469	8.74494	8.69701	4.27469	7.22729	8.10876	7.97728	8.0478	chr5	36953719	36986403	+	hsa_circ_0072162	circBase	NM_015384	NIPBL	exonic	3200
chrX:128166327-128256170-	-3.95568	8.19095	8.91796	0.0028238	0.412808	down	4.27469	4.27469	4.27469	4.27469	4.27469	7.15002	4.27469	4.27469	4.27469	4.27469	4.27469	9.51901	8.13096	8.41031	7.97728	9.9664	chrX	128166326	128256170	-	hsa_circ_0139737	circBase	T379866	G089975	exonic	89844
chr6:109175428-109197553+	-5.03396	8.11669	13.4018	0.000251381	0.148429	down	4.27469	4.27469	4.27469	4.27469	4.27469	4.27469	4.27469	4.27469	7.6765	8.74494	4.27469	7.6289	9.64794	8.6596	4.27469	8.99404	chr6	109175427	109197553	+	hsa_circ_0130236	circBase	NM_032131	ARMC2	exonic	714
chr2:32602656-32620661+	-3.23448	8.33844	7.24284	0.00711844	0.490639	down	4.27469	4.27469	4.27469	4.27469	8.17087	4.27469	4.27469	4.27469	9.68297	6.66236	4.27469	9.51901	8.68233	9.05727	4.27469	8.99404	chr2	32602655	32620661	+	hsa_circ_0053441	circBase	NM_016252	BIRC6	exonic	709
chr10:51606988-51620382-	-3.20843	7.74744	5.28926	0.0214573	0.490639	down	4.27469	4.27469	4.27469	4.27469	4.27469	4.27469	4.27469	4.27469	8.05701	6.66236	4.27469	4.27469	4.27469	4.27469	7.97728	6.6598	chr10	51606987	51620382	-	hsa_circ_0018376	circBase	NM_006327	TIMM23	exonic	408
chr7:149246284-149255930-	-3.38912	7.53648	3.952	0.0468157	0.490639	down	4.27469	4.27469	4.27469	4.27469	4.27469	4.27469	4.27469	4.27469	4.27469	7.51748	4.27469	7.6289	4.27469	8.6596	4.27469	4.27469	chr7	149246283	149255930	-	hsa_circ_0133676	circBase	NR_027788	ZNF767P	sense overlapping	9647
chr6:136472298-136476896+	-3.83176	7.62827	5.54199	0.0185654	0.490639	down	4.27469	4.27469	4.27469	4.27469	4.27469	4.27469	4.27469	4.27469	4.27469	7.51748	4.27469	8.16605	8.68233	7.72705	4.27469	4.27469	chr6	136472297	136476896	+	hsa_circ_0002198	circBase	NM_018945	PDE7B	exonic	329
chr9:130106514-130107756+	-3.38388	7.9864	6.85546	0.00883709	0.490639	down	4.27469	4.27469	4.27469	4.27469	4.27469	4.27469	4.27469	4.27469	4.27469	4.27469	4.27469	4.27469	8.13096	4.27469	7.97728	8.0478	chr9	130106513	130107756	+	hsa_circ_0088635	circBase	NM_032293	GARNL3	exonic	180
chr7:8043538-8110761+	-4.72272	8.42876	13.751	0.000208712	0.139034	down	4.27469	4.27469	4.27469	4.27469	4.27469	4.27469	7.25417	4.27469	9.88488	4.27469	4.27469	9.6847	9.86535	8.41031	4.27469	10.3744	chr7	8043537	8110761	+	hsa_circ_0134778	circBase	NM_138426	GLCCI1	exonic	720
chr21:27269885-27284274-	-3.59779	7.60494	4.9099	0.0267032	0.490639	down	4.27469	4.27469	4.27469	4.27469	4.27469	4.27469	4.27469	4.27469	6.34157	4.27469	4.27469	9.6847	4.27469	4.27469	4.27469	4.27469	chr21	27269884	27284274	-	hsa_circ_0115726	circBase	NM_000484	APP	exonic	377
chr5:137027974-137056273-	-3.6336	7.58442	4.78529	0.0287038	0.490639	down	4.27469	4.27469	4.27469	4.27469	4.27469	4.27469	4.27469	4.27469	4.27469	4.27469	4.27469	4.27469	4.27469	8.6596	4.27469	8.99404	chr5	137027973	137056273	-	hsa_circ_0128044	circBase	NM_017415	KLHL3	exonic	512
chr5:155544888-155551029+	-3.84799	7.63222	5.6153	0.0178043	0.490639	down	4.27469	4.27469	4.27469	4.27469	4.27469	4.27469	4.27469	4.27469	4.27469	4.27469	4.27469	7.6289	9.24445	8.10876	4.27469	4.27469	chr5	155544887	155551029	+	hsa_circ_0128415	circBase	uc003lwa.1	SGCD	exonic	238
chr11:68548108-68552478-	-3.75469	7.60965	5.19178	0.022694	0.490639	down	4.27469	4.27469	4.27469	4.27469	4.27469	4.27469	4.27469	4.27469	4.27469	4.27469	8.69701	4.27469	4.27469	7.20653	8.92078	4.27469	chr11	68548107	68552478	-	hsa_circ_0006483	circBase	NM_001876	CPT1A	exonic	491
chr14:93275645-93306393+	-3.39908	7.53808	3.97902	0.0460704	0.490639	down	4.27469	4.27469	4.27469	4.27469	4.27469	4.27469	4.27469	4.27469	8.35781	4.27469	4.27469	4.27469	7.74875	4.27469	7.97728	4.27469	chr14	93275644	93306393	+	hsa_circ_0102935	circBase	ENST00000163416	GOLGA5	sense overlapping	30749
chr3:172363413-172365904-	-3.43336	7.57493	4.41134	0.0357009	0.490639	down	4.27469	4.27469	4.27469	4.27469	4.27469	4.27469	4.27469	4.27469	4.27469	4.27469	4.27469	4.27469	8.43283	8.10876	4.27469	7.51465	chr3	172363412	172365904	-	hsa_circ_0007042	circBase	NM_020792	NCEH1	exonic	299
chr4:39739040-39757359+	-3.79871	7.7349	6.49656	0.0108084	0.490639	down	4.27469	4.27469	4.27469	4.27469	4.27469	4.27469	4.27469	4.27469	4.27469	4.27469	4.27469	7.6289	8.68233	6.38419	7.08404	8.0478	chr4	39739039	39757359	+	hsa_circ_0009154	circBase	NM_005339	UBE2K	exonic	236
chr9:33960824-33973235-	-4.40711	8.42439	12.4083	0.000427431	0.175289	down	4.27469	4.27469	4.27469	4.27469	4.27469	4.27469	4.27469	4.27469	4.27469	8.43919	6.88594	8.16605	8.89498	7.20653	7.08404	7.51465	chr9	33960823	33973235	-	hsa_circ_0001850	circBase	uc011lof.1	UBAP2	exonic	278		Alzheimer's disease, B-cell lymphoma, Hodgkin's lymphoma, T-cell leukemia, autism spectrum disorder (ASD), breast cancer, chronic lymphocytic leukemia (CLL), chronic myeloid leukemia (CML), colorectal cancer, diffuse large B-cell lymphoma (DLBCL), follicular lymphoma (FL), gastric cancer (stomach cancer), glioma, hepatocellular carcinoma (HCC), kidney cancer, lung cancer, malignant lymphoma, mali…
chr3:120998652-121037387+	-4.28777	7.74806	7.76333	0.00533176	0.490639	down	4.27469	4.27469	4.27469	4.27469	4.27469	4.27469	4.27469	4.27469	4.27469	4.27469	4.27469	9.1166	7.74875	8.87209	4.27469	8.0478	chr3	120998651	121037387	+	hsa_circ_0121601	circBase	NM_014980	STXBP5L	exonic	290
chr5:31995682-32010588+	-3.50165	7.55767	4.33675	0.037298	0.490639	down	4.27469	4.27469	4.27469	4.27469	4.27469	4.27469	4.27469	4.27469	8.81871	4.27469	4.27469	4.27469	4.27469	4.27469	7.08404	8.0478	chr5	31995681	32010588	+	hsa_circ_0128825	circBase	NM_178140	PDZD2	exonic	429
chr2:33477744-33568030+	-3.39589	7.53732	3.96254	0.0465234	0.490639	down	4.27469	4.27469	4.27469	4.27469	4.27469	4.27469	4.27469	4.27469	4.27469	9.56371	4.27469	4.27469	4.27469	4.27469	4.27469	4.27469	chr2	33477743	33568030	+		novel	NM_000627	LTBP1	exonic	1857		colorectal cancer, multiple sclerosis, ovarian cancer (OC)
chr7:77973095-77975360-	-3.22774	7.67913	4.84134	0.0277853	0.490639	down	4.27469	4.27469	4.27469	4.27469	4.27469	4.27469	4.27469	4.27469	4.27469	4.27469	8.69701	8.16605	4.27469	4.27469	4.27469	4.27469	chr7	77973094	77975360	-	hsa_circ_0134748	circBase	NM_012301	MAGI2	exonic	305
chr6:54013854-54095715+	-2.7017	8.18976	5.07005	0.0243427	0.490639	down	8.4231	4.27469	4.27469	4.27469	4.27469	4.27469	4.27469	4.27469	4.27469	8.05072	4.27469	9.83331	9.86535	8.6596	4.27469	8.99404	chr6	54013853	54095715	+	hsa_circ_0131934	circBase	NM_138569	MLIP	exonic	705
chr22:34157358-34161940-	-2.71312	8.34235	5.13505	0.0234474	0.490639	down	4.27469	4.27469	4.27469	4.27469	4.27469	4.27469	8.71172	4.27469	4.27469	9.9695	9.00541	9.1166	8.43283	4.27469	7.08404	4.27469	chr22	34157357	34161940	-	hsa_circ_0116499	circBase	uc011ame.2	LARGE	intronic	4583
chr2:46067519-46070202+	-3.58815	7.57484	4.62403	0.031527	0.490639	down	4.27469	4.27469	4.27469	4.27469	4.27469	4.27469	4.27469	4.27469	4.27469	4.27469	4.27469	4.27469	7.74875	4.27469	4.27469	9.39532	chr2	46067518	46070202	+	hsa_circ_0120151	circBase	uc002ruu.3	PRKCE	exonic	236
chr2:152698417-152717334-	-4.47965	7.83289	9.18616	0.00243852	0.385845	down	4.27469	4.27469	4.27469	4.27469	4.27469	4.27469	4.27469	4.27469	4.27469	6.66236	4.27469	9.51901	9.08027	4.27469	4.27469	8.43621	chr2	152698416	152717334	-	hsa_circ_0056731	circBase	NM_000726	CACNB4	exonic	544
chr2:53977920-53992722-	-3.54089	7.56562	4.47616	0.0343708	0.490639	down	4.27469	4.27469	4.27469	4.27469	4.27469	4.27469	4.27469	4.27469	8.35781	4.27469	4.27469	4.27469	7.74875	7.72705	7.08404	4.27469	chr2	53977919	53992722	-	hsa_circ_0002416	circBase	NM_016115	ASB3	exonic	368
chr6:69758077-69785930+	-4.79388	7.9464	11.1631	0.000834395	0.235626	down	4.27469	4.27469	4.27469	4.27469	4.27469	4.27469	4.27469	4.27469	9.16747	9.39839	4.27469	6.7635	8.13096	8.41031	4.27469	7.51465	chr6	69758076	69785930	+	hsa_circ_0076950	circBase	NM_001704	ADGRB3	exonic	373
chr13:20567203-20580726+	-2.90583	8.23739	5.38809	0.0202746	0.490639	down	4.27469	4.27469	4.27469	4.27469	4.27469	7.15002	7.25417	4.27469	4.27469	4.27469	7.76277	7.6289	9.52557	7.20653	7.97728	8.99404	chr13	20567202	20580726	+	hsa_circ_0029625	circBase	NM_003453	ZMYM2	exonic	1522		T-cell leukemia, acute lymphoblastic leukemia (ALL), acute myeloid leukemia (AML), breast cancer, colorectal cancer, epithelial ovarian cancer (EOC), esophageal cancer, glioma, head and neck squamous cell carcinoma (HNSCC), lung cancer, malignant melanoma, multiple myeloma (MM), non-small cell lung cancer (NSCLC), ovarian cancer (OC), pancreatic ductal adenocarcinoma (PDAC), testicular germ cell …
chr8:68005778-68007967+	-2.97422	7.90931	5.50331	0.0189805	0.490639	down	4.27469	4.27469	4.27469	4.27469	4.27469	4.27469	4.27469	4.27469	4.27469	4.27469	4.27469	7.6289	8.13096	4.27469	4.27469	6.6598	chr8	68005777	68007967	+	hsa_circ_0084663	circBase	NM_024790	CSPP1	exonic	539
chr1:35940406-35944813-	-3.09146	7.57992	3.92887	0.0474637	0.490639	down	4.27469	4.27469	4.27469	4.27469	4.27469	4.27469	4.27469	4.27469	4.27469	4.27469	4.27469	4.27469	4.27469	7.72705	7.97728	7.51465	chr1	35940405	35944813	-	hsa_circ_0011572	circBase	NM_024874	KIAA0319L	exonic	349
chr12:90010579-90029028-	-3.36867	7.6303	4.78888	0.028644	0.490639	down	4.27469	4.27469	4.27469	4.27469	4.27469	4.27469	4.27469	4.27469	7.6765	4.27469	4.27469	4.27469	8.13096	8.10876	4.27469	4.27469	chr12	90010578	90029028	-	hsa_circ_0099453	circBase	NM_001682	ATP2B1	exonic	1661
chr14:89220856-89221015-	-3.61485	7.64111	5.28358	0.0215274	0.490639	down	4.27469	4.27469	4.27469	4.27469	4.27469	4.27469	4.27469	4.27469	8.35781	4.27469	4.27469	8.55658	7.74875	4.27469	4.27469	4.27469	chr14	89220855	89221015	-	hsa_circ_0032883	circBase	NM_183387	EML5	exonic	160
chr9:110062422-110087285+	-3.05278	7.7847	5.15965	0.0231176	0.490639	down	4.27469	4.27469	4.27469	4.27469	4.27469	4.27469	4.27469	4.27469	4.27469	4.27469	4.27469	4.27469	6.40256	7.72705	7.97728	6.6598	chr9	110062421	110087285	+	hsa_circ_0007271	circBase	NM_002874	RAD23B	exonic	1050
chr10:69714352-69726559-	-2.99914	8.05164	5.0342	0.0248516	0.490639	down	4.27469	4.27469	4.27469	4.27469	4.27469	4.27469	4.27469	7.12273	8.81871	4.27469	4.27469	8.8636	4.27469	8.10876	7.08404	4.27469	chr10	69714351	69726559	-	hsa_circ_0093898	circBase	NM_015601	HERC4	exonic	531
chr21:32537279-32567621-	-3.58424	7.57432	4.62093	0.0315841	0.490639	down	4.27469	4.27469	4.27469	4.27469	4.27469	4.27469	4.27469	4.27469	4.27469	4.27469	4.27469	7.6289	7.74875	8.6596	4.27469	6.6598	chr21	32537278	32567621	-	hsa_circ_0061404	circBase	NM_003253	TIAM1	exonic	498
chr11:34952951-35006275+	-3.0829	7.83389	5.47424	0.0192987	0.490639	down	4.27469	4.27469	4.27469	4.27469	4.27469	4.27469	4.27469	4.27469	4.27469	8.99708	4.27469	6.7635	4.27469	4.27469	4.27469	4.27469	chr11	34952950	35006275	+	hsa_circ_0021708	circBase	NM_003477	PDHX	exonic	1022
chr3:76216117-76217300+	-3.49149	7.55544	4.29244	0.0382822	0.490639	down	4.27469	4.27469	4.27469	4.27469	4.27469	4.27469	4.27469	4.27469	4.27469	4.27469	4.27469	9.1166	4.27469	8.10876	4.27469	4.27469	chr3	76216116	76217300	+	hsa_circ_0124621	circBase	ENST00000487694	ROBO2	intronic	1184
chr1:45553553-45553909-	-5.52389	8.47127	18.2666	1.9204e-05	0.0352949	down	4.27469	4.27469	4.27469	4.27469	4.27469	4.27469	4.27469	4.27469	4.27469	8.99708	4.27469	7.6289	10.1402	10.483	4.27469	8.0478	chr1	45553552	45553909	-	hsa_circ_0113446	circBase	NM_020883	ZSWIM5	exonic	357
chr1:99156631-99167459+	-3.20246	7.68212	4.86817	0.0273565	0.490639	down	4.27469	4.27469	4.27469	4.27469	4.27469	4.27469	4.27469	4.27469	8.05701	4.27469	4.27469	4.27469	8.13096	4.27469	7.08404	4.27469	chr1	99156630	99167459	+	hsa_circ_0114638	circBase	NM_015976	SNX7	exonic	762
chr4:71808540-71835741+	-3.02976	7.58751	3.89906	0.0483132	0.490639	down	4.27469	4.27469	4.27469	4.27469	4.27469	4.27469	4.27469	4.27469	4.27469	4.27469	4.27469	7.6289	8.13096	4.27469	7.08404	4.27469	chr4	71808539	71835741	+	hsa_circ_0126885	circBase	ENST00000502869	MOB1B	exonic	433
chr12:89860547-89866052-	-4.12661	7.86994	8.45788	0.00363465	0.454321	down	4.27469	4.27469	4.27469	4.27469	4.27469	4.27469	4.27469	4.27469	4.27469	4.27469	4.27469	4.27469	4.27469	8.6596	9.23114	8.43621	chr12	89860546	89866052	-	hsa_circ_0027702	circBase	NM_172240	POC1B	exonic	580
chr1:144994591-145021167-	-2.8717	8.32264	5.86628	0.0154336	0.490639	down	4.27469	4.27469	4.27469	8.3119	4.27469	4.27469	7.25417	4.27469	7.15823	9.21165	4.27469	4.27469	10.0542	9.84198	4.27469	9.20859	chr1	144994590	145021167	-	hsa_circ_0008390	circBase	NM_022359	PDE4DIP	exonic	319
chr16:11857334-11868869-	-3.27213	7.54781	3.91376	0.0478923	0.490639	down	4.27469	4.27469	4.27469	4.27469	4.27469	4.27469	4.27469	4.27469	4.27469	9.21165	6.88594	4.27469	4.27469	4.27469	4.27469	4.27469	chr16	11857333	11868869	-	hsa_circ_0037882	circBase	NM_014153	ZC3H7A	exonic	1417
chr18:74561482-74587620+	-4.50344	7.84029	9.32663	0.00225847	0.382283	down	4.27469	4.27469	4.27469	4.27469	4.27469	4.27469	4.27469	4.27469	4.27469	9.84649	4.27469	8.16605	8.13096	4.27469	4.27469	8.0478	chr18	74561481	74587620	+	hsa_circ_0047972	circBase	NM_007345	ZNF236	exonic	785
chr10:75331179-75336119-	-3.85485	7.63345	5.62291	0.0177272	0.490639	down	4.27469	4.27469	4.27469	4.27469	4.27469	4.27469	4.27469	4.27469	4.27469	4.27469	4.27469	9.1166	8.13096	4.27469	4.27469	8.0478	chr10	75331178	75336119	-	hsa_circ_0007221	circBase	ENST00000319786	USP54	exonic	821
chr2:44021596-44032385+	-2.87306	7.82919	5.01378	0.0251463	0.490639	down	4.27469	4.27469	4.27469	4.27469	4.27469	4.27469	4.27469	4.27469	4.27469	4.27469	4.27469	4.27469	7.22729	8.10876	4.27469	6.6598	chr2	44021595	44032385	+	hsa_circ_0120108	circBase	NM_016008	DYNC2LI1	exonic	673
chr18:46783380-46812986-	-3.39026	7.53628	3.94337	0.0470563	0.490639	down	4.27469	4.27469	4.27469	4.27469	4.27469	4.27469	4.27469	4.27469	4.27469	4.27469	4.27469	7.6289	6.40256	4.27469	4.27469	8.99404	chr18	46783379	46812986	-	hsa_circ_0047642	circBase	NM_017653	DYM	exonic	697
chr16:18851020-18853776-	-3.76625	7.707	6.13865	0.0132259	0.490639	down	4.27469	4.27469	4.27469	4.27469	4.27469	4.27469	4.27469	4.27469	4.27469	4.27469	4.27469	8.16605	8.13096	4.27469	8.92078	4.27469	chr16	18851019	18853776	-	hsa_circ_0008216	circBase	NM_015092	SMG1	exonic	726
chr8:18656805-18662408-	-3.43904	8.3136	7.68157	0.00557877	0.490639	down	4.27469	4.27469	4.27469	6.89278	4.27469	4.27469	7.25417	4.27469	7.15823	4.27469	4.27469	8.55658	9.96289	7.72705	8.52482	9.56064	chr8	18656804	18662408	-	hsa_circ_0004458	circBase	NM_015310	PSD3	exonic	448
chr17:11984673-12016677+	-4.12346	7.86026	8.42347	0.00370408	0.45642	down	4.27469	4.27469	4.27469	4.27469	4.27469	4.27469	4.27469	4.27469	8.05701	9.21165	4.27469	7.6289	7.74875	6.38419	4.27469	4.27469	chr17	11984672	12016677	+	hsa_circ_0007456	circBase	NM_003010	MAP2K4	exonic	595
chr1:176104146-176133027-	-3.18581	7.57168	4.02905	0.0447231	0.490639	down	4.27469	4.27469	4.27469	4.27469	4.27469	4.27469	4.27469	4.27469	8.60659	8.05072	4.27469	4.27469	4.27469	4.27469	4.27469	4.27469	chr1	176104145	176133027	-	hsa_circ_0008566	circBase	NM_022457	RFWD2	exonic	403
chr3:120871324-120959354+	-3.90355	7.64535	5.83527	0.015708	0.490639	down	4.27469	4.27469	4.27469	4.27469	4.27469	4.27469	4.27469	4.27469	9.0036	4.27469	4.27469	8.8636	7.22729	4.27469	4.27469	4.27469	chr3	120871323	120959354	+	hsa_circ_0121595	circBase	NM_014980	STXBP5L	exonic	731
chr8:54891585-54923052-	-2.78285	7.76147	4.41869	0.0355474	0.490639	down	4.27469	4.27469	4.27469	4.27469	4.27469	4.27469	4.27469	4.27469	4.27469	4.27469	4.27469	8.55658	4.27469	4.27469	7.08404	4.27469	chr8	54891584	54923052	-	hsa_circ_0084522	circBase	NM_006756	TCEA1	exonic	762
chr13:46559432-46594692-	-3.46299	7.85874	6.64239	0.009958	0.490639	down	4.27469	4.27469	4.27469	4.27469	4.27469	4.27469	4.27469	4.27469	9.57032	4.27469	4.27469	4.27469	4.27469	4.27469	4.27469	4.27469	chr13	46559431	46594692	-	hsa_circ_0100599	circBase	uc001vat.1	ZC3H13	exonic	1381
chr2:178305693-178326746+	-3.21731	7.62786	4.48809	0.0341319	0.490639	down	4.27469	4.27469	4.27469	4.27469	4.27469	4.27469	4.27469	4.27469	4.27469	8.05072	4.27469	8.16605	4.27469	7.20653	4.27469	4.27469	chr2	178305692	178326746	+	hsa_circ_0057173	circBase	NM_003659	AGPS	exonic	359
chr7:72178579-72209578-	-3.37416	7.53381	3.90313	0.0481963	0.490639	down	4.27469	4.27469	4.27469	4.27469	4.27469	4.27469	4.27469	4.27469	8.35781	8.74494	4.27469	4.27469	4.27469	4.27469	4.27469	4.27469	chr7	72178578	72209578	-	hsa_circ_0134597	circBase	uc011kej.2	TYW1B	exonic	403
chr7:158552177-158591763-	-3.36597	7.74093	5.63984	0.0175568	0.490639	down	4.27469	4.27469	4.27469	4.27469	4.27469	4.27469	4.27469	4.27469	8.60659	4.27469	4.27469	4.27469	7.74875	7.20653	4.27469	4.27469	chr7	158552176	158591763	-	hsa_circ_0083213	circBase	NM_020728	ESYT2	exonic	1089
chr18:19144164-19148055-	-2.57079	8.16657	4.06632	0.0437465	0.490639	down	4.27469	4.27469	4.27469	4.27469	4.27469	4.27469	4.27469	7.12273	4.27469	6.66236	4.27469	7.6289	4.27469	4.27469	4.27469	9.39532	chr18	19144163	19148055	-	hsa_circ_0009110	circBase	NM_052911	ESCO1	exonic	291
chr10:94653106-94715471+	-3.74701	7.72779	6.33395	0.0118448	0.490639	down	4.27469	4.27469	4.27469	4.27469	4.27469	4.27469	4.27469	4.27469	9.31461	4.27469	4.27469	4.27469	6.40256	6.38419	7.08404	6.6598	chr10	94653105	94715471	+	hsa_circ_0094493	circBase	NM_019053	EXOC6	exonic	1672
chr4:84361016-84367239-	-3.39585	7.56784	4.2779	0.0386111	0.490639	down	4.27469	4.27469	4.27469	4.27469	4.27469	4.27469	4.27469	4.27469	4.27469	9.56371	4.27469	4.27469	4.27469	4.27469	4.27469	4.27469	chr4	84361015	84367239	-	hsa_circ_0127128	circBase	NM_001297755	HELQ	exonic	416
chr4:40892381-40947087-	-2.64929	7.8168	4.39522	0.0360399	0.490639	down	4.27469	4.27469	4.27469	4.27469	4.27469	4.27469	4.27469	4.27469	4.27469	4.27469	4.27469	4.27469	4.27469	4.27469	4.27469	8.74192	chr4	40892380	40947087	-	hsa_circ_0069561	circBase	NM_173075	APBB2	exonic	628
chr1:220771673-220792097+	-3.2514	7.71465	5.20702	0.0224958	0.490639	down	4.27469	4.27469	4.27469	4.27469	4.27469	4.27469	4.27469	4.27469	8.05701	4.27469	4.27469	4.27469	8.13096	7.20653	4.27469	4.27469	chr1	220771672	220792097	+	hsa_circ_0112073	circBase	NM_018650	MARK1	exonic	600
chr2:210962810-211020128-	-2.90649	7.77934	4.85641	0.0275436	0.490639	down	4.27469	4.27469	4.27469	4.27469	4.27469	4.27469	4.27469	4.27469	4.27469	4.27469	4.27469	4.27469	7.74875	7.20653	4.27469	7.51465	chr2	210962809	211020128	-		novel	NM_152519	KANSL1L	sense overlapping	57319
chr10:72604230-72619256+	-4.16961	8.42938	11.1046	0.000861131	0.238002	down	4.27469	4.27469	4.27469	4.27469	4.27469	7.15002	4.27469	4.27469	9.0036	8.74494	4.27469	4.27469	9.08027	9.05727	4.27469	9.8434	chr10	72604229	72619256	+	hsa_circ_0004977	circBase	NM_003901	SGPL1	exonic	588
chr20:47569242-47580435+	-3.73185	7.74404	6.40991	0.0113485	0.490639	down	4.27469	4.27469	4.27469	4.27469	4.27469	4.27469	4.27469	4.27469	4.27469	4.27469	4.27469	9.1166	4.27469	6.38419	7.08404	8.0478	chr20	47569241	47580435	+	hsa_circ_0115341	circBase	NM_006420	ARFGEF2	exonic	484
chr1:204437998-204439014-	-3.79395	7.61922	5.37579	0.0204181	0.490639	down	4.27469	4.27469	4.27469	4.27469	4.27469	4.27469	4.27469	4.27469	4.27469	9.56371	4.27469	7.6289	4.27469	4.27469	4.27469	6.6598	chr1	204437997	204439014	-	hsa_circ_0000174	circBase	NM_002646	PIK3C2B	exonic	1017	Alzheimer's disease, Burkitt lymphoma, Down syndrome (DS), Hodgkin's lymphoma, acute lymphoblastic leukemia (ALL), acute myeloid leukemia (AML), acute promyelocytic leukemia (APL), adenoma, breast cancer, cardiac hypertrophy, cervical cancer, cholangiocarcinoma, chronic lymphocytic leukemia (CLL), colorectal cancer, diffuse large B-cell lymphoma (DLBCL), epithelial ovarian cancer (EOC), facioscap…
chr2:107446522-107460490-	-5.28934	8.20606	15.1537	9.91057e-05	0.0887851	down	4.27469	4.27469	4.27469	4.27469	4.27469	4.27469	4.27469	4.27469	8.05701	4.27469	4.27469	10.0912	9.96289	6.38419	4.27469	9.20859	chr2	107446521	107460490	-	hsa_circ_0055954	circBase	NM_032528	ST6GAL2	exonic	1375
chr2:170505692-170531550-	-3.95464	7.65797	6.05584	0.0138604	0.490639	down	4.27469	4.27469	4.27469	4.27469	4.27469	4.27469	4.27469	4.27469	4.27469	4.27469	4.27469	8.16605	8.68233	8.87209	4.27469	4.27469	chr2	170505691	170531550	-	hsa_circ_0118010	circBase	NM_001085447	CCDC173	exonic	1023
chr2:44021596-44028848+	-2.54605	7.7569	3.98391	0.0459369	0.490639	down	4.27469	4.27469	4.27469	4.27469	4.27469	4.27469	4.27469	4.27469	7.15823	4.27469	4.27469	7.6289	6.40256	4.27469	4.27469	4.27469	chr2	44021595	44028848	+	hsa_circ_0054326	circBase	NM_016008	DYNC2LI1	exonic	482
chr1:76205665-76216231+	-3.6378	8.3274	8.35904	0.00383772	0.461593	down	4.27469	4.27469	4.27469	4.27469	6.76774	4.27469	4.27469	4.27469	4.27469	8.74494	4.27469	4.27469	9.24445	8.10876	7.08404	8.99404	chr1	76205664	76216231	+	hsa_circ_0008129	circBase	NM_000016	ACADM	exonic	477
chr5:40764616-40777688-	-3.74966	7.80903	7.00252	0.00813953	0.490639	down	4.27469	4.27469	4.27469	4.27469	4.27469	4.27469	4.27469	4.27469	8.05701	8.05072	4.27469	8.55658	4.27469	4.27469	7.08404	4.27469	chr5	40764615	40777688	-	hsa_circ_0001478	circBase	NM_006251	PRKAA1	exonic	1308	acute lymphoblastic leukemia (ALL), acute myeloid leukemia (AML), bladder cancer, breast cancer, cardiac hypertrophy, cervical cancer, chronic lymphocytic leukemia (CLL), colorectal cancer, epithelial ovarian cancer (EOC), glioblastoma, hepatocellular carcinoma (HCC), kidney cancer, lung cancer, malignant melanoma, multiple myeloma (MM), neuroblastoma (NB), non-alcoholic fatty liver disease (NAFL…
chr3:33109722-33110462-	-4.08351	8.24779	9.82411	0.00172239	0.358169	down	4.27469	4.27469	4.27469	6.89278	4.27469	4.27469	4.27469	4.27469	8.35781	8.74494	4.27469	9.1166	9.08027	9.05727	4.27469	8.43621	chr3	33109721	33110462	-	hsa_circ_0001279	circBase	NM_000404	GLB1	exonic	212
chr15:33149216-33202736-	-4.11691	7.78033	7.71192	0.00548574	0.490639	down	4.27469	4.27469	4.27469	4.27469	4.27469	4.27469	4.27469	4.27469	8.81871	4.27469	4.27469	4.27469	7.22729	7.72705	4.27469	8.99404	chr15	33149215	33202736	-	hsa_circ_0103282	circBase	NM_001103184	FMN1	exonic	702
chr9:97717459-97730083+	-3.06991	7.57759	3.90312	0.0481967	0.490639	down	4.27469	4.27469	4.27469	4.27469	4.27469	4.27469	4.27469	4.27469	7.15823	4.27469	4.27469	4.27469	8.43283	4.27469	7.08404	4.27469	chr9	97717458	97730083	+	hsa_circ_0139390	circBase	NM_032823	C9orf3	exonic	255
chr7:105278800-105283568-	-3.08205	7.59358	4.03193	0.0446469	0.490639	down	4.27469	4.27469	4.27469	4.27469	4.27469	4.27469	4.27469	4.27469	8.35781	6.66236	4.27469	4.27469	6.40256	4.27469	7.08404	4.27469	chr7	105278799	105283568	-	hsa_circ_0132936	circBase	NM_020725	ATXN7L1	exonic	624
chr10:116975455-117045907+	-4.76638	7.90566	10.7325	0.00105273	0.268136	down	4.27469	4.27469	4.27469	4.27469	4.27469	4.27469	4.27469	4.27469	9.88488	8.05072	4.27469	4.27469	7.22729	7.20653	4.27469	9.20859	chr10	116975454	117045907	+	hsa_circ_0092775	circBase	NM_207303	ATRNL1	exonic	1067
chr15:50330965-50399205-	-4.22156	7.72891	7.38231	0.00658684	0.490639	down	4.27469	4.27469	4.27469	4.27469	4.27469	4.27469	4.27469	4.27469	4.27469	9.84649	4.27469	4.27469	8.89498	4.27469	4.27469	4.27469	chr15	50330964	50399205	-	hsa_circ_0035199	circBase	NM_024837	ATP8B4	exonic	404
chr2:170728746-170735084+	-3.45941	8.11333	6.77041	0.00926817	0.490639	down	4.27469	4.27469	4.27469	6.89278	4.27469	4.27469	4.27469	4.27469	4.27469	8.05072	6.88594	4.27469	6.40256	9.36867	7.97728	8.74192	chr2	170728745	170735084	+	hsa_circ_0002603	circBase	NM_172070	UBR3	exonic	493		breast cancer, colorectal cancer, endometrial cancer, epithelial ovarian cancer (EOC), kidney cancer, lung cancer, malignant melanoma, non-alcoholic fatty liver disease (NAFLD), ovarian cancer (OC), testicular germ cell tumor
chr6:73005640-73043538+	-4.01762	8.72894	12.724	0.000361002	0.165597	down	4.27469	4.27469	4.27469	4.27469	4.27469	7.15002	8.15968	4.27469	7.6765	9.56371	4.27469	8.8636	8.89498	10.8267	8.52482	10.8916	chr6	73005639	73043538	+	hsa_circ_0132246	circBase	ENST00000522211	RIMS1	exonic	546
chr11:7614363-7631653+	-4.10327	7.8248	8.04866	0.00455374	0.490639	down	4.27469	4.27469	4.27469	4.27469	4.27469	4.27469	4.27469	4.27469	8.35781	8.43919	8.69701	4.27469	4.27469	4.27469	7.97728	4.27469	chr11	7614362	7631653	+	hsa_circ_0006891	circBase	NM_003621	PPFIBP2	exonic	339
chr8:141799573-141813749-	-3.69401	7.69309	5.86634	0.0154331	0.490639	down	4.27469	4.27469	4.27469	4.27469	4.27469	4.27469	4.27469	4.27469	4.27469	4.27469	9.00541	8.8636	4.27469	4.27469	4.27469	4.27469	chr8	141799572	141813749	-	hsa_circ_0003066	circBase	NM_005607	PTK2	exonic	310
chr1:235316021-235318427-	-3.15434	7.66371	4.65684	0.0309301	0.490639	down	4.27469	4.27469	4.27469	4.27469	4.27469	4.27469	4.27469	4.27469	7.15823	4.27469	4.27469	4.27469	8.13096	7.20653	4.27469	6.6598	chr1	235316020	235318427	-	hsa_circ_0017041	circBase	NR_027762	RBM34	exonic	292
chr20:58426623-58436553+	-4.71315	7.88672	10.3802	0.00127374	0.303593	down	4.27469	4.27469	4.27469	4.27469	4.27469	4.27469	4.27469	4.27469	4.27469	8.05072	4.27469	8.16605	7.22729	8.41031	4.27469	9.9664	chr20	58426622	58436553	+	hsa_circ_0115525	circBase	ENST00000459304	RNU7-141P	antisense	9931
chr2:32822818-32836649+	-3.78918	7.88234	7.60758	0.00581235	0.490639	down	4.27469	4.27469	4.27469	4.27469	4.27469	4.27469	4.27469	4.27469	8.05701	4.27469	4.27469	4.27469	4.27469	4.27469	4.27469	9.56064	chr2	32822817	32836649	+	hsa_circ_0119858	circBase	NM_016252	BIRC6	exonic	782		Alzheimer's disease, Burkitt lymphoma, Down syndrome (DS), Hodgkin's lymphoma, acute lymphoblastic leukemia (ALL), acute myeloid leukemia (AML), acute promyelocytic leukemia (APL), adenoma, bladder cancer, breast cancer, cardiac hypertrophy, cervical cancer, cholangiocarcinoma, chronic lymphocytic leukemia (CLL), colorectal cancer, diffuse large B-cell lymphoma (DLBCL), epithelial ovarian cancer …
chr6:24475349-24480187-	-3.39459	7.62713	4.7725	0.0289177	0.490639	down	4.27469	4.27469	4.27469	4.27469	4.27469	4.27469	4.27469	4.27469	7.6765	4.27469	4.27469	8.55658	4.27469	4.27469	7.08404	6.6598	chr6	24475348	24480187	-	hsa_circ_0075842	circBase	NM_001503	GPLD1	exonic	288
chrX:102094729-102160665+	-3.29514	7.58945	4.31536	0.0377697	0.490639	down	4.27469	4.27469	4.27469	4.27469	4.27469	4.27469	4.27469	4.27469	4.27469	4.27469	4.27469	8.55658	4.27469	8.41031	4.27469	4.27469	chrX	102094728	102160665	+	hsa_circ_0139494	circBase	GSE61474_TCONS_00342512	GSE61474_XLOC_066810	exonic	65937
chr12:82070570-82081364-	-3.53717	7.80688	6.5001	0.0107868	0.490639	down	4.27469	4.27469	4.27469	4.27469	4.27469	4.27469	4.27469	4.27469	4.27469	4.27469	4.27469	4.27469	9.08027	7.72705	4.27469	6.6598	chr12	82070569	82081364	-	hsa_circ_0002797	circBase	ENST00000333447	PPFIA2	intronic	10795
chr3:111632166-111639266+	-2.31003	10.0271	7.71389	0.00547976	0.490639	down	9.1664	4.27469	4.27469	4.27469	4.27469	8.59757	7.25417	7.12273	9.68297	8.43919	10.113	10.0912	7.22729	8.6596	11.2657	4.27469	chr3	111632165	111639266	+	hsa_circ_0001326	circBase	NM_145753	PHLDB2	exonic	666
chr1:178425856-178436556+	-2.71177	7.79203	4.48991	0.0340955	0.490639	down	4.27469	4.27469	4.27469	4.27469	4.27469	4.27469	4.27469	4.27469	4.27469	4.27469	4.27469	6.7635	8.13096	6.38419	4.27469	4.27469	chr1	178425855	178436556	+	hsa_circ_0111312	circBase	NM_170692	RASAL2	exonic	1467
chr2:170387097-170401345-	-3.27814	7.75501	5.545	0.0185335	0.490639	down	4.27469	4.27469	4.27469	4.27469	4.27469	4.27469	4.27469	4.27469	8.35781	4.27469	4.27469	4.27469	7.74875	6.38419	4.27469	6.6598	chr2	170387096	170401345	-	hsa_circ_0117992	circBase	NM_024622	FASTKD1	exonic	741
chr14:104245082-104263855-	-3.10183	8.3009	6.32085	0.0119326	0.490639	down	4.27469	4.27469	4.27469	4.27469	4.27469	4.27469	4.27469	8.01889	8.05701	8.99708	4.27469	7.6289	8.68233	8.10876	7.08404	8.99404	chr14	104245081	104263855	-	hsa_circ_0005791	circBase	NM_015316	PPP1R13B	exonic	345
chr2:92276460-92287040-	-3.39903	7.83728	5.26651	0.0217396	0.490639	down	4.27469	4.27469	6.36024	4.27469	4.27469	4.27469	4.27469	4.27469	9.16747	4.27469	4.27469	9.1166	8.13096	4.27469	7.08404	4.27469	chr2	92276459	92287040	-		novel	TCONS_00003765	XLOC_001570	antisense	10581
chr13:111870026-111920017+	-3.70743	7.59994	5.04325	0.0247221	0.490639	down	4.27469	4.27469	4.27469	4.27469	4.27469	4.27469	4.27469	4.27469	8.60659	4.27469	4.27469	8.8636	4.27469	4.27469	7.08404	4.27469	chr13	111870025	111920017	+		novel	NM_003899	ARHGEF7	exonic	605
chr6:146240484-146254314-	-3.80361	7.68096	5.99613	0.0143373	0.490639	down	4.27469	4.27469	4.27469	4.27469	4.27469	4.27469	4.27469	4.27469	8.60659	4.27469	4.27469	6.7635	6.40256	4.27469	7.97728	8.0478	chr6	146240483	146254314	-	hsa_circ_0078143	circBase	NM_001042683	SHPRH	exonic	1162
chr13:46577274-46619651-	-3.6063	7.57775	4.65509	0.0309615	0.490639	down	4.27469	4.27469	4.27469	4.27469	4.27469	4.27469	4.27469	4.27469	4.27469	4.27469	9.66296	6.7635	4.27469	4.27469	4.27469	4.27469	chr13	46577273	46619651	-	hsa_circ_0100605	circBase	ENST00000282007	ZC3H13	exonic	953
chrX:110385324-110416309+	-3.69137	9.09873	13.7642	0.000207249	0.139034	down	8.4231	4.27469	4.27469	4.27469	4.27469	4.27469	4.27469	4.27469	9.57032	10.4638	4.27469	8.8636	9.96289	10.721	4.27469	9.8434	chrX	110385323	110416309	+	hsa_circ_0139566	circBase	NM_002578	PAK3	exonic	655
chr2:85595809-85596953+	-3.88299	7.87722	7.81805	0.00517269	0.490639	down	4.27469	4.27469	4.27469	4.27469	4.27469	4.27469	4.27469	4.27469	4.27469	4.27469	4.27469	8.16605	8.43283	4.27469	7.97728	8.0478	chr2	85595808	85596953	+	hsa_circ_0008059	circBase	NM_032213	ELMOD3	exonic	161
chr6:119147310-119150413-	-3.27398	7.61973	4.48608	0.0341719	0.490639	down	4.27469	4.27469	4.27469	4.27469	4.27469	4.27469	4.27469	4.27469	4.27469	4.27469	4.27469	4.27469	4.27469	6.38419	8.92078	7.51465	chr6	119147309	119150413	-	hsa_circ_0130474	circBase	NM_017696	MCM9	exonic	636
chr17:66110563-66121621+	-3.37902	7.56541	4.25258	0.0391909	0.490639	down	4.27469	4.27469	4.27469	4.27469	4.27469	4.27469	4.27469	4.27469	8.60659	4.27469	4.27469	4.27469	8.13096	4.27469	4.27469	6.6598	chr17	66110562	66121621	+	hsa_circ_0107565	circBase	NR_027418	LINC00674	exonic	195
chr5:76414145-76414346+	-3.55632	7.66337	5.36359	0.0205614	0.490639	down	4.27469	4.27469	4.27469	4.27469	4.27469	4.27469	4.27469	4.27469	4.27469	4.27469	4.27469	8.55658	7.74875	7.72705	4.27469	6.6598	chr5	76414144	76414346	+	hsa_circ_0129670	circBase	NR_024398	ZBED3-AS1	exonic	202
chr5:73136305-73136585+	-2.79738	8.716	7.27848	0.00697856	0.490639	down	8.60554	4.27469	4.27469	4.27469	4.27469	4.27469	4.27469	4.27469	4.27469	9.71202	4.27469	4.27469	9.64794	9.05727	9.89168	9.20859	chr5	73136304	73136585	+	hsa_circ_0005777	circBase	NM_001080479	ARHGEF28	exonic	281
chr7:6854395-6864368-	-3.25521	7.59546	4.28886	0.0383629	0.490639	down	4.27469	4.27469	4.27469	4.27469	4.27469	4.27469	4.27469	4.27469	4.27469	4.27469	4.27469	7.6289	4.27469	8.10876	7.97728	4.27469	chr7	6854394	6864368	-		novel	NM_198097	CCZ1B	exonic	660
chr10:117185760-117228839+	-4.1216	7.70117	6.86042	0.00881257	0.490639	down	4.27469	4.27469	4.27469	4.27469	4.27469	4.27469	4.27469	4.27469	4.27469	6.66236	4.27469	8.16605	8.68233	7.72705	4.27469	8.43621	chr10	117185759	117228839	+	hsa_circ_0092794	circBase	NM_207303	ATRNL1	exonic	385
chrX:7432923-7434331+	-3.73107	7.60543	5.14623	0.0232969	0.490639	down	4.27469	4.27469	4.27469	4.27469	4.27469	4.27469	4.27469	4.27469	4.27469	8.43919	4.27469	4.27469	6.40256	8.6596	4.27469	7.51465	chrX	7432922	7434331	+	hsa_circ_0140572	circBase	T371040	G087496	sense overlapping	1409
chr15:68434284-68457142+	-4.21741	7.72773	7.35669	0.00668135	0.490639	down	4.27469	4.27469	4.27469	4.27469	4.27469	4.27469	4.27469	4.27469	4.27469	4.27469	4.27469	8.16605	7.74875	8.87209	7.08404	8.43621	chr15	68434283	68457142	+	hsa_circ_0036044	circBase	NM_016166	PIAS1	exonic	539
chr7:3658712-3681737+	-2.27358	7.94025	3.85949	0.0494653	0.490639	down	4.27469	4.27469	4.27469	4.27469	4.27469	4.27469	4.27469	4.27469	4.27469	4.27469	4.27469	6.7635	7.74875	4.27469	4.27469	4.27469	chr7	3658711	3681737	+	hsa_circ_0134225	circBase	NM_152744	SDK1	exonic	415
chr15:78768530-78775776+	-3.29999	7.56017	4.06888	0.0436802	0.490639	down	4.27469	4.27469	4.27469	4.27469	4.27469	4.27469	4.27469	4.27469	4.27469	9.21165	4.27469	4.27469	4.27469	4.27469	7.08404	4.27469	chr15	78768529	78775776	+	hsa_circ_0104634	circBase	NM_004136	IREB2	exonic	390
chr12:121220458-121229360-	-4.26925	7.85465	8.77464	0.00305447	0.418312	down	4.27469	4.27469	4.27469	4.27469	4.27469	4.27469	4.27469	4.27469	4.27469	9.71202	4.27469	8.55658	4.27469	7.20653	7.08404	4.27469	chr12	121220457	121229360	-	hsa_circ_0004479	circBase	NM_139015	SPPL3	exonic	401
chr4:139135739-139157605-	-4.41437	7.78629	8.53345	0.00348678	0.44624	down	4.27469	4.27469	4.27469	4.27469	4.27469	4.27469	4.27469	4.27469	9.31461	8.43919	4.27469	6.7635	6.40256	8.87209	4.27469	4.27469	chr4	139135738	139157605	-	hsa_circ_0070980	circBase	NM_014331	SLC7A11	exonic	514
chr12:30864500-30906493-	-3.36739	7.56335	4.21783	0.0400012	0.490639	down	4.27469	4.27469	4.27469	4.27469	4.27469	4.27469	4.27469	4.27469	9.31461	4.27469	4.27469	6.7635	4.27469	4.27469	4.27469	4.27469	chr12	30864499	30906493	-		novel	NM_023925	CAPRIN2	sense overlapping	41994
chr6:170626458-170639638+	-2.77676	7.91269	3.95406	0.0467584	0.490639	down	4.27469	4.27469	4.27469	4.27469	4.27469	4.27469	4.27469	7.12273	4.27469	4.27469	6.88594	7.6289	8.43283	8.6596	4.27469	6.6598	chr6	170626457	170639638	+	hsa_circ_0001666	circBase	NM_032448	FAM120B	exonic	2038	acute lymphoblastic leukemia (ALL), cervical cancer, pancreatic ductal adenocarcinoma (PDAC), uterine leiomyoma (ULM)
chr10:32740520-32770710+	-3.31002	8.14208	6.29395	0.0121151	0.490639	down	4.27469	4.27469	4.27469	4.27469	4.27469	4.27469	7.25417	4.27469	4.27469	8.43919	9.00541	4.27469	7.74875	8.10876	8.52482	4.27469	chr10	32740519	32770710	+	hsa_circ_0093547	circBase	NM_145023	CCDC7	sense overlapping	30191
chr2:39262353-39294894-	-3.08623	7.57907	3.95365	0.04677	0.490639	down	4.27469	4.27469	4.27469	4.27469	4.27469	4.27469	4.27469	4.27469	8.60659	4.27469	4.27469	4.27469	4.27469	7.72705	4.27469	4.27469	chr2	39262352	39294894	-	hsa_circ_0119989	circBase	NM_005633	SOS1	exonic	987
chr5:159520108-159521072-	-3.26282	7.86159	6.04388	0.0139546	0.490639	down	4.27469	4.27469	4.27469	4.27469	4.27469	4.27469	4.27469	4.27469	4.27469	8.05072	4.27469	4.27469	6.40256	4.27469	7.08404	8.0478	chr5	159520107	159521072	-	hsa_circ_0074837	circBase	NM_052927	PWWP2A	exonic	965
chr3:43591212-43621964-	-3.59694	7.64536	5.27896	0.0215846	0.490639	down	4.27469	4.27469	4.27469	4.27469	4.27469	4.27469	4.27469	4.27469	4.27469	4.27469	4.27469	8.16605	8.13096	4.27469	4.27469	8.43621	chr3	43591211	43621964	-	hsa_circ_0006967	circBase	NM_018075	ANO10	exonic	1325
chr1:10407819-10408791+	-3.90375	8.15693	8.56457	0.00342769	0.440848	down	4.27469	4.27469	4.27469	4.27469	4.27469	7.15002	4.27469	4.27469	4.27469	4.27469	4.27469	6.7635	10.5698	6.38419	4.27469	9.56064	chr1	10407818	10408791	+	hsa_circ_0009711	circBase	NM_015074	KIF1B	exonic	152
chr10:51632846-51656468+	-3.69682	8.83415	10.8995	0.000961918	0.260319	down	4.27469	4.27469	4.27469	4.27469	4.27469	4.27469	4.27469	8.01889	8.35781	4.27469	4.27469	8.55658	8.89498	9.22136	10.4668	7.51465	chr10	51632845	51656468	+	hsa_circ_0004915	circBase	NM_001290117	TIMM23B	intronic	23623
chr1:151395873-151414681-	-3.117	7.74138	5.08417	0.0241452	0.490639	down	4.27469	4.27469	4.27469	4.27469	4.27469	4.27469	4.27469	4.27469	4.27469	4.27469	4.27469	4.27469	4.27469	8.10876	4.27469	8.43621	chr1	151395872	151414681	-	hsa_circ_0014174	circBase	NM_015100	POGZ	exonic	1679		Alzheimer's disease, B-cell lymphoma, Hodgkin's lymphoma, T-cell leukemia, acute myeloid leukemia (AML), autism spectrum disorder (ASD), breast cancer, chronic lymphocytic leukemia (CLL), chronic myeloid leukemia (CML), colorectal cancer, diffuse large B-cell lymphoma (DLBCL), epithelial ovarian cancer (EOC), esophageal cancer, follicular lymphoma (FL), gastric cancer (stomach cancer), glioma, he…
chr3:143704385-143704688+	-3.41832	7.6019	4.60219	0.0319311	0.490639	down	4.27469	4.27469	4.27469	4.27469	4.27469	4.27469	4.27469	4.27469	4.27469	8.99708	4.27469	7.6289	4.27469	4.27469	4.27469	6.6598	chr3	143704384	143704688	+	hsa_circ_0067680	circBase	NM_173552	C3orf58	exonic	304
chr12:28458582-28544344+	-3.56947	7.8992	7.03769	0.00798119	0.490639	down	4.27469	4.27469	4.27469	4.27469	4.27469	4.27469	4.27469	4.27469	4.27469	4.27469	4.27469	7.6289	6.40256	4.27469	7.08404	8.99404	chr12	28458581	28544344	+	hsa_circ_0008250	circBase	NM_018318	CCDC91	exonic	653
chr16:16218646-16219768+	-3.21827	7.84283	4.67771	0.0305565	0.490639	down	4.27469	4.27469	4.27469	4.27469	4.27469	4.27469	7.25417	4.27469	4.27469	4.27469	10.2364	4.27469	7.22729	8.10876	4.27469	4.27469	chr16	16218645	16219768	+	hsa_circ_0000679	circBase	NM_004996	ABCC1	exonic	229
chr8:87540764-87544808+	-3.6773	7.68031	5.73313	0.0166478	0.490639	down	4.27469	4.27469	4.27469	4.27469	4.27469	4.27469	4.27469	4.27469	4.27469	4.27469	4.27469	4.27469	7.74875	4.27469	7.97728	8.99404	chr8	87540763	87544808	+	hsa_circ_0137228	circBase	NM_003909	CPNE3	exonic	469
chr8:48320423-48353104+	-3.26298	7.58791	4.25968	0.0390273	0.490639	down	4.27469	4.27469	4.27469	4.27469	4.27469	4.27469	4.27469	4.27469	4.27469	4.27469	4.27469	6.7635	7.74875	7.20653	4.27469	8.0478	chr8	48320422	48353104	+	hsa_circ_0002003	circBase	NM_001080394	SPIDR	exonic	321		Alzheimer's disease, B-cell lymphoma, Hodgkin's lymphoma, Polycystic Kidney Disease, T-cell leukemia, acute lymphoblastic leukemia (ALL), acute myeloid leukemia (AML), autism spectrum disorder (ASD), bladder cancer, breast cancer, cardiac hypertrophy, cervical cancer, chronic lymphocytic leukemia (CLL), chronic myeloid leukemia (CML), colorectal cancer, diffuse large B-cell lymphoma (DLBCL), foll…
chr18:76953183-76974038+	-3.40008	8.95814	10.5345	0.00117169	0.287175	down	4.27469	4.27469	4.27469	4.27469	4.27469	8.99447	4.27469	4.27469	9.31461	6.66236	4.27469	10.2047	10.9488	8.6596	9.23114	4.27469	chr18	76953182	76974038	+	hsa_circ_0003275	circBase	NM_198531	ATP9B	exonic	234
chr6:47471016-47472494+	-2.37808	8.75738	4.96558	0.0258566	0.490639	down	4.27469	4.27469	4.27469	4.27469	4.27469	4.27469	4.27469	8.96403	6.34157	4.27469	4.27469	4.27469	6.40256	9.22136	9.23114	10.0797	chr6	47471015	47472494	+	hsa_circ_0007936	circBase	NM_012120	CD2AP	sense overlapping	1479
chr2:120885264-120932580+	-4.37266	9.62733	20.4181	6.22392e-06	0.0146998	down	6.03619	4.27469	4.27469	8.3119	6.76774	4.27469	4.27469	4.27469	8.60659	10.0828	8.69701	10.5862	10.0542	11.3366	4.27469	11.4923	chr2	120885263	120932580	+	hsa_circ_0008278	circBase	NM_020909	EPB41L5	sense overlapping	47317
chr18:2732263-2784619+	-3.61928	7.5804	4.69786	0.0302003	0.490639	down	4.27469	4.27469	4.27469	4.27469	4.27469	4.27469	4.27469	4.27469	4.27469	4.27469	9.82906	4.27469	4.27469	4.27469	4.27469	4.27469	chr18	2732262	2784619	+	hsa_circ_0046734	circBase	NM_015295	SMCHD1	exonic	2671
chr20:7976673-7990962-	-4.78025	8.00671	11.5556	0.000675467	0.22468	down	4.27469	4.27469	4.27469	4.27469	4.27469	4.27469	4.27469	4.27469	8.60659	8.99708	4.27469	4.27469	6.40256	7.72705	9.48641	8.0478	chr20	7976672	7990962	-	hsa_circ_0001130	circBase	NM_021156	TMX4	exonic	337
chr5:133534777-133541822-	-3.29292	7.75241	5.55684	0.0184086	0.490639	down	4.27469	4.27469	4.27469	4.27469	4.27469	4.27469	4.27469	4.27469	4.27469	4.27469	4.27469	4.27469	4.27469	9.22136	4.27469	6.6598	chr5	133534776	133541822	-	hsa_circ_0002602	circBase	NM_002715	PPP2CA	exonic	755
chrX:21534603-21581570+	-3.49303	7.61514	4.85483	0.0275688	0.490639	down	4.27469	4.27469	4.27469	4.27469	4.27469	4.27469	4.27469	4.27469	7.15823	4.27469	4.27469	6.7635	8.43283	4.27469	4.27469	8.0478	chrX	21534602	21581570	+	hsa_circ_0140114	circBase	NM_014927	CNKSR2	exonic	798
chr11:9983504-10024236-	-3.5119	7.67015	5.34826	0.020743	0.490639	down	4.27469	4.27469	4.27469	4.27469	4.27469	4.27469	4.27469	4.27469	4.27469	4.27469	4.27469	7.6289	8.13096	7.72705	4.27469	7.51465	chr11	9983503	10024236	-	hsa_circ_0021225	circBase	NM_030962	SBF2	exonic	1241
chr12:100166700-100219167-	-3.01186	8.27256	6.53886	0.0105543	0.490639	down	4.27469	4.27469	4.27469	4.27469	4.27469	4.27469	4.27469	4.27469	8.05701	4.27469	4.27469	4.27469	8.13096	4.27469	4.27469	4.27469	chr12	100166699	100219167	-	hsa_circ_0096922	circBase	NM_152788	ANKS1B	exonic	994
chrX:79988955-79991587-	-3.46777	7.63989	5.02256	0.0250191	0.490639	down	4.27469	4.27469	4.27469	4.27469	4.27469	4.27469	4.27469	4.27469	4.27469	4.27469	4.27469	4.27469	8.89498	6.38419	4.27469	8.0478	chrX	79988954	79991587	-	hsa_circ_0091173	circBase	NM_153252	BRWD3	exonic	314
chr13:78578932-78580930+	-3.3902	7.53627	3.94311	0.0470637	0.490639	down	4.27469	4.27469	4.27469	4.27469	4.27469	4.27469	4.27469	4.27469	4.27469	8.99708	4.27469	7.6289	4.27469	6.38419	4.27469	4.27469	chr13	78578931	78580930	+		novel	ENST00000607862	RNF219-AS1	intronic	1999
chrX:139865655-139865824+	-2.93249	7.66071	4.23074	0.0396982	0.490639	down	4.27469	4.27469	4.27469	4.27469	4.27469	4.27469	4.27469	4.27469	4.27469	4.27469	4.27469	4.27469	7.22729	7.20653	4.27469	8.0478	chrX	139865654	139865824	+		novel	uc004fbf.1	AK054921	sense overlapping	170
chr12:99166820-99194903-	-2.73678	8.03301	4.21855	0.0399843	0.490639	down	4.27469	4.27469	4.27469	4.27469	4.27469	8.0482	4.27469	4.27469	4.27469	4.27469	4.27469	8.8636	8.13096	8.87209	4.27469	9.20859	chr12	99166819	99194903	-	hsa_circ_0099668	circBase	NM_020140	ANKS1B	exonic	438
chr20:32207323-32216241+	-3.89127	7.88581	7.92994	0.00486235	0.490639	down	4.27469	4.27469	4.27469	4.27469	4.27469	4.27469	4.27469	4.27469	8.81871	4.27469	4.27469	4.27469	8.68233	4.27469	7.97728	4.27469	chr20	32207322	32216241	+	hsa_circ_0059862	circBase	NM_005093	CBFA2T2	exonic	612
chr7:81599991-81611943-	-3.3101	7.69661	5.16696	0.0230204	0.490639	down	4.27469	4.27469	4.27469	4.27469	4.27469	4.27469	4.27469	4.27469	4.27469	8.99708	4.27469	4.27469	4.27469	7.72705	4.27469	4.27469	chr7	81599990	81611943	-	hsa_circ_0134804	circBase	NM_000722	CACNA2D1	exonic	310
chr2:29356521-29368233+	-3.31384	7.62061	4.61395	0.031713	0.490639	down	4.27469	4.27469	4.27469	4.27469	4.27469	4.27469	4.27469	4.27469	8.05701	4.27469	4.27469	6.7635	8.13096	4.27469	4.27469	6.6598	chr2	29356520	29368233	+	hsa_circ_0006908	circBase	NM_024692	CLIP4	exonic	654
chr12:71077907-71095103-	-3.53443	7.56411	4.44637	0.0349756	0.490639	down	4.27469	4.27469	4.27469	4.27469	4.27469	4.27469	4.27469	4.27469	4.27469	4.27469	4.27469	8.55658	8.89498	4.27469	4.27469	4.27469	chr12	71077906	71095103	-	hsa_circ_0099155	circBase	NM_002849	PTPRR	exonic	490
chr7:63529269-63529987+	-3.29359	8.64544	8.01603	0.00463652	0.490639	down	4.27469	4.27469	4.27469	4.27469	4.27469	4.27469	4.27469	4.27469	4.27469	4.27469	4.27469	4.27469	4.27469	8.10876	8.92078	4.27469	chr7	63529268	63529987	+		novel	NM_001159522	ZNF727	exonic	223
chr6:106696025-106740981-	-2.78058	7.83106	4.68682	0.0303948	0.490639	down	4.27469	4.27469	4.27469	4.27469	4.27469	4.27469	4.27469	4.27469	4.27469	6.66236	4.27469	4.27469	4.27469	4.27469	7.97728	7.51465	chr6	106696024	106740981	-	hsa_circ_0006490	circBase	NM_004849	ATG5	exonic	337
chr19:19356122-19359691+	-3.9049	7.64586	5.85118	0.0155666	0.490639	down	4.27469	4.27469	4.27469	4.27469	4.27469	4.27469	4.27469	4.27469	6.34157	7.51748	4.27469	4.27469	8.13096	9.22136	4.27469	4.27469	chr19	19356121	19359691	+	hsa_circ_0109263	circBase	NM_004386	NCAN	exonic	328
chr7:90546916-90613556+	-3.63626	7.61569	5.09193	0.0240374	0.490639	down	4.27469	4.27469	4.27469	4.27469	4.27469	4.27469	4.27469	4.27469	4.27469	4.27469	4.27469	4.27469	6.40256	8.41031	4.27469	8.99404	chr7	90546915	90613556	+	hsa_circ_0080986	circBase	NM_001287135	CDK14	exonic	339
chr1:201454411-201459472-	-3.00072	7.6888	4.48119	0.0342698	0.490639	down	4.27469	4.27469	4.27469	4.27469	4.27469	4.27469	4.27469	4.27469	4.27469	4.27469	7.76277	8.55658	4.27469	4.27469	4.27469	4.27469	chr1	201454410	201459472	-	hsa_circ_0003736	circBase	NM_004078	CSRP1	exonic	393
chr12:81719556-81778023-	-3.84042	7.68551	6.11572	0.0133985	0.490639	down	4.27469	4.27469	4.27469	4.27469	4.27469	4.27469	4.27469	4.27469	4.27469	8.43919	4.27469	4.27469	4.27469	7.20653	4.27469	9.20859	chr12	81719555	81778023	-	hsa_circ_0099329	circBase	NM_003625	PPFIA2	exonic	1880
chr5:41749629-41807540-	-3.10642	7.69285	4.7559	0.029198	0.490639	down	4.27469	4.27469	4.27469	4.27469	4.27469	4.27469	4.27469	4.27469	4.27469	7.51748	4.27469	6.7635	8.43283	4.27469	4.27469	4.27469	chr5	41749628	41807540	-	hsa_circ_0129071	circBase	NM_000436	OXCT1	exonic	687
chr1:84644860-84680000+	-2.82099	8.71984	6.58358	0.0102924	0.490639	down	4.27469	4.27469	4.27469	4.27469	4.27469	8.59757	4.27469	4.27469	4.27469	8.43919	8.30422	8.8636	8.43283	9.50233	7.08404	8.0478	chr1	84644859	84680000	+	hsa_circ_0004083	circBase	NM_182948	PRKACB	exonic	884
chr15:22835916-22849121+	-3.25243	7.71678	5.22213	0.0223012	0.490639	down	4.27469	4.27469	4.27469	4.27469	4.27469	4.27469	4.27469	4.27469	9.16747	4.27469	4.27469	4.27469	4.27469	4.27469	4.27469	6.6598	chr15	22835915	22849121	+	hsa_circ_0103110	circBase	NM_052903	TUBGCP5	exonic	1022
chr4:151656410-151738409-	-4.10695	7.69723	6.78885	0.00917292	0.490639	down	4.27469	4.27469	4.27469	4.27469	4.27469	4.27469	4.27469	4.27469	4.27469	9.21165	4.27469	6.7635	8.43283	8.10876	4.27469	4.27469	chr4	151656409	151738409	-	hsa_circ_0071175	circBase	NM_006726	LRBA	exonic	583
chr12:46230372-46233279+	-2.93194	8.23934	6.04146	0.0139737	0.490639	down	4.27469	4.27469	4.27469	4.27469	4.27469	4.27469	4.27469	4.27469	4.27469	4.27469	4.27469	4.27469	7.22729	6.38419	8.52482	4.27469	chr12	46230371	46233279	+	hsa_circ_0025951	circBase	NM_152641	ARID2	exonic	793
chrX:83400486-83419395-	-3.395	7.65735	4.97519	0.0257134	0.490639	down	4.27469	4.27469	4.27469	4.27469	4.27469	4.27469	4.27469	4.27469	4.27469	4.27469	4.27469	4.27469	4.27469	7.20653	8.92078	7.51465	chrX	83400485	83419395	-	hsa_circ_0140662	circBase	NM_014496	RPS6KA6	exonic	420
chr7:101183174-101183330+	-3.36419	7.53241	3.88212	0.0488029	0.490639	down	4.27469	4.27469	4.27469	4.27469	4.27469	4.27469	4.27469	4.27469	9.31461	4.27469	4.27469	6.7635	4.27469	4.27469	4.27469	4.27469	chr7	101183173	101183330	+	hsa_circ_0081599	circBase	NM_133457	COL26A1	exonic	157
chr18:6213148-6312055-	-3.88369	7.82984	7.54486	0.00601816	0.490639	down	4.27469	4.27469	4.27469	4.27469	4.27469	4.27469	4.27469	4.27469	4.27469	4.27469	4.27469	6.7635	8.13096	8.87209	4.27469	8.0478	chr18	6213147	6312055	-	hsa_circ_0108796	circBase	NM_173464	L3MBTL4	exonic	1071
chr1:40090616-40092852-	-3.07412	7.66134	4.42511	0.0354137	0.490639	down	4.27469	4.27469	4.27469	4.27469	4.27469	4.27469	4.27469	4.27469	4.27469	4.27469	9.25936	4.27469	4.27469	4.27469	4.27469	4.27469	chr1	40090615	40092852	-		novel	NM_014571	HEYL	sense overlapping	2237
chr22:44151646-44178205-	-3.58683	7.57456	4.61913	0.0316172	0.490639	down	4.27469	4.27469	4.27469	4.27469	4.27469	4.27469	4.27469	4.27469	7.15823	4.27469	4.27469	6.7635	4.27469	6.38419	4.27469	9.20859	chr22	44151645	44178205	-	hsa_circ_0116750	circBase	NM_022785	EFCAB6	exonic	514
chr1:59787208-59844509+	-4.60547	8.28156	12.6318	0.000379239	0.166994	down	4.27469	4.27469	4.27469	4.27469	4.27469	4.27469	4.27469	4.27469	4.27469	9.39839	4.27469	8.16605	8.68233	8.10876	7.97728	4.27469	chr1	59787207	59844509	+	hsa_circ_0005354	circBase	NM_018291	FGGY	exonic	568
chr11:92042770-92088570+	-4.19516	7.9273	9.10181	0.00255357	0.394719	down	4.27469	4.27469	4.27469	4.27469	4.27469	4.27469	4.27469	4.27469	8.35781	8.05072	4.27469	4.27469	7.22729	8.6596	4.27469	8.0478	chr11	92042769	92088570	+	hsa_circ_0096736	circBase	NM_001008781	FAT3	sense overlapping	45801
chr8:17611226-17613470-	-2.20453	8.48076	4.26707	0.0388579	0.490639	down	4.27469	4.27469	4.27469	4.27469	4.27469	4.27469	4.27469	4.27469	8.05701	4.27469	4.27469	4.27469	4.27469	4.27469	4.27469	4.27469	chr8	17611225	17613470	-	hsa_circ_0083445	circBase	NM_001001924	MTUS1	exonic	2245
chr11:101857563-101868464+	-2.99686	7.67639	4.46517	0.0345927	0.490639	down	4.27469	4.27469	4.27469	4.27469	4.27469	4.27469	4.27469	4.27469	4.27469	4.27469	4.27469	4.27469	9.08027	4.27469	4.27469	4.27469	chr11	101857562	101868464	+	hsa_circ_0094722	circBase	uc001pgn.3	KIAA1377	sense overlapping	10902
chr18:32335940-32374214+	-4.01182	7.8027	7.66214	0.00563916	0.490639	down	4.27469	4.27469	4.27469	4.27469	4.27469	4.27469	4.27469	4.27469	4.27469	4.27469	4.27469	4.27469	7.74875	9.50233	4.27469	8.0478	chr18	32335939	32374214	+	hsa_circ_0108308	circBase	NM_001390	DTNA	exonic	363
chr12:78360009-78392256+	-3.53177	7.56362	4.43869	0.0351332	0.490639	down	4.27469	4.27469	4.27469	4.27469	4.27469	4.27469	4.27469	4.27469	4.27469	4.27469	4.27469	4.27469	4.27469	8.41031	4.27469	8.99404	chr12	78360008	78392256	+	hsa_circ_0099246	circBase	NM_014903	NAV3	exonic	466
chr14:61278705-61346553+	-5.06124	8.02093	12.733	0.000359269	0.165597	down	4.27469	4.27469	4.27469	4.27469	4.27469	4.27469	4.27469	4.27469	9.0036	4.27469	4.27469	8.55658	9.76073	8.87209	4.27469	8.43621	chr14	61278704	61346553	+	hsa_circ_0008215	circBase	NM_002431	MNAT1	exonic	389
chr2:190593386-190620046+	-2.56223	7.76082	4.0221	0.0449078	0.490639	down	4.27469	4.27469	4.27469	4.27469	4.27469	4.27469	4.27469	4.27469	4.27469	4.27469	4.27469	4.27469	8.13096	4.27469	7.08404	4.27469	chr2	190593385	190620046	+	hsa_circ_0005503	circBase	NM_144708	ANKAR	sense overlapping	26661
chr19:10906048-10909248+	-3.76869	7.67856	5.89746	0.0151627	0.490639	down	4.27469	4.27469	4.27469	4.27469	4.27469	4.27469	4.27469	4.27469	4.27469	4.27469	9.25936	4.27469	7.74875	7.72705	4.27469	4.27469	chr19	10906047	10909248	+	hsa_circ_0049335	circBase	NM_004945	DNM2	exonic	294
chr13:24380089-24460645-	-3.76109	7.64094	5.53614	0.0186276	0.490639	down	4.27469	4.27469	4.27469	4.27469	4.27469	4.27469	4.27469	4.27469	4.27469	4.27469	4.27469	8.8636	8.43283	7.72705	4.27469	4.27469	chr13	24380088	24460645	-		novel	NM_005932	MIPEP	exonic	1659
chr4:183522077-183575046+	-4.142	9.0239	16.5701	4.68854e-05	0.0553674	down	4.27469	7.8722	4.27469	6.89278	4.27469	4.27469	4.27469	4.27469	9.16747	9.39839	4.27469	8.8636	10.3709	11.1455	4.27469	11.6474	chr4	183522076	183575046	+	hsa_circ_0125881	circBase	NM_001080477	TENM3	exonic	600
chr17:15905229-15909882+	-4.07903	7.87529	8.39307	0.00376655	0.459413	down	4.27469	4.27469	4.27469	4.27469	4.27469	4.27469	4.27469	4.27469	4.27469	4.27469	4.27469	7.6289	8.13096	7.20653	4.27469	9.39532	chr17	15905228	15909882	+	hsa_circ_0106234	circBase	NM_017775	TTC19	exonic	364
chr2:191152312-191175522-	-3.3707	7.53321	3.8924	0.0485052	0.490639	down	4.27469	4.27469	4.27469	4.27469	4.27469	4.27469	4.27469	4.27469	4.27469	8.43919	4.27469	4.27469	7.74875	7.72705	4.27469	4.27469	chr2	191152311	191175522	-		novel	NM_014362	HIBCH	exonic	403
chr12:41374711-41421771+	-3.61955	7.58178	4.74823	0.0293285	0.490639	down	4.27469	4.27469	4.27469	4.27469	4.27469	4.27469	4.27469	4.27469	4.27469	4.27469	4.27469	6.7635	4.27469	9.62465	4.27469	4.27469	chr12	41374710	41421771	+	hsa_circ_0098534	circBase	NM_001843	CNTN1	exonic	1019
chr7:24663282-24720139+	-3.47869	7.55306	4.25109	0.0392252	0.490639	down	4.27469	4.27469	4.27469	4.27469	4.27469	4.27469	4.27469	4.27469	4.27469	8.05072	4.27469	4.27469	4.27469	7.20653	4.27469	8.74192	chr7	24663281	24720139	+	hsa_circ_0133997	circBase	NM_016447	MPP6	sense overlapping	56858
chr17:61228631-61230233+	-4.12239	7.70144	6.87215	0.00875494	0.490639	down	4.27469	4.27469	4.27469	4.27469	4.27469	4.27469	4.27469	4.27469	9.31461	6.66236	4.27469	4.27469	6.40256	4.27469	4.27469	8.99404	chr17	61228630	61230233	+	hsa_circ_0107386	circBase	NR_036146	MIR548W	intronic	1603
chr7:24659671-24690331+	-3.51224	7.61982	4.89454	0.0269417	0.490639	down	4.27469	4.27469	4.27469	4.27469	4.27469	4.27469	4.27469	4.27469	4.27469	7.51748	4.27469	7.6289	4.27469	7.20653	8.52482	4.27469	chr7	24659670	24690331	+	hsa_circ_0004582	circBase	NM_016447	MPP6	exonic	822
chr11:92085262-92088570+	-3.17835	11.6097	17.0237	3.69165e-05	0.0504784	down	8.91306	4.27469	4.27469	8.7048	4.27469	8.0482	4.27469	4.27469	9.88488	9.21165	4.27469	10.5862	10.7984	9.36867	7.08404	12.3586	chr11	92085261	92088570	+	hsa_circ_0000348	circBase	NM_001008781	FAT3	exonic	3309
chr17:45668083-45669911+	-2.91974	8.10688	4.975	0.0257162	0.490639	down	4.27469	4.27469	4.27469	4.27469	4.27469	4.27469	7.25417	4.27469	8.60659	4.27469	4.27469	4.27469	7.74875	8.10876	7.08404	8.0478	chr17	45668082	45669911	+	hsa_circ_0007591	circBase	NM_006310	NPEPPS	exonic	331
chr2:40366541-40392124-	-4.64317	8.06618	11.511	0.000691857	0.22468	down	4.27469	4.27469	4.27469	4.27469	4.27469	4.27469	4.27469	4.27469	7.15823	8.99708	4.27469	7.6289	7.22729	8.87209	7.97728	8.0478	chr2	40366540	40392124	-	hsa_circ_0120048	circBase	NM_021097	SLC8A1	exonic	507
chr2:172782047-172844276+	-3.27906	7.66552	4.85666	0.0275396	0.490639	down	4.27469	4.27469	4.27469	4.27469	4.27469	4.27469	4.27469	4.27469	4.27469	8.74494	4.27469	8.16605	4.27469	4.27469	4.27469	4.27469	chr2	172782046	172844276	+	hsa_circ_0057073	circBase	NM_003642	HAT1	exonic	1085
chr5:63496635-63513223+	-3.70419	8.01979	7.99823	0.0046823	0.490639	down	4.27469	4.27469	4.27469	4.27469	4.27469	4.27469	4.27469	4.27469	4.27469	4.27469	4.27469	4.27469	7.74875	8.10876	7.97728	8.0478	chr5	63496634	63513223	+	hsa_circ_0129321	circBase	NM_001113561	RNF180	exonic	1227
chr12:56094683-56094938-	-2.58833	9.83227	6.05174	0.0138926	0.490639	down	4.27469	4.27469	4.27469	4.27469	4.27469	4.27469	4.27469	4.27469	4.27469	4.27469	4.27469	4.27469	6.40256	6.38419	4.27469	8.0478	chr12	56094682	56094938	-	hsa_circ_0026782	circBase	NM_002206	ITGA7	exonic	256
chr15:25284858-25287662+	-4.69811	7.88151	10.2794	0.00134525	0.314493	down	4.27469	4.27469	4.27469	4.27469	4.27469	4.27469	4.27469	4.27469	4.27469	4.27469	9.25936	8.16605	8.13096	8.41031	4.27469	8.99404	chr15	25284857	25287662	+	hsa_circ_0103182	circBase	ENST00000552781	RP11-701H24.10	intronic	2805
chr17:11958206-12016677+	-3.64088	7.98653	7.67972	0.00558448	0.490639	down	4.27469	4.27469	4.27469	4.27469	4.27469	4.27469	4.27469	4.27469	4.27469	4.27469	4.27469	8.55658	7.22729	8.6596	4.27469	4.27469	chr17	11958205	12016677	+	hsa_circ_0005603	circBase	NM_003010	MAP2K4	exonic	698
chr1:150202906-150204264-	-3.28201	7.58214	4.24057	0.039469	0.490639	down	4.27469	4.27469	4.27469	4.27469	4.27469	4.27469	4.27469	4.27469	7.6765	4.27469	4.27469	8.55658	4.27469	7.20653	4.27469	4.27469	chr1	150202905	150204264	-	hsa_circ_0004300	circBase	NM_030920	ANP32E	exonic	273		Alzheimer's disease, Burkitt lymphoma, Down syndrome (DS), Hodgkin's lymphoma, acute lymphoblastic leukemia (ALL), acute myeloid leukemia (AML), acute promyelocytic leukemia (APL), adenoma, breast cancer, cardiac hypertrophy, cervical cancer, cholangiocarcinoma, chronic lymphocytic leukemia (CLL), colorectal cancer, diffuse large B-cell lymphoma (DLBCL), epithelial ovarian cancer (EOC), facioscap…
chr5:134076753-134077213+	-3.41044	7.53927	3.98868	0.045807	0.490639	down	4.27469	4.27469	4.27469	4.27469	4.27469	4.27469	4.27469	4.27469	4.27469	7.51748	4.27469	4.27469	4.27469	4.27469	8.52482	8.0478	chr5	134076752	134077213	+	hsa_circ_0128013	circBase	NM_001745	CAMLG	exonic	461
chr1:48821342-48825442-	-2.89114	9.1349	7.76777	0.00531867	0.490639	down	4.27469	4.27469	4.27469	4.27469	4.27469	8.0482	7.25417	4.27469	7.6765	8.05072	4.27469	8.55658	9.08027	8.41031	9.48641	8.0478	chr1	48821341	48825442	-	hsa_circ_0008202	circBase	NM_019073	SPATA6	exonic	285
chr2:165548731-165586625-	-3.05	7.74762	4.89497	0.0269351	0.490639	down	4.27469	4.27469	4.27469	4.27469	4.27469	4.27469	4.27469	4.27469	4.27469	4.27469	4.27469	4.27469	4.27469	7.20653	8.92078	4.27469	chr2	165548730	165586625	-	hsa_circ_0056892	circBase	NM_014900	COBLL1	exonic	3184
chr14:89192885-89221015-	-3.41142	7.54092	4.03855	0.0444721	0.490639	down	4.27469	4.27469	4.27469	4.27469	4.27469	4.27469	4.27469	4.27469	4.27469	4.27469	4.27469	4.27469	9.39185	4.27469	4.27469	6.6598	chr14	89192884	89221015	-	hsa_circ_0032877	circBase	NM_183387	EML5	exonic	990
chr6:146125508-146127557-	-3.59645	7.79685	6.56209	0.0104174	0.490639	down	4.27469	4.27469	4.27469	4.27469	4.27469	4.27469	4.27469	4.27469	8.81871	8.74494	4.27469	4.27469	4.27469	4.27469	4.27469	4.27469	chr6	146125507	146127557	-	hsa_circ_0130931	circBase	NM_032145	FBXO30	exonic	2050
chrX:32305646-32328393-	-3.88919	8.1583	9.09175	0.00256765	0.394719	down	4.27469	4.27469	4.27469	4.27469	4.27469	4.27469	4.27469	4.27469	4.27469	4.27469	9.82906	4.27469	4.27469	4.27469	7.97728	4.27469	chrX	32305645	32328393	-	hsa_circ_0140202	circBase	NM_000109	DMD	exonic	368
chr11:94219094-94224131-	-3.58866	7.57494	4.62569	0.0314965	0.490639	down	4.27469	4.27469	4.27469	4.27469	4.27469	4.27469	4.27469	4.27469	4.27469	7.51748	4.27469	4.27469	7.74875	4.27469	4.27469	8.99404	chr11	94219093	94224131	-	hsa_circ_0096816	circBase	NM_005590	MRE11A	sense overlapping	5038
chr14:66188493-66210193+	-3.94543	7.68384	6.31624	0.0119637	0.490639	down	4.27469	4.27469	4.27469	4.27469	4.27469	4.27469	4.27469	4.27469	4.27469	4.27469	4.27469	4.27469	7.22729	8.41031	4.27469	9.39532	chr14	66188492	66210193	+	hsa_circ_0102438	circBase	T106049	G025050	exonic	21701
chr9:125827627-125839041+	-2.99332	8.14081	6.21903	0.0126384	0.490639	down	4.27469	4.27469	4.27469	4.27469	4.27469	4.27469	4.27469	4.27469	8.35781	4.27469	4.27469	4.27469	4.27469	7.72705	4.27469	4.27469	chr9	125827626	125839041	+	hsa_circ_0137872	circBase	NM_012197	RABGAP1	exonic	630
chr20:3925824-3955047-	-3.31243	7.88035	5.15654	0.023159	0.490639	down	4.27469	4.27469	4.27469	4.27469	4.27469	4.27469	4.27469	7.12273	4.27469	9.56371	4.27469	8.16605	6.40256	4.27469	7.97728	8.43621	chr20	3925823	3955047	-	hsa_circ_0005736	circBase	NM_001134338	RNF24	exonic	304
chr14:101402109-101417831+	-4.05761	7.68402	6.5328	0.0105903	0.490639	down	4.27469	4.27469	4.27469	4.27469	4.27469	4.27469	4.27469	4.27469	4.27469	7.51748	4.27469	4.27469	6.40256	4.27469	4.27469	9.9664	chr14	101402108	101417831	+	hsa_circ_0101213	circBase	GSE61474_TCONS_00097546	GSE61474_XLOC_018852	exonic	15723
chr3:89456419-89480509+	-3.53383	7.59387	4.71939	0.0298244	0.490639	down	4.27469	4.27469	4.27469	4.27469	4.27469	4.27469	4.27469	4.27469	4.27469	8.43919	4.27469	4.27469	4.27469	8.41031	4.27469	7.51465	chr3	89456418	89480509	+	hsa_circ_0124758	circBase	NM_005233	EPHA3	exonic	752
chr10:84711225-84745103+	-4.15201	7.70949	7.01882	0.00806572	0.490639	down	4.27469	4.27469	4.27469	4.27469	4.27469	4.27469	4.27469	4.27469	4.27469	4.27469	4.27469	8.16605	7.22729	9.36867	4.27469	8.0478	chr10	84711224	84745103	+	hsa_circ_0094288	circBase	NM_001010848	NRG3	sense overlapping	33879
chr2:36808433-36818154-	-3.90042	7.64442	5.8129	0.0159091	0.490639	down	4.27469	4.27469	4.27469	4.27469	4.27469	4.27469	4.27469	4.27469	4.27469	4.27469	4.27469	7.6289	8.13096	7.72705	7.08404	8.43621	chr2	36808432	36818154	-	hsa_circ_0119887	circBase	NM_005102	FEZ2	exonic	368
chr8:104258522-104258912-	-3.12562	7.62217	4.27766	0.0386166	0.490639	down	4.27469	4.27469	4.27469	4.27469	4.27469	4.27469	4.27469	4.27469	4.27469	4.27469	4.27469	4.27469	8.13096	4.27469	8.52482	4.27469	chr8	104258521	104258912	-	hsa_circ_0135389	circBase	ENST00000499522	RP11-318M2.2	exonic	391
chr2:86479080-86509365-	-3.56066	7.60783	4.89236	0.0269758	0.490639	down	4.27469	4.27469	4.27469	4.27469	4.27469	4.27469	4.27469	4.27469	4.27469	9.21165	4.27469	4.27469	4.27469	8.10876	4.27469	4.27469	chr2	86479079	86509365	-	hsa_circ_0121117	circBase	NM_022912	REEP1	exonic	385
chr7:152480272-152522207+	-3.05199	7.60639	4.08954	0.0431494	0.490639	down	4.27469	4.27469	4.27469	4.27469	4.27469	4.27469	4.27469	4.27469	4.27469	7.51748	4.27469	4.27469	8.13096	7.20653	4.27469	4.27469	chr7	152480271	152522207	+	hsa_circ_0005181	circBase	NM_020445	ACTR3B	exonic	907
chr2:86479080-86491164-	-3.46304	7.60727	4.70959	0.0299948	0.490639	down	4.27469	4.27469	4.27469	4.27469	4.27469	4.27469	4.27469	4.27469	4.27469	4.27469	4.27469	4.27469	4.27469	7.72705	8.52482	8.0478	chr2	86479079	86491164	-	hsa_circ_0121116	circBase	NM_022912	REEP1	exonic	312
chr7:151478238-151483627-	-3.54084	7.90583	5.95086	0.0147101	0.490639	down	4.27469	4.27469	4.27469	4.27469	4.27469	7.15002	4.27469	4.27469	4.27469	4.27469	4.27469	4.27469	9.86535	8.41031	4.27469	9.39532	chr7	151478237	151483627	-		novel	NM_016203	PRKAG2	exonic	352
chr2:183799480-183800103-	-3.69231	7.59649	4.97871	0.0256611	0.490639	down	4.27469	4.27469	4.27469	4.27469	4.27469	4.27469	4.27469	4.27469	4.27469	4.27469	4.27469	9.51901	7.22729	4.27469	4.27469	6.6598	chr2	183799479	183800103	-	hsa_circ_0057261	circBase	NM_013436	NCKAP1	exonic	164
chr9:86276692-86284242-	-2.44656	8.36531	4.17526	0.0410183	0.490639	down	4.27469	4.27469	4.27469	6.89278	4.27469	4.27469	7.25417	4.27469	4.27469	8.43919	4.27469	4.27469	7.74875	8.6596	8.52482	6.6598	chr9	86276691	86284242	-	hsa_circ_0007698	circBase	NM_013438	UBQLN1	sense overlapping	7551
chr4:75040223-75067087+	-3.42815	7.60202	4.62769	0.0314598	0.490639	down	4.27469	4.27469	4.27469	4.27469	4.27469	4.27469	4.27469	4.27469	4.27469	4.27469	4.27469	4.27469	8.43283	6.38419	7.08404	8.0478	chr4	75040222	75067087	+	hsa_circ_0069981	circBase	NM_001144978	MTHFD2L	exonic	569
chr16:14680175-14711507-	-3.32945	7.86233	6.14115	0.0132072	0.490639	down	4.27469	4.27469	4.27469	4.27469	4.27469	4.27469	4.27469	4.27469	4.27469	4.27469	8.69701	4.27469	4.27469	4.27469	8.52482	4.27469	chr16	14680174	14711507	-	hsa_circ_0037967	circBase	NM_002582	PARN	exonic	635
chr15:43120126-43170882-	-2.16255	8.6379	4.16537	0.0412584	0.490639	down	4.27469	4.27469	4.27469	7.77022	4.27469	4.27469	8.15968	8.01889	8.05701	4.27469	4.27469	9.96802	9.39185	9.22136	4.27469	8.99404	chr15	43120125	43170882	-	hsa_circ_0006297	circBase	NM_173500	TTBK2	exonic	604
chr2:43969880-43973102+	-4.41378	8.60889	13.0769	0.000298955	0.161809	down	4.27469	4.27469	4.27469	4.27469	4.27469	4.27469	4.27469	4.27469	4.27469	4.27469	4.27469	4.27469	7.22729	8.87209	10.0583	4.27469	chr2	43969879	43973102	+	hsa_circ_0120105	circBase	NM_172069	PLEKHH2	exonic	432
chr1:10155519-10165802+	-2.55335	8.24104	4.39729	0.0359962	0.490639	down	6.03619	4.27469	4.27469	7.77022	4.27469	4.27469	4.27469	4.27469	8.05701	8.99708	8.69701	4.27469	8.13096	4.27469	7.08404	8.0478	chr1	10155518	10165802	+	hsa_circ_0005199	circBase	NM_006048	UBE4B	exonic	598
chr13:30801549-30857928-	-4.47296	8.11507	11.2038	0.000816314	0.233053	down	4.27469	4.27469	4.27469	4.27469	4.27469	4.27469	4.27469	4.27469	8.05701	4.27469	6.88594	6.7635	7.74875	9.50233	7.08404	7.51465	chr13	30801548	30857928	-	hsa_circ_0008068	circBase	NM_032116	KATNAL1	exonic	1161		acute lymphoblastic leukemia (ALL), acute myeloid leukemia (AML), bladder cancer, breast cancer, cardiac hypertrophy, cervical cancer, chronic lymphocytic leukemia (CLL), colorectal cancer, epithelial ovarian cancer (EOC), glioblastoma, hepatocellular carcinoma (HCC), kidney cancer, lung cancer, malignant melanoma, multiple myeloma (MM), neuroblastoma (NB), non-alcoholic fatty liver disease (NAFL…
chr10:15863655-15889942-	-2.5774	8.42005	4.86599	0.0273911	0.490639	down	4.27469	4.27469	4.27469	6.89278	6.76774	4.27469	4.27469	7.12273	7.15823	4.27469	8.69701	9.1166	6.40256	4.27469	9.23114	8.43621	chr10	15863654	15889942	-	hsa_circ_0000220	circBase	NM_024948	FAM188A	exonic	707	acute myeloid leukemia (AML), breast cancer, colorectal cancer, endometrial cancer, epithelial ovarian cancer (EOC), hepatocellular carcinoma (HCC), kidney cancer, lung cancer, malignant melanoma, non-alcoholic fatty liver disease (NAFLD), ovarian cancer (OC), prostate cancer, retinitis pigmentosa (RP), testicular germ cell tumor
chr19:55610152-55614936-	-3.63472	7.61388	5.05965	0.0244892	0.490639	down	4.27469	4.27469	4.27469	4.27469	4.27469	4.27469	4.27469	4.27469	4.27469	4.27469	9.00541	4.27469	8.68233	4.27469	4.27469	4.27469	chr19	55610151	55614936	-	hsa_circ_0000958	circBase	NM_017607	PPP1R12C	exonic	380	acute lymphoblastic leukemia (ALL), acute myeloid leukemia (AML), cardiac hypertrophy, colorectal cancer, lung cancer, non-alcoholic fatty liver disease (NAFLD), prostate cancer
chr15:72324835-72338975-	-4.17889	8.04137	9.6915	0.00185122	0.359037	down	4.27469	4.27469	4.27469	4.27469	4.27469	4.27469	4.27469	4.27469	7.6765	6.66236	4.27469	6.7635	4.27469	7.72705	7.08404	9.39532	chr15	72324834	72338975	-	hsa_circ_0002506	circBase	NM_006901	MYO9A	exonic	1006
chr15:57730183-57734676+	-4.10444	7.72378	7.06455	0.00786241	0.490639	down	4.27469	4.27469	4.27469	4.27469	4.27469	4.27469	4.27469	4.27469	4.27469	8.74494	4.27469	4.27469	9.24445	4.27469	4.27469	8.0478	chr15	57730182	57734676	+	hsa_circ_0035431	circBase	NM_032866	CGNL1	exonic	1818
chr3:167272438-167345080-	-3.87863	7.63958	5.74495	0.0165362	0.490639	down	4.27469	4.27469	4.27469	4.27469	4.27469	4.27469	4.27469	4.27469	9.57032	4.27469	4.27469	6.7635	7.22729	4.27469	4.27469	6.6598	chr3	167272437	167345080	-	hsa_circ_0122616	circBase	NM_178824	WDR49	sense overlapping	72643
chr10:225934-267296+	-3.47076	8.30861	7.78296	0.00527412	0.490639	down	4.27469	4.27469	4.27469	4.27469	4.27469	4.27469	7.25417	7.12273	9.0036	6.66236	4.27469	7.6289	10.0542	8.87209	7.08404	8.99404	chr10	225933	267296	+	hsa_circ_0008225	circBase	NM_006624	ZMYND11	exonic	457
chr1:21548240-21554534-	-3.00776	7.67112	4.41814	0.0355587	0.490639	down	4.27469	4.27469	4.27469	4.27469	4.27469	4.27469	4.27469	4.27469	4.27469	4.27469	4.27469	8.16605	4.27469	7.72705	4.27469	6.6598	chr1	21548239	21554534	-	hsa_circ_0000027	circBase	NM_001397	ECE1	exonic	466
chr10:120488807-120489922-	-4.05011	7.70993	6.77603	0.00923903	0.490639	down	4.27469	4.27469	4.27469	4.27469	4.27469	4.27469	4.27469	4.27469	4.27469	8.74494	7.76277	4.27469	8.13096	4.27469	8.52482	4.27469	chr10	120488806	120489922	-	hsa_circ_0020134	circBase	NM_153810	CACUL1	exonic	230
chr6:107824861-107827631+	-2.40399	9.61717	7.76327	0.00533194	0.490639	down	4.27469	4.27469	9.02716	6.89278	4.27469	4.27469	4.27469	9.74722	10.2197	9.56371	4.27469	6.7635	10.9488	10.2745	8.52482	11.0107	chr6	107824860	107827631	+	hsa_circ_0001633	circBase	NM_018013	SOBP	exonic	325	acute myeloid leukemia (AML), breast cancer, colorectal cancer, epithelial ovarian cancer (EOC), hepatocellular carcinoma (HCC), kidney cancer, lung cancer, malignant melanoma, prostate cancer, retinitis pigmentosa (RP)
chr2:173426948-173429801+	-2.9186	7.6444	4.10892	0.0426576	0.490639	down	4.27469	4.27469	4.27469	4.27469	4.27469	4.27469	4.27469	4.27469	4.27469	4.27469	4.27469	4.27469	4.27469	8.6596	7.08404	4.27469	chr2	173426947	173429801	+	hsa_circ_0118105	circBase	NM_002610	PDK1	exonic	353
chr6:54001513-54013925+	-3.28012	7.60784	4.43214	0.0352683	0.490639	down	4.27469	4.27469	4.27469	4.27469	4.27469	4.27469	4.27469	4.27469	4.27469	8.74494	4.27469	8.16605	4.27469	4.27469	4.27469	4.27469	chr6	54001512	54013925	+		novel	NM_001281746	MLIP	exonic	1644
chr4:62775278-62813994+	-5.15531	8.4429	16.1551	5.83597e-05	0.0629995	down	4.27469	4.27469	4.27469	4.27469	4.27469	4.27469	4.27469	4.27469	8.35781	4.27469	4.27469	9.83331	10.1402	8.10876	4.27469	6.6598	chr4	62775277	62813994	+	hsa_circ_0069862	circBase	NM_015236	ADGRL3	exonic	918
chr10:94653106-94679807+	-3.42112	7.63261	4.88949	0.0270206	0.490639	down	4.27469	4.27469	4.27469	4.27469	4.27469	4.27469	4.27469	4.27469	7.15823	4.27469	4.27469	4.27469	4.27469	8.87209	4.27469	7.51465	chr10	94653105	94679807	+	hsa_circ_0019172	circBase	NM_019053	EXOC6	exonic	787
chr9:87359888-87367000+	-3.34238	7.5884	4.37446	0.0364815	0.490639	down	4.27469	4.27469	4.27469	4.27469	4.27469	4.27469	4.27469	4.27469	4.27469	4.27469	4.27469	8.16605	4.27469	7.72705	4.27469	8.0478	chr9	87359887	87367000	+		novel	NM_006180	NTRK2	exonic	201
chr3:47108560-47139571-	-2.85825	7.93376	5.22789	0.0222274	0.490639	down	4.27469	4.27469	4.27469	4.27469	4.27469	4.27469	4.27469	4.27469	4.27469	4.27469	4.27469	4.27469	8.13096	4.27469	7.97728	4.27469	chr3	47108559	47139571	-	hsa_circ_0123900	circBase	NM_014159	SETD2	exonic	1094
chr5:153143994-153149975+	-3.92715	7.6511	5.93257	0.0148636	0.490639	down	4.27469	4.27469	4.27469	4.27469	4.27469	4.27469	4.27469	4.27469	4.27469	4.27469	4.27469	4.27469	8.13096	8.10876	4.27469	9.20859	chr5	153143993	153149975	+	hsa_circ_0128375	circBase	NM_000827	GRIA1	exonic	447
chr2:168994598-169023917-	-2.97334	7.68721	4.4645	0.0346062	0.490639	down	4.27469	4.27469	4.27469	4.27469	4.27469	4.27469	4.27469	4.27469	4.27469	8.43919	4.27469	4.27469	7.74875	4.27469	4.27469	4.27469	chr2	168994597	169023917	-	hsa_circ_0003120	circBase	NM_013233	STK39	exonic	653
chr18:35431156-35432861+	-3.96695	7.66088	6.10411	0.0134868	0.490639	down	4.27469	4.27469	4.27469	4.27469	4.27469	4.27469	4.27469	4.27469	4.27469	4.27469	4.27469	7.6289	8.89498	4.27469	4.27469	8.99404	chr18	35431155	35432861	+	hsa_circ_0108381	circBase	T161042	G037199	sense overlapping	1706
chr20:30904021-30904677+	-3.29039	7.68741	4.99839	0.025371	0.490639	down	4.27469	4.27469	4.27469	4.27469	4.27469	4.27469	4.27469	4.27469	4.27469	4.27469	4.27469	4.27469	4.27469	7.20653	9.23114	4.27469	chr20	30904020	30904677	+	hsa_circ_0002302	circBase	NM_004798	KIF3B	exonic	344
chr17:57148184-57161450-	-3.49978	7.82595	6.47327	0.0109509	0.490639	down	4.27469	4.27469	4.27469	4.27469	4.27469	4.27469	4.27469	4.27469	4.27469	4.27469	4.27469	4.27469	8.89498	4.27469	8.52482	4.27469	chr17	57148183	57161450	-	hsa_circ_0004090	circBase	NM_015294	TRIM37	exonic	528
chr1:161821512-161882170+	-3.75428	7.66458	5.76583	0.0163408	0.490639	down	4.27469	4.27469	4.27469	4.27469	4.27469	4.27469	4.27469	4.27469	9.31461	4.27469	4.27469	4.27469	8.43283	4.27469	4.27469	4.27469	chr1	161821511	161882170	+	hsa_circ_0110997	circBase	NM_007348	ATF6	exonic	485
chr15:44046022-44048964+	-2.62325	8.26619	4.65148	0.0310268	0.490639	down	4.27469	4.27469	4.27469	6.89278	4.27469	8.0482	4.27469	4.27469	4.27469	8.99708	4.27469	8.8636	7.74875	8.10876	8.92078	8.43621	chr15	44046021	44048964	+	hsa_circ_0002151	circBase	NM_005313	PDIA3	exonic	197
chr11:49597598-49598458+	-3.55862	7.56856	4.51376	0.0336232	0.490639	down	4.27469	4.27469	4.27469	4.27469	4.27469	4.27469	4.27469	4.27469	4.27469	4.27469	4.27469	9.33179	7.22729	4.27469	4.27469	6.6598	chr11	49597597	49598458	+	hsa_circ_0095967	circBase	NR_027044	LOC440040	exonic	861		colorectal cancer, multiple sclerosis, ovarian cancer (OC)
chr1:32694100-32694809+	-3.02797	7.57918	3.84337	0.049943	0.490639	down	4.27469	4.27469	4.27469	4.27469	4.27469	4.27469	4.27469	4.27469	4.27469	4.27469	4.27469	8.55658	7.74875	4.27469	4.27469	4.27469	chr1	32694099	32694809	+	hsa_circ_0004240	circBase	NM_003757	EIF3I	exonic	275
chr7:149247959-149255930-	-2.82031	7.6476	3.90743	0.048073	0.490639	down	4.27469	4.27469	4.27469	4.27469	4.27469	4.27469	4.27469	4.27469	4.27469	4.27469	8.69701	6.7635	4.27469	4.27469	4.27469	4.27469	chr7	149247958	149255930	-	hsa_circ_0133679	circBase	NR_027788	ZNF767P	exonic	699
chr5:43675613-43713809+	-3.46424	7.54936	4.17002	0.0411454	0.490639	down	4.27469	4.27469	4.27469	4.27469	4.27469	4.27469	4.27469	4.27469	4.27469	4.27469	9.66296	4.27469	4.27469	4.27469	4.27469	4.27469	chr5	43675612	43713809	+		novel	NM_012343	NNT	sense overlapping	38197		Alzheimer's disease, B-cell chronic lymphocytic leukemia, Cerebellar neurodegeneration, Duchenne muscular dystrophy (DMD), Hodgkin's lymphoma, Intrahepatic cholangiocarcinoma (ICC), Oral Carcinoma, acute lymphoblastic leukemia (ALL), acute myeloid leukemia (AML), acute promyelocytic leukemia (APL), adrenocortical carcinoma, autism spectrum disorder (ASD), bladder cancer, breast cancer, cardiac hy…
chr8:90734243-90737869-	-2.12513	10.0087	7.13295	0.00756799	0.490639	down	4.27469	9.73514	6.36024	9.83706	4.27469	8.59757	4.27469	7.12273	9.57032	10.2858	9.97799	9.51901	10.6304	11.0614	9.23114	11.3184	chr8	90734242	90737869	-	hsa_circ_0008587	circBase	NR_125822	LOC101929709	exonic	604
chr12:95650926-95690034+	-3.1635	7.57701	4.0412	0.0444023	0.490639	down	4.27469	4.27469	4.27469	4.27469	4.27469	4.27469	4.27469	4.27469	4.27469	4.27469	4.27469	6.7635	6.40256	8.87209	4.27469	4.27469	chr12	95650925	95690034	+	hsa_circ_0099560	circBase	NM_017599	VEZT	exonic	1663
chr1:98144651-98165858-	-5.32924	8.13882	14.7751	0.000121126	0.0983393	down	4.27469	4.27469	4.27469	4.27469	4.27469	4.27469	4.27469	4.27469	9.0036	8.99708	4.27469	9.51901	8.68233	7.72705	4.27469	9.56064	chr1	98144650	98165858	-	hsa_circ_0114603	circBase	NM_000110	DPYD	sense overlapping	21208
chr4:4314768-4317697+	-3.88959	7.64203	5.78064	0.0162036	0.490639	down	4.27469	4.27469	4.27469	4.27469	4.27469	4.27469	4.27469	4.27469	4.27469	4.27469	4.27469	7.6289	9.24445	7.20653	4.27469	7.51465	chr4	4314767	4317697	+	hsa_circ_0069037	circBase	NM_145291	ZBTB49	exonic	319
chr21:38480692-38501363+	-3.5057	7.58825	4.61609	0.0316734	0.490639	down	4.27469	4.27469	4.27469	4.27469	4.27469	4.27469	4.27469	4.27469	4.27469	8.74494	4.27469	4.27469	7.22729	6.38419	7.08404	6.6598	chr21	38480691	38501363	+	hsa_circ_0007355	circBase	NM_003316	TTC3	exonic	513
chr12:40422103-40442012-	-2.50042	8.3618	4.60989	0.0317881	0.490639	down	4.27469	4.27469	4.27469	8.3119	4.27469	4.27469	4.27469	7.12273	4.27469	9.56371	4.27469	9.83331	7.22729	7.20653	4.27469	9.20859	chr12	40422102	40442012	-	hsa_circ_0007918	circBase	NM_052885	SLC2A13	exonic	369
chr1:233482188-233490757+	-3.51692	7.56102	4.40072	0.0359238	0.490639	down	4.27469	4.27469	4.27469	4.27469	4.27469	4.27469	4.27469	4.27469	8.35781	6.66236	4.27469	4.27469	7.22729	7.72705	4.27469	6.6598	chr1	233482187	233490757	+	hsa_circ_0112427	circBase	NM_032435	KIAA1804	exonic	506
chr1:120116224-120153732-	-3.57688	7.8316	6.75535	0.00934671	0.490639	down	4.27469	4.27469	4.27469	4.27469	4.27469	4.27469	4.27469	4.27469	4.27469	4.27469	4.27469	4.27469	7.22729	8.87209	4.27469	8.0478	chr1	120116223	120153732	-		novel	NR_036540	LINC00622	sense overlapping	37509
chr18:76936813-76974038+	-3.07955	7.7974	4.15325	0.0415547	0.490639	down	4.27469	4.27469	4.27469	6.89278	4.27469	4.27469	4.27469	4.27469	8.35781	8.43919	4.27469	4.27469	7.22729	7.20653	4.27469	8.74192	chr18	76936812	76974038	+	hsa_circ_0108913	circBase	NM_198531	ATP9B	exonic	329
chr12:104396913-104415269-	-3.20971	7.63604	4.56956	0.0325449	0.490639	down	4.27469	4.27469	4.27469	4.27469	4.27469	4.27469	4.27469	4.27469	9.31461	4.27469	4.27469	4.27469	4.27469	4.27469	4.27469	4.27469	chr12	104396912	104415269	-	hsa_circ_0097069	circBase	NM_031302	GLT8D2	exonic	447
chr15:30053342-30092905-	-3.04108	8.25892	5.98695	0.0144121	0.490639	down	6.03619	4.27469	4.27469	4.27469	4.27469	4.27469	4.27469	7.12273	4.27469	4.27469	4.27469	9.1166	8.13096	8.87209	7.97728	8.43621	chr15	30053341	30092905	-	hsa_circ_0034294	circBase	NM_003257	TJP1	exonic	983
chr8:101276262-101300495-	-3.59003	7.5755	4.64064	0.0312234	0.490639	down	4.27469	4.27469	4.27469	4.27469	4.27469	4.27469	4.27469	4.27469	4.27469	4.27469	4.27469	4.27469	8.13096	8.10876	4.27469	8.43621	chr8	101276261	101300495	-	hsa_circ_0085121	circBase	NM_183419	RNF19A	exonic	1561
chr18:76856476-76886375+	-4.37029	8.14481	10.9591	0.000931442	0.254725	down	4.27469	4.27469	4.27469	4.27469	4.27469	4.27469	4.27469	4.27469	4.27469	8.05072	4.27469	6.7635	9.24445	6.38419	7.08404	8.74192	chr18	76856475	76886375	+	hsa_circ_0002485	circBase	NM_198531	ATP9B	exonic	548
chr10:116879949-116889297+	-3.15822	9.48068	12.3329	0.000445034	0.177877	down	7.6755	4.27469	4.27469	6.89278	8.17087	8.0482	4.27469	8.96403	9.88488	8.99708	8.30422	10.2047	10.7984	11.5979	4.27469	11.8204	chr10	116879948	116889297	+	hsa_circ_0020093	circBase	NM_207303	ATRNL1	exonic	536
chr2:207731421-207744164+	-3.96202	7.68796	6.38052	0.011538	0.490639	down	4.27469	4.27469	4.27469	4.27469	4.27469	4.27469	4.27469	4.27469	4.27469	8.05072	8.30422	4.27469	7.74875	6.38419	4.27469	8.43621	chr2	207731420	207744164	+		novel	ENST00000438070	AC008269.2	sense overlapping	12744
chr11:69957813-69978185+	-3.44868	7.54698	4.13616	0.0419762	0.490639	down	4.27469	4.27469	4.27469	4.27469	4.27469	4.27469	4.27469	4.27469	4.27469	9.21165	7.76277	4.27469	4.27469	4.27469	4.27469	4.27469	chr11	69957812	69978185	+		novel	NM_018043	ANO1	exonic	459
chr5:56526673-56527148+	-2.2979	7.91538	3.86515	0.0492989	0.490639	down	4.27469	4.27469	4.27469	4.27469	4.27469	4.27469	4.27469	4.27469	4.27469	4.27469	4.27469	4.27469	7.22729	4.27469	4.27469	7.51465	chr5	56526672	56527148	+	hsa_circ_0001486	circBase	NM_022913	GPBP1	exonic	348	acute lymphoblastic leukemia (ALL), acute myeloid leukemia (AML), bladder cancer, breast cancer, cardiac hypertrophy, cervical cancer, chronic lymphocytic leukemia (CLL), colorectal cancer, endometrial cancer, epithelial ovarian cancer (EOC), glioblastoma, hepatocellular carcinoma (HCC), kidney cancer, lung cancer, malignant melanoma, neuroblastoma (NB), non-alcoholic fatty liver disease (NAFLD),…
chr16:2369582-2369841-	-3.79345	7.68313	6.01093	0.0142175	0.490639	down	4.27469	4.27469	4.27469	4.27469	4.27469	4.27469	4.27469	4.27469	8.81871	4.27469	4.27469	7.6289	6.40256	7.72705	7.08404	4.27469	chr16	2369581	2369841	-	hsa_circ_0037516	circBase	NM_001089	ABCA3	exonic	260
chr3:55984453-56041349-	-3.98825	7.66634	6.21243	0.0126857	0.490639	down	4.27469	4.27469	4.27469	4.27469	4.27469	4.27469	4.27469	4.27469	6.34157	4.27469	4.27469	4.27469	9.08027	6.38419	4.27469	8.99404	chr3	55984452	56041349	-	hsa_circ_0124269	circBase	NM_015576	ERC2	exonic	477
chrX:32563276-32591963-	-2.50888	8.10549	4.54728	0.032971	0.490639	down	4.27469	4.27469	4.27469	4.27469	4.27469	4.27469	4.27469	4.27469	4.27469	7.51748	4.27469	4.27469	4.27469	4.27469	7.97728	4.27469	chrX	32563275	32591963	-	hsa_circ_0140213	circBase	NM_000109	DMD	exonic	566
chr1:103444938-103455127-	-3.43953	7.5457	4.11937	0.0423949	0.490639	down	4.27469	4.27469	4.27469	4.27469	4.27469	4.27469	4.27469	4.27469	7.6765	8.43919	4.27469	4.27469	4.27469	4.27469	4.27469	8.0478	chr1	103444937	103455127	-		novel	NM_001854	COL11A1	exonic	270
chr5:147774277-147784385+	-3.44638	7.57861	4.45133	0.0348741	0.490639	down	4.27469	4.27469	4.27469	4.27469	4.27469	4.27469	4.27469	4.27469	4.27469	4.27469	4.27469	7.6289	4.27469	8.10876	4.27469	8.43621	chr5	147774276	147784385	+	hsa_circ_0128308	circBase	NM_030793	FBXO38	exonic	793
chr3:123649949-123667979-	-2.90833	8.23833	5.41655	0.0199468	0.490639	down	4.27469	4.27469	4.27469	4.27469	6.76774	7.15002	4.27469	4.27469	4.27469	4.27469	6.88594	7.6289	9.24445	4.27469	9.23114	8.74192	chr3	123649948	123667979	-	hsa_circ_0121678	circBase	NM_022757	CCDC14	exonic	1426
chr2:100623094-100628033-	-3.41334	7.61136	4.67225	0.0306538	0.490639	down	4.27469	4.27469	4.27469	4.27469	4.27469	4.27469	4.27469	4.27469	4.27469	4.27469	9.00541	4.27469	6.40256	7.72705	4.27469	4.27469	chr2	100623093	100628033	-	hsa_circ_0055855	circBase	NM_001025108	AFF3	exonic	895
chr10:27821436-27822923+	-3.19174	8.42216	7.10743	0.00767649	0.490639	down	4.27469	4.27469	4.27469	4.27469	7.63356	4.27469	4.27469	4.27469	4.27469	9.56371	4.27469	7.6289	8.13096	8.6596	9.23114	4.27469	chr10	27821435	27822923	+	hsa_circ_0000226	circBase	NM_021252	RAB18	exonic	259
chr9:123593609-123595734-	-2.68087	8.22026	4.74322	0.0294139	0.490639	down	4.27469	4.27469	4.27469	4.27469	7.63356	4.27469	7.25417	4.27469	4.27469	4.27469	4.27469	7.6289	9.64794	7.72705	8.52482	9.39532	chr9	123593608	123595734	-	hsa_circ_0088300	circBase	NM_005047	PSMD5	exonic	388
chr1:89236035-89251896+	-3.7965	7.82322	7.21607	0.00722536	0.490639	down	4.27469	4.27469	4.27469	4.27469	4.27469	4.27469	4.27469	4.27469	4.27469	4.27469	4.27469	6.7635	8.43283	4.27469	8.52482	8.0478	chr1	89236034	89251896	+	hsa_circ_0005900	circBase	NM_006256	PKN2	exonic	777
chr3:47680215-47719801-	-3.13259	7.61323	4.27273	0.0387285	0.490639	down	4.27469	4.27469	4.27469	4.27469	4.27469	4.27469	4.27469	4.27469	8.05701	4.27469	4.27469	4.27469	4.27469	8.10876	4.27469	6.6598	chr3	47680214	47719801	-	hsa_circ_0065256	circBase	NM_003074	SMARCC1	exonic	919		acute lymphoblastic leukemia (ALL), acute myeloid leukemia (AML), cardiac hypertrophy, colorectal cancer, epithelial ovarian cancer (EOC), lung cancer, malignant melanoma, non-alcoholic fatty liver disease (NAFLD), prostate cancer
chr2:61512010-61522425-	-2.89203	8.24813	5.7721	0.0162825	0.490639	down	7.6755	4.27469	4.27469	4.27469	4.27469	4.27469	4.27469	4.27469	7.6765	8.99708	4.27469	7.6289	9.39185	9.05727	4.27469	7.51465	chr2	61512009	61522425	-	hsa_circ_0120606	circBase	NM_014709	USP34	exonic	578
chr5:160757890-160763776-	-3.18043	8.37509	7.41297	0.00647554	0.490639	down	7.30529	4.27469	4.27469	4.27469	6.76774	4.27469	7.25417	4.27469	8.81871	10.7649	4.27469	9.6847	7.22729	8.87209	4.27469	8.43621	chr5	160757889	160763776	-	hsa_circ_0128482	circBase	NM_000813	GABRB2	exonic	536
chr8:141749117-141762415-	-2.11158	9.13888	5.42552	0.0198446	0.490639	down	9.27814	4.27469	4.27469	4.27469	6.76774	4.27469	4.27469	9.53024	9.97614	6.66236	4.27469	9.1166	11.1277	10.483	4.27469	10.0797	chr8	141749116	141762415	-	hsa_circ_0003171	circBase	NM_005607	PTK2	exonic	493
chr9:110068660-110074018+	-4.01029	7.67213	6.33231	0.0118558	0.490639	down	4.27469	4.27469	4.27469	4.27469	4.27469	4.27469	4.27469	4.27469	8.35781	4.27469	4.27469	4.27469	7.74875	9.36867	4.27469	4.27469	chr9	110068659	110074018	+	hsa_circ_0087861	circBase	NM_002874	RAD23B	exonic	325
chr4:151119154-151125041+	-3.75132	7.63731	5.47882	0.0192483	0.490639	down	4.27469	4.27469	4.27469	4.27469	4.27469	4.27469	4.27469	4.27469	4.27469	4.27469	4.27469	4.27469	4.27469	6.38419	4.27469	9.8434	chr4	151119153	151125041	+	hsa_circ_0004921	circBase	NR_036614	DCLK2	exonic	197
chr14:51489553-51492078-	-3.88518	7.64064	5.74397	0.0165454	0.490639	down	4.27469	4.27469	4.27469	4.27469	4.27469	4.27469	4.27469	4.27469	4.27469	4.27469	4.27469	8.8636	7.22729	4.27469	4.27469	8.99404	chr14	51489552	51492078	-	hsa_circ_0031894	circBase	NM_015163	TRIM9	exonic	219
chr2:9022641-9098771-	-3.54866	7.56693	4.49362	0.0340215	0.490639	down	4.27469	4.27469	4.27469	4.27469	4.27469	4.27469	4.27469	4.27469	7.6765	9.21165	4.27469	4.27469	4.27469	6.38419	4.27469	4.27469	chr2	9022640	9098771	-	hsa_circ_0005079	circBase	NM_138799	MBOAT2	exonic	431
chr1:8525985-8617582-	-3.50847	7.55877	4.35185	0.0369688	0.490639	down	4.27469	4.27469	4.27469	4.27469	4.27469	4.27469	4.27469	4.27469	4.27469	9.21165	4.27469	4.27469	6.40256	4.27469	4.27469	7.51465	chr1	8525984	8617582	-	hsa_circ_0009576	circBase	NM_012102	RERE	exonic	681
chr5:34179118-34182972-	-3.58994	7.96397	7.41505	0.00646807	0.490639	down	4.27469	4.27469	4.27469	4.27469	4.27469	4.27469	4.27469	4.27469	4.27469	4.27469	4.27469	4.27469	4.27469	7.72705	4.27469	9.39532	chr5	34179117	34182972	-		novel	ENST00000507274	RP11-1023L17.1	exonic	273
chr8:131172110-131199531-	-3.07127	7.70467	4.73933	0.0294805	0.490639	down	4.27469	4.27469	4.27469	4.27469	4.27469	4.27469	4.27469	4.27469	4.27469	9.21165	4.27469	4.27469	4.27469	4.27469	4.27469	4.27469	chr8	131172109	131199531	-	hsa_circ_0005189	circBase	NM_018482	ASAP1	exonic	530
chr12:31595709-31600703-	-4.50702	8.01262	10.6468	0.00110261	0.275441	down	4.27469	4.27469	4.27469	4.27469	4.27469	4.27469	4.27469	4.27469	4.27469	8.43919	4.27469	8.55658	9.08027	4.27469	7.97728	8.0478	chr12	31595708	31600703	-	hsa_circ_0008445	circBase	NM_144973	DENND5B	exonic	383
chr5:146070691-146080705-	-4.60218	7.84764	9.70414	0.00183853	0.359037	down	4.27469	4.27469	4.27469	4.27469	4.27469	4.27469	4.27469	4.27469	4.27469	4.27469	4.27469	8.55658	9.08027	9.22136	4.27469	8.43621	chr5	146070690	146080705	-	hsa_circ_0128256	circBase	NM_181675	PPP2R2B	exonic	377
chrX:83389790-83419395-	-3.38696	7.81989	6.11169	0.0134291	0.490639	down	4.27469	4.27469	4.27469	4.27469	4.27469	4.27469	4.27469	4.27469	4.27469	4.27469	4.27469	4.27469	4.27469	4.27469	8.52482	8.74192	chrX	83389789	83419395	-		Guojunjie2014	NM_014496	RPS6KA6	exonic	565
chr4:160107794-160131735+	-3.79446	8.87185	12.1911	0.000480189	0.180802	down	4.27469	4.27469	4.27469	7.77022	4.27469	4.27469	4.27469	7.12273	4.27469	10.0828	4.27469	8.16605	8.43283	10.6069	8.92078	9.9664	chr4	160107793	160131735	+	hsa_circ_0125668	circBase	ENST00000505478	RAPGEF2	exonic	212
chr12:29908642-29911710-	-3.28047	8.19063	7.02477	0.00803896	0.490639	down	4.27469	4.27469	4.27469	4.27469	4.27469	4.27469	4.27469	4.27469	4.27469	4.27469	9.00541	4.27469	4.27469	4.27469	7.97728	4.27469	chr12	29908641	29911710	-	hsa_circ_0025769	circBase	NM_175861	TMTC1	exonic	251
chrX:69716702-69717071+	-3.94763	7.65611	6.01601	0.0141767	0.490639	down	4.27469	4.27469	4.27469	4.27469	4.27469	4.27469	4.27469	4.27469	6.34157	8.74494	4.27469	4.27469	8.68233	4.27469	4.27469	8.0478	chrX	69716701	69717071	+	hsa_circ_0140518	circBase	NM_021120	DLG3	intronic	370
chr20:18414296-18429713-	-3.23436	7.57015	4.09318	0.0430566	0.490639	down	4.27469	4.27469	4.27469	4.27469	4.27469	4.27469	4.27469	4.27469	8.35781	4.27469	4.27469	4.27469	8.43283	4.27469	4.27469	4.27469	chr20	18414295	18429713	-	hsa_circ_0059528	circBase	NM_001099407	DZANK1	exonic	318
chr3:196802708-196807988-	-3.4033	7.53943	4.01097	0.0452052	0.490639	down	4.27469	4.27469	4.27469	4.27469	4.27469	4.27469	4.27469	4.27469	8.60659	4.27469	4.27469	4.27469	7.74875	4.27469	4.27469	7.51465	chr3	196802707	196807988	-		novel	NM_001098424	DLG1	exonic	101		acute lymphoblastic leukemia (ALL), acute myeloid leukemia (AML), cardiac hypertrophy, colorectal cancer, lung cancer, non-alcoholic fatty liver disease (NAFLD), prostate cancer
chr2:212483902-212495319-	-2.5304	7.8119	4.15752	0.0414501	0.490639	down	4.27469	4.27469	4.27469	4.27469	4.27469	4.27469	4.27469	4.27469	4.27469	4.27469	4.27469	4.27469	7.22729	6.38419	4.27469	7.51465	chr2	212483901	212495319	-	hsa_circ_0119030	circBase	NM_005235	ERBB4	exonic	355
chr9:20819795-20874806+	-3.98328	7.66477	6.16686	0.0130166	0.490639	down	4.27469	4.27469	4.27469	4.27469	4.27469	4.27469	4.27469	4.27469	4.27469	4.27469	4.27469	6.7635	4.27469	8.10876	7.97728	9.20859	chr9	20819794	20874806	+	hsa_circ_0003782	circBase	ENST00000338382	FOCAD	exonic	862
chr6:158922710-158925210+	-3.14054	7.6713	4.66701	0.0307473	0.490639	down	4.27469	4.27469	4.27469	4.27469	4.27469	4.27469	4.27469	4.27469	7.15823	8.74494	4.27469	4.27469	6.40256	4.27469	4.27469	4.27469	chr6	158922709	158925210	+	hsa_circ_0002163	circBase	NM_020245	TULP4	exonic	2501
chr17:12812214-12832363+	-4.01329	7.72747	6.90566	0.00859233	0.490639	down	4.27469	4.27469	4.27469	4.27469	4.27469	4.27469	4.27469	4.27469	7.6765	4.27469	4.27469	4.27469	4.27469	8.41031	4.27469	9.39532	chr17	12812213	12832363	+	hsa_circ_0106205	circBase	NM_014859	ARHGAP44	exonic	384
chr4:184930311-184932576+	-3.46002	7.73709	5.77579	0.0162484	0.490639	down	4.27469	4.27469	4.27469	4.27469	4.27469	4.27469	4.27469	4.27469	4.27469	7.51748	4.27469	4.27469	7.74875	4.27469	4.27469	8.74192	chr4	184930310	184932576	+	hsa_circ_0071520	circBase	NM_020225	STOX2	exonic	2266
chr12:42604157-42604421-	-2.70916	8.54275	5.71275	0.0168422	0.490639	down	4.27469	4.27469	4.27469	6.89278	4.27469	7.15002	4.27469	7.12273	4.27469	4.27469	4.27469	9.1166	8.68233	9.93949	4.27469	8.43621	chr12	42604156	42604421	-	hsa_circ_0004502	circBase	ENST00000548661	YAF2	exonic	172
chr1:70518709-70573509+	-3.44619	7.54692	4.14126	0.04185	0.490639	down	4.27469	4.27469	4.27469	4.27469	4.27469	4.27469	4.27469	4.27469	4.27469	7.51748	4.27469	7.6289	4.27469	8.10876	4.27469	7.51465	chr1	70518708	70573509	+	hsa_circ_0114014	circBase	NM_020794	LRRC7	exonic	510
chr2:206023446-206058044+	-3.29482	7.94784	6.43256	0.0112047	0.490639	down	4.27469	4.27469	4.27469	4.27469	4.27469	4.27469	4.27469	4.27469	4.27469	4.27469	6.88594	4.27469	4.27469	8.10876	8.52482	4.27469	chr2	206023445	206058044	+	hsa_circ_0008172	circBase	NM_057177	PARD3B	exonic	706
chr6:18160114-18166609+	-3.26874	7.61502	4.47058	0.0344833	0.490639	down	4.27469	4.27469	4.27469	4.27469	4.27469	4.27469	4.27469	4.27469	6.34157	4.27469	4.27469	8.8636	4.27469	4.27469	4.27469	7.51465	chr6	18160113	18166609	+	hsa_circ_0001580	circBase	NM_153042	KDM1B	exonic	430	acute myeloid leukemia (AML), breast cancer, colorectal cancer, epithelial ovarian cancer (EOC), hepatocellular carcinoma (HCC), kidney cancer, lung cancer, malignant melanoma, prostate cancer, retinitis pigmentosa (RP)
chr9:87356807-87367000+	-2.27946	8.80821	5.04486	0.0246991	0.490639	down	4.27469	4.27469	4.27469	4.27469	8.56148	8.59757	4.27469	4.27469	9.88488	9.21165	7.76277	9.51901	9.39185	4.27469	7.97728	7.51465	chr9	87356806	87367000	+	hsa_circ_0087378	circBase	NM_001007097	NTRK2	exonic	237
chr1:233296029-233388534-	-3.57621	7.5721	4.57258	0.0324876	0.490639	down	4.27469	4.27469	4.27469	4.27469	4.27469	4.27469	4.27469	4.27469	4.27469	8.99708	4.27469	8.55658	4.27469	4.27469	4.27469	4.27469	chr1	233296028	233388534	-		novel	NM_014801	PCNXL2	exonic	1683
chr17:54921380-54925426+	-3.13276	7.74164	5.07523	0.0242701	0.490639	down	4.27469	4.27469	4.27469	4.27469	4.27469	4.27469	4.27469	4.27469	4.27469	4.27469	4.27469	8.16605	4.27469	6.38419	7.08404	7.51465	chr17	54921379	54925426	+	hsa_circ_0044709	circBase	NM_003647	DGKE	exonic	424
chr11:8457041-8486369-	-2.60304	8.03361	3.85743	0.049526	0.490639	down	4.27469	4.27469	4.27469	4.27469	4.27469	4.27469	4.27469	7.12273	4.27469	8.43919	4.27469	8.16605	8.13096	4.27469	4.27469	6.6598	chr11	8457040	8486369	-	hsa_circ_0021089	circBase	NM_001289058	STK33	exonic	807
chr2:172180554-172196064-	-2.81283	7.65632	3.98291	0.045964	0.490639	down	4.27469	4.27469	4.27469	4.27469	4.27469	4.27469	4.27469	4.27469	4.27469	4.27469	4.27469	8.16605	7.74875	4.27469	4.27469	4.27469	chr2	172180553	172196064	-	hsa_circ_0118080	circBase	NM_024770	METTL8	sense overlapping	15511
chr6:136922160-136923117-	-3.99877	7.6687	6.24068	0.0124849	0.490639	down	4.27469	4.27469	4.27469	4.27469	4.27469	4.27469	4.27469	4.27469	4.27469	4.27469	4.27469	8.8636	4.27469	7.72705	7.08404	8.74192	chr6	136922159	136923117	-		novel	NM_005923	MAP3K5	exonic	199
chr8:105105699-105161076+	-4.49075	7.81064	8.99778	0.00270308	0.408291	down	4.27469	4.27469	4.27469	4.27469	4.27469	4.27469	4.27469	4.27469	4.27469	8.99708	4.27469	4.27469	9.24445	8.41031	4.27469	8.0478	chr8	105105698	105161076	+	hsa_circ_0085302	circBase	ENST00000408894	RIMS2	exonic	415
chr5:131034610-131080383-	-3.37189	7.72222	5.46046	0.0194515	0.490639	down	4.27469	4.27469	4.27469	4.27469	4.27469	4.27469	4.27469	4.27469	4.27469	4.27469	4.27469	8.8636	7.74875	4.27469	4.27469	6.6598	chr5	131034609	131080383	-	hsa_circ_0127912	circBase	NM_133372	FNIP1	exonic	1110
chr2:190617575-190618790-	-3.7026	7.62811	5.30298	0.021289	0.490639	down	4.27469	4.27469	4.27469	4.27469	4.27469	4.27469	4.27469	4.27469	4.27469	8.43919	7.76277	4.27469	4.27469	4.27469	4.27469	8.74192	chr2	190617574	190618790	-	hsa_circ_0002192	circBase	NM_022353	OSGEPL1	exonic	280
chr16:7629779-7657340+	-4.26656	7.74185	7.65754	0.00565356	0.490639	down	4.27469	4.27469	4.27469	4.27469	4.27469	4.27469	4.27469	4.27469	4.27469	4.27469	4.27469	6.7635	9.86535	8.6596	4.27469	4.27469	chr16	7629778	7657340	+	hsa_circ_0105987	circBase	NM_018723	RBFOX1	exonic	406
chr17:57125044-57134415-	-3.17718	7.62744	4.42445	0.0354276	0.490639	down	4.27469	4.27469	4.27469	4.27469	4.27469	4.27469	4.27469	4.27469	4.27469	4.27469	4.27469	4.27469	4.27469	7.20653	4.27469	8.99404	chr17	57125043	57134415	-	hsa_circ_0003005	circBase	NM_015294	TRIM37	exonic	648
chr4:54011500-54011749-	-3.00715	7.81088	5.14239	0.0233485	0.490639	down	4.27469	4.27469	4.27469	4.27469	4.27469	4.27469	4.27469	4.27469	4.27469	4.27469	4.27469	6.7635	4.27469	4.27469	7.97728	8.0478	chr4	54011499	54011749	-	hsa_circ_0002000	circBase	NM_152540	SCFD2	exonic	250
chr20:41076860-41101202-	-3.48254	7.55411	4.27501	0.0386767	0.490639	down	4.27469	4.27469	4.27469	4.27469	4.27469	4.27469	4.27469	4.27469	8.60659	6.66236	4.27469	4.27469	4.27469	4.27469	4.27469	8.43621	chr20	41076859	41101202	-	hsa_circ_0060424	circBase	NM_007050	PTPRT	exonic	407
chr11:46098305-46113774-	-2.98156	8.77885	8.27906	0.00401048	0.469334	down	6.80601	4.27469	4.27469	4.27469	8.17087	4.27469	4.27469	8.01889	9.68297	9.21165	4.27469	9.96802	9.96289	8.6596	7.97728	10.0797	chr11	46098304	46113774	-	hsa_circ_0000296	circBase	NM_016621	PHF21A	exonic	277	Cerebellar neurodegeneration, acute myeloid leukemia (AML), cardiac hypertrophy, epithelial ovarian cancer (EOC), esophageal cancer, non-alcoholic fatty liver disease (NAFLD), pancreatic cancer, pituitary adenoma, prostate cancer
chr17:79249769-79250933-	-3.46424	7.54936	4.17002	0.0411454	0.490639	down	4.27469	4.27469	4.27469	4.27469	4.27469	4.27469	4.27469	4.27469	4.27469	4.27469	9.66296	4.27469	4.27469	4.27469	4.27469	4.27469	chr17	79249768	79250933	-	hsa_circ_0046128	circBase	NM_138570	SLC38A10	exonic	286
chr8:15508206-15531345+	-4.87831	8.0634	12.3893	0.000431812	0.175289	down	4.27469	4.27469	4.27469	4.27469	4.27469	4.27469	4.27469	4.27469	7.15823	8.74494	4.27469	6.7635	7.22729	9.62465	4.27469	9.39532	chr8	15508205	15531345	+	hsa_circ_0006410	circBase	NM_006765	TUSC3	exonic	490
chr10:116879949-116975638+	-3.1619	8.81563	9.56417	0.00198412	0.363387	down	8.2142	4.27469	4.27469	4.27469	4.27469	8.59757	4.27469	4.27469	9.44812	9.71202	4.27469	9.33179	10.2212	9.36867	4.27469	11.223	chr10	116879948	116975638	+	hsa_circ_0092765	circBase	NM_207303	ATRNL1	exonic	1239
chr15:64495281-64497148-	-3.73952	7.77138	6.66195	0.00984928	0.490639	down	4.27469	4.27469	4.27469	4.27469	4.27469	4.27469	4.27469	4.27469	4.27469	8.74494	4.27469	4.27469	4.27469	4.27469	7.97728	8.43621	chr15	64495280	64497148	-	hsa_circ_0104209	circBase	NM_022048	CSNK1G1	exonic	342
chr5:108713905-108719221-	-4.06164	7.68533	6.57708	0.01033	0.490639	down	4.27469	4.27469	4.27469	4.27469	4.27469	4.27469	4.27469	4.27469	4.27469	4.27469	4.27469	4.27469	8.13096	9.62465	4.27469	7.51465	chr5	108713904	108719221	-	hsa_circ_0073537	circBase	NM_014819	PJA2	exonic	1370
chr10:103565802-103567658-	-3.26269	7.61565	4.44101	0.0350855	0.490639	down	4.27469	4.27469	4.27469	4.27469	4.27469	4.27469	4.27469	4.27469	4.27469	8.05072	4.27469	6.7635	4.27469	4.27469	8.52482	4.27469	chr10	103565801	103567658	-	hsa_circ_0019617	circBase	NM_012215	MGEA5	exonic	271
chr5:80908381-80952895-	-2.862	7.70689	4.28498	0.0384506	0.490639	down	4.27469	4.27469	4.27469	4.27469	4.27469	4.27469	4.27469	4.27469	4.27469	4.27469	4.27469	4.27469	4.27469	4.27469	8.52482	7.51465	chr5	80908380	80952895	-	hsa_circ_0129835	circBase	NM_012446	SSBP2	sense overlapping	44515
chr12:42592938-42604421-	-4.53775	7.92259	10.15	0.00144303	0.320426	down	4.27469	4.27469	4.27469	4.27469	4.27469	4.27469	4.27469	4.27469	4.27469	4.27469	4.27469	4.27469	9.86535	8.87209	4.27469	8.43621	chr12	42592937	42604421	-	hsa_circ_0098551	circBase	ENST00000547351	YAF2	exonic	172
chr2:183616385-183627528+	-3.24035	7.60132	4.32233	0.0376155	0.490639	down	4.27469	4.27469	4.27469	4.27469	4.27469	4.27469	4.27469	4.27469	4.27469	4.27469	4.27469	4.27469	4.27469	4.27469	4.27469	9.39532	chr2	183616384	183627528	+	hsa_circ_0118263	circBase	NM_018981	DNAJC10	exonic	959
chr14:61262935-61346553+	-3.18687	7.73297	5.18858	0.0227358	0.490639	down	4.27469	4.27469	4.27469	4.27469	4.27469	4.27469	4.27469	4.27469	8.05701	4.27469	4.27469	6.7635	4.27469	7.72705	4.27469	6.6598	chr14	61262934	61346553	+	hsa_circ_0032117	circBase	NM_002431	MNAT1	exonic	720
chr8:71495399-71510490-	-3.35072	7.64363	4.80906	0.0283104	0.490639	down	4.27469	4.27469	4.27469	4.27469	4.27469	4.27469	4.27469	4.27469	4.27469	8.99708	4.27469	4.27469	4.27469	4.27469	7.97728	4.27469	chr8	71495398	71510490	-	hsa_circ_0084748	circBase	NM_014294	TRAM1	exonic	864
chr12:2929252-2930958+	-2.91387	8.0216	4.63056	0.0314073	0.490639	down	4.27469	4.27469	4.27469	4.27469	4.27469	4.27469	7.25417	4.27469	4.27469	9.39839	9.00541	4.27469	4.27469	4.27469	4.27469	6.6598	chr12	2929251	2930958	+	hsa_circ_0000374	circBase	NM_018463	ITFG2	exonic	542
chr3:35721279-35732497+	-4.69037	7.87816	10.2573	0.00136142	0.314493	down	4.27469	4.27469	4.27469	4.27469	4.27469	4.27469	4.27469	4.27469	9.57032	8.05072	4.27469	4.27469	6.40256	9.05727	4.27469	8.43621	chr3	35721278	35732497	+	hsa_circ_0001281	circBase	NM_016300	ARPP21	exonic	898	Alzheimer's disease, B-cell chronic lymphocytic leukemia, Duchenne muscular dystrophy (DMD), Oral Carcinoma, acute myeloid leukemia (AML), acute promyelocytic leukemia (APL), autism spectrum disorder (ASD), breast cancer, chronic lymphocytic leukemia (CLL), colorectal cancer, glioblastoma, glioma, hepatocellular carcinoma (HCC), lung cancer, multiple myeloma (MM), nemaline myopathy (NM), pancreat…
chr10:78704531-78729825-	-3.85419	7.86349	7.70569	0.00550471	0.490639	down	4.27469	4.27469	4.27469	4.27469	4.27469	4.27469	4.27469	4.27469	4.27469	4.27469	4.27469	7.6289	8.13096	9.22136	4.27469	4.27469	chr10	78704530	78729825	-	hsa_circ_0006561	circBase	NM_002247	KCNMA1	exonic	636
chr1:229422233-229439747+	-3.41831	7.6913	5.3187	0.0210978	0.490639	down	4.27469	4.27469	4.27469	4.27469	4.27469	4.27469	4.27469	4.27469	4.27469	4.27469	4.27469	8.8636	6.40256	7.20653	7.08404	4.27469	chr1	229422232	229439747	+	hsa_circ_0112310	circBase	NM_004578	RAB4A	sense overlapping	17515
chr7:134632259-134635265+	-2.85095	8.48753	5.55295	0.0184496	0.490639	down	4.27469	4.27469	4.27469	6.89278	4.27469	4.27469	4.27469	4.27469	4.27469	4.27469	9.25936	4.27469	4.27469	4.27469	8.92078	6.6598	chr7	134632258	134635265	+	hsa_circ_0003746	circBase	NM_004342	CALD1	exonic	403
chr2:207013744-207014649-	-3.66066	7.61968	5.16656	0.0230258	0.490639	down	4.27469	4.27469	4.27469	4.27469	4.27469	4.27469	4.27469	4.27469	4.27469	4.27469	4.27469	8.8636	4.27469	8.87209	4.27469	4.27469	chr2	207013743	207014649	-	hsa_circ_0057920	circBase	NM_005006	NDUFS1	exonic	185
chr2:61552510-61561106-	-3.16923	7.59378	4.13803	0.0419301	0.490639	down	4.27469	4.27469	4.27469	4.27469	4.27469	4.27469	4.27469	4.27469	4.27469	4.27469	4.27469	8.8636	6.40256	4.27469	7.08404	4.27469	chr2	61552509	61561106	-	hsa_circ_0120625	circBase	NM_014709	USP34	exonic	269
chr17:79532531-79539114-	-3.47922	7.55349	4.26433	0.0389207	0.490639	down	4.27469	4.27469	4.27469	4.27469	4.27469	4.27469	4.27469	4.27469	4.27469	8.43919	4.27469	4.27469	4.27469	8.87209	4.27469	4.27469	chr17	79532530	79539114	-	hsa_circ_0107772	circBase	NM_017921	NPLOC4	exonic	388
chr6:144808684-144860579+	-3.05742	7.75962	4.98384	0.0255852	0.490639	down	4.27469	4.27469	4.27469	4.27469	4.27469	4.27469	4.27469	4.27469	4.27469	4.27469	4.27469	4.27469	4.27469	4.27469	8.52482	8.0478	chr6	144808683	144860579	+	hsa_circ_0130904	circBase	NM_007124	UTRN	exonic	2697
chr2:162804076-162821683+	-3.45028	7.54771	4.1556	0.0414972	0.490639	down	4.27469	4.27469	4.27469	4.27469	4.27469	4.27469	4.27469	4.27469	4.27469	4.27469	4.27469	4.27469	4.27469	7.72705	4.27469	9.20859	chr2	162804075	162821683	+	hsa_circ_0117841	circBase	NM_022058	SLC4A10	exonic	1056
chr3:361366-370037+	-3.38556	7.53622	3.95232	0.0468068	0.490639	down	4.27469	4.27469	4.27469	4.27469	4.27469	4.27469	4.27469	4.27469	9.16747	4.27469	4.27469	4.27469	4.27469	4.27469	4.27469	7.51465	chr3	361365	370037	+	hsa_circ_0123653	circBase	NM_006614	CHL1	exonic	479
chr8:141840571-141900868-	-2.15832	8.67118	4.28401	0.0384725	0.490639	down	4.27469	4.27469	8.07972	4.27469	4.27469	7.15002	4.27469	8.01889	4.27469	9.9695	4.27469	4.27469	9.52557	7.20653	7.08404	9.8434	chr8	141840570	141900868	-	hsa_circ_0007786	circBase	NM_005607	PTK2	exonic	680
chr18:74561482-74583781+	-3.6548	8.4484	9.22905	0.00238205	0.385845	down	4.27469	4.27469	4.27469	7.77022	4.27469	4.27469	4.27469	4.27469	4.27469	8.74494	7.76277	7.6289	9.64794	7.20653	7.08404	10.2827	chr18	74561481	74583781	+	hsa_circ_0001993	circBase	NM_007345	ZNF236	exonic	612
chr11:13435077-13466728-	-2.12223	8.83555	4.07575	0.043503	0.490639	down	4.27469	4.27469	4.27469	6.89278	4.27469	4.27469	8.71172	4.27469	7.6765	8.43919	4.27469	8.55658	7.22729	4.27469	7.97728	9.56064	chr11	13435076	13466728	-	hsa_circ_0003234	circBase	NM_032320	BTBD10	exonic	865
chr3:150834125-150883769+	-3.51438	7.56022	4.38162	0.0363284	0.490639	down	4.27469	4.27469	4.27469	4.27469	4.27469	4.27469	4.27469	4.27469	8.35781	8.74494	4.27469	4.27469	4.27469	4.27469	4.27469	6.6598	chr3	150834124	150883769	+	hsa_circ_0122390	circBase	NM_053002	MED12L	exonic	1395
chr13:109318234-109318497+	-3.16054	7.79186	4.26644	0.0388722	0.490639	down	4.27469	4.27469	4.27469	4.27469	4.27469	7.15002	4.27469	4.27469	9.31461	8.05072	4.27469	4.27469	9.24445	4.27469	4.27469	4.27469	chr13	109318233	109318497	+	hsa_circ_0030830	circBase	NM_015011	MYO16	exonic	264
chr2:163360953-163374668-	-3.95786	7.65863	6.06228	0.01381	0.490639	down	4.27469	4.27469	4.27469	4.27469	4.27469	4.27469	4.27469	4.27469	7.6765	8.43919	4.27469	4.27469	7.74875	4.27469	4.27469	8.74192	chr2	163360952	163374668	-	hsa_circ_0117881	circBase	NM_033272	KCNH7	exonic	665
chr2:236839409-236877267+	-3.46534	7.78249	6.12013	0.0133651	0.490639	down	4.27469	4.27469	4.27469	4.27469	4.27469	4.27469	4.27469	4.27469	7.6765	8.43919	4.27469	4.27469	4.27469	6.38419	7.08404	6.6598	chr2	236839408	236877267	+	hsa_circ_0003272	circBase	NM_001037131	AGAP1	exonic	321
chr15:88472422-88483984-	-5.31732	8.31248	16.0831	6.06231e-05	0.0629995	down	4.27469	4.27469	4.27469	4.27469	4.27469	4.27469	4.27469	4.27469	8.35781	7.51748	4.27469	9.51901	8.13096	9.93949	4.27469	9.20859	chr15	88472421	88483984	-	hsa_circ_0036657	circBase	NM_002530	NTRK3	exonic	548
chr7:86521040-86556232-	-3.22507	7.61666	4.43464	0.0352166	0.490639	down	4.27469	4.27469	4.27469	4.27469	4.27469	4.27469	4.27469	4.27469	8.35781	8.43919	4.27469	4.27469	4.27469	4.27469	4.27469	4.27469	chr7	86521039	86556232	-	hsa_circ_0134908	circBase	NM_152748	KIAA1324L	exonic	1941
chr3:139097934-139102228-	-3.46424	7.54936	4.17002	0.0411454	0.490639	down	4.27469	4.27469	4.27469	4.27469	4.27469	4.27469	4.27469	4.27469	4.27469	4.27469	9.66296	4.27469	4.27469	4.27469	4.27469	4.27469	chr3	139097933	139102228	-		novel	NM_004766	COPB2	sense overlapping	4295
chr1:94924163-94946162+	-4.24472	7.84367	8.61301	0.0033377	0.432811	down	4.27469	4.27469	4.27469	4.27469	4.27469	4.27469	4.27469	4.27469	6.34157	4.27469	4.27469	8.16605	8.13096	4.27469	7.97728	9.20859	chr1	94924162	94946162	+	hsa_circ_0013232	circBase	NM_002858	ABCD3	exonic	717
chr16:22142526-22143050+	-4.83277	7.93085	11.1423	0.000843797	0.235719	down	4.27469	4.27469	4.27469	4.27469	4.27469	4.27469	4.27469	4.27469	4.27469	4.27469	6.88594	8.8636	7.22729	8.6596	4.27469	10.0797	chr16	22142525	22143050	+	hsa_circ_0038484	circBase	ENST00000299840	VWA3A	exonic	220
chr10:15838099-15889942-	-3.02284	8.29738	6.0199	0.0141454	0.490639	down	4.27469	4.27469	4.27469	4.27469	4.27469	7.15002	4.27469	7.12273	8.60659	9.21165	4.27469	8.16605	4.27469	9.05727	4.27469	8.43621	chr10	15838098	15889942	-	hsa_circ_0017848	circBase	NM_024948	FAM188A	exonic	861
chr17:57808782-57851246+	-3.89473	9.40124	15.2782	9.27813e-05	0.0860878	down	4.27469	4.27469	4.27469	4.27469	6.76774	4.27469	8.71172	4.27469	7.6765	7.51748	4.27469	10.8876	9.76073	10.0308	8.92078	11.0107	chr17	57808781	57851246	+	hsa_circ_0005077	circBase	NM_030938	VMP1	exonic	740
chr6:54025165-54067031+	-3.62373	7.58263	4.76163	0.029101	0.490639	down	4.27469	4.27469	4.27469	4.27469	4.27469	4.27469	4.27469	4.27469	9.31461	4.27469	4.27469	4.27469	4.27469	4.27469	4.27469	8.0478	chr6	54025164	54067031	+	hsa_circ_0131935	circBase	NM_138569	MLIP	exonic	429
chr20:9538255-9547031-	-3.97288	7.66262	6.14914	0.0131476	0.490639	down	4.27469	4.27469	4.27469	4.27469	4.27469	4.27469	4.27469	4.27469	4.27469	4.27469	4.27469	6.7635	7.22729	9.84198	4.27469	4.27469	chr20	9538254	9547031	-	hsa_circ_0115623	circBase	NM_020341	PAK7	exonic	753
chr1:240370099-240458183+	-3.6294	8.88327	12.7279	0.000360248	0.165597	down	8.76747	4.27469	4.27469	4.27469	4.27469	4.27469	4.27469	4.27469	9.57032	10.3776	4.27469	10.6676	9.64794	10.5462	4.27469	10.2827	chr1	240370098	240458183	+	hsa_circ_0017184	circBase	NM_020066	FMN2	exonic	2229
chr9:88190230-88211364-	-4.4838	8.12159	11.2839	0.000781841	0.232111	down	4.27469	4.27469	4.27469	4.27469	4.27469	4.27469	4.27469	4.27469	8.60659	7.51748	4.27469	8.16605	7.74875	8.6596	4.27469	8.0478	chr9	88190229	88211364	-	hsa_circ_0005202	circBase	NM_015239	AGTPBP1	exonic	1168
chr15:50741597-50751359+	-3.07962	7.61353	4.18024	0.0408979	0.490639	down	4.27469	4.27469	4.27469	4.27469	4.27469	4.27469	4.27469	4.27469	4.27469	4.27469	4.27469	4.27469	6.40256	8.10876	4.27469	8.0478	chr15	50741596	50751359	+	hsa_circ_0035214	circBase	NM_005154	USP8	exonic	249
chr1:243708812-243801044-	-3.43615	7.54465	4.0943	0.0430281	0.490639	down	4.27469	4.27469	4.27469	4.27469	4.27469	4.27469	4.27469	4.27469	4.27469	4.27469	4.27469	9.1166	4.27469	6.38419	4.27469	7.51465	chr1	243708811	243801044	-	hsa_circ_0112774	circBase	NM_005465	AKT3	exonic	822
chr14:67736418-67770316+	-3.26343	7.57714	4.1412	0.0418514	0.490639	down	4.27469	4.27469	4.27469	4.27469	4.27469	4.27469	4.27469	4.27469	4.27469	4.27469	6.88594	6.7635	4.27469	6.38419	8.52482	6.6598	chr14	67736417	67770316	+	hsa_circ_0032261	circBase	NM_022474	MPP5	exonic	1277
chr15:71211389-71276596+	-3.66029	7.82788	6.95115	0.00837652	0.490639	down	4.27469	4.27469	4.27469	4.27469	4.27469	4.27469	4.27469	4.27469	4.27469	6.66236	4.27469	4.27469	8.89498	8.10876	4.27469	6.6598	chr15	71211388	71276596	+	hsa_circ_0104402	circBase	NM_017691	LRRC49	exonic	602
chr11:68334482-68350597+	-3.82807	8.05289	8.4569	0.00363662	0.454321	down	4.27469	4.27469	4.27469	4.27469	4.27469	4.27469	4.27469	4.27469	4.27469	4.27469	4.27469	4.27469	4.27469	8.10876	9.70323	4.27469	chr11	68334481	68350597	+	hsa_circ_0023231	circBase	NM_001164160	PPP6R3	exonic	657
chr2:217005909-217026771+	-3.43269	7.60689	4.69137	0.0303145	0.490639	down	4.27469	4.27469	4.27469	4.27469	4.27469	4.27469	4.27469	4.27469	4.27469	7.51748	4.27469	4.27469	7.74875	8.6596	4.27469	4.27469	chr2	217005908	217026771	+	hsa_circ_0058175	circBase	NM_021141	XRCC5	exonic	492
chr1:99418626-99422297-	-5.88869	8.42354	19.8051	8.57546e-06	0.0171377	down	4.27469	4.27469	4.27469	4.27469	4.27469	4.27469	4.27469	4.27469	8.81871	8.99708	4.27469	8.8636	10.0542	9.05727	4.27469	10.619	chr1	99418625	99422297	-	hsa_circ_0013270	circBase	NM_001010861	LPPR5	exonic	384
chr7:70227856-70236630+	-3.82418	7.68182	6.04325	0.0139595	0.490639	down	4.27469	4.27469	4.27469	4.27469	4.27469	4.27469	4.27469	4.27469	7.6765	4.27469	4.27469	7.6289	7.74875	6.38419	7.97728	7.51465	chr7	70227855	70236630	+	hsa_circ_0080420	circBase	NM_015570	AUTS2	exonic	1088
chr12:48477374-48491907-	-3.5342	7.622	4.97877	0.0256602	0.490639	down	4.27469	4.27469	4.27469	4.27469	4.27469	4.27469	4.27469	4.27469	4.27469	4.27469	4.27469	7.6289	7.74875	7.72705	4.27469	8.0478	chr12	48477373	48491907	-	hsa_circ_0006222	circBase	NR_051991	SENP1	exonic	679
chr4:148785997-148803083+	-2.698	8.17952	4.41879	0.0355453	0.490639	down	4.27469	4.27469	4.27469	4.27469	4.27469	4.27469	4.27469	7.12273	7.6765	4.27469	7.76277	4.27469	4.27469	4.27469	9.23114	6.6598	chr4	148785996	148803083	+	hsa_circ_0008243	circBase	NM_024605	ARHGAP10	exonic	548
chr5:78734833-78752841-	-3.25481	9.48529	12.6565	0.000374269	0.166994	down	4.27469	4.27469	8.38085	4.27469	8.17087	8.0482	4.27469	4.27469	9.57032	9.21165	4.27469	10.4999	10.7984	10.9252	4.27469	10.8916	chr5	78734832	78752841	-	hsa_circ_0006916	circBase	NM_004272	HOMER1	exonic	522
chr2:37276796-37284623-	-4.06732	7.79059	7.68164	0.00557855	0.490639	down	4.27469	4.27469	4.27469	4.27469	4.27469	4.27469	4.27469	4.27469	4.27469	4.27469	8.30422	4.27469	9.24445	8.41031	4.27469	4.27469	chr2	37276795	37284623	-	hsa_circ_0054077	circBase	NM_019024	HEATR5B	exonic	637
chrX:154645236-154649223-	-2.80402	9.77995	9.32808	0.00225668	0.382283	down	4.27469	4.27469	4.27469	6.89278	8.17087	7.15002	4.27469	7.12273	7.6765	9.84649	4.27469	7.6289	8.43283	4.27469	10.5808	10.1848	chrX	154645235	154649223	-	hsa_circ_0004666	circBase	GSE61474_TCONS_00349899	GSE61474_XLOC_068665	exonic	3988
chr15:20662558-20663700-	-3.44462	7.63916	4.96569	0.025855	0.490639	down	4.27469	4.27469	4.27469	4.27469	4.27469	4.27469	4.27469	4.27469	4.27469	8.74494	4.27469	6.7635	8.13096	4.27469	4.27469	4.27469	chr15	20662557	20663700	-	hsa_circ_0002830	circBase	NR_036432	HERC2P3	exonic	672
chr2:116066815-116101488+	-3.62383	7.5824	4.75253	0.0292553	0.490639	down	4.27469	4.27469	4.27469	4.27469	4.27469	4.27469	4.27469	4.27469	4.27469	4.27469	4.27469	6.7635	7.74875	8.10876	4.27469	8.43621	chr2	116066814	116101488	+	hsa_circ_0117102	circBase	NM_020868	DPP10	exonic	211
chrX:31164408-31201021-	-3.53411	7.56377	4.43538	0.0352013	0.490639	down	4.27469	4.27469	4.27469	4.27469	4.27469	4.27469	4.27469	4.27469	4.27469	9.71202	4.27469	4.27469	4.27469	4.27469	4.27469	4.27469	chrX	31164407	31201021	-		novel	NM_000109	DMD	exonic	1114
chr7:131252144-131257267+	-3.39328	7.53685	3.954	0.0467602	0.490639	down	4.27469	4.27469	4.27469	4.27469	4.27469	4.27469	4.27469	4.27469	4.27469	4.27469	4.27469	4.27469	4.27469	4.27469	4.27469	9.56064	chr7	131252143	131257267	+	hsa_circ_0133320	circBase	T333440	G078174	exonic	5124
chr9:115200711-115204050+	-2.94223	7.68216	4.34284	0.0371649	0.490639	down	4.27469	4.27469	4.27469	4.27469	4.27469	4.27469	4.27469	4.27469	4.27469	8.74494	4.27469	4.27469	4.27469	4.27469	7.08404	4.27469	chr9	115200710	115204050	+	hsa_circ_0088095	circBase	NM_032303	HSDL2	exonic	267
chr1:235498557-235506198+	-3.57511	7.69804	5.71575	0.0168133	0.490639	down	4.27469	4.27469	4.27469	4.27469	4.27469	4.27469	4.27469	4.27469	4.27469	4.27469	4.27469	4.27469	9.24445	7.20653	7.08404	4.27469	chr1	235498556	235506198	+	hsa_circ_0112501	circBase	T033448	G007566	exonic	7642
chr6:99887645-99913012-	-4.68992	8.00272	11.2273	0.000806014	0.233053	down	4.27469	4.27469	4.27469	4.27469	4.27469	4.27469	4.27469	4.27469	8.05701	7.51748	4.27469	4.27469	7.74875	8.10876	7.97728	9.70894	chr6	99887644	99913012	-	hsa_circ_0077425	circBase	NM_001080481	USP45	exonic	1053
chr17:37373063-37374426-	-2.38318	7.97953	4.126	0.042229	0.490639	down	4.27469	4.27469	4.27469	4.27469	4.27469	4.27469	4.27469	4.27469	4.27469	8.43919	4.27469	4.27469	4.27469	4.27469	4.27469	4.27469	chr17	37373062	37374426	-		novel	NM_198993	STAC2	exonic	496
chr2:100078958-100081447-	-4.24016	7.84473	8.61463	0.00333473	0.432811	down	4.27469	4.27469	4.27469	4.27469	4.27469	4.27469	4.27469	4.27469	4.27469	8.99708	4.27469	8.55658	4.27469	7.20653	4.27469	8.74192	chr2	100078957	100081447	-	hsa_circ_0001053	circBase	NM_016316	REV1	exonic	191	colorectal cancer, multiple sclerosis, ovarian cancer (OC)
chr7:120906281-120911484+	-3.35981	7.65242	4.90565	0.026769	0.490639	down	4.27469	4.27469	4.27469	4.27469	4.27469	4.27469	4.27469	4.27469	4.27469	4.27469	8.69701	4.27469	7.22729	7.72705	4.27469	4.27469	chr7	120906280	120911484	+		novel	NM_024913	CPED1	exonic	558
chr8:68018140-68028357+	-4.25664	7.9996	9.69263	0.00185009	0.359037	down	4.27469	4.27469	4.27469	4.27469	4.27469	4.27469	4.27469	4.27469	4.27469	9.21165	4.27469	4.27469	8.43283	4.27469	8.52482	7.51465	chr8	68018139	68028357	+	hsa_circ_0001806	circBase	NM_024790	CSPP1	exonic	432	Alzheimer's disease, B-cell lymphoma, Hodgkin's lymphoma, T-cell leukemia, autism spectrum disorder (ASD), breast cancer, chronic lymphocytic leukemia (CLL), chronic myeloid leukemia (CML), colorectal cancer, diffuse large B-cell lymphoma (DLBCL), follicular lymphoma (FL), gastric cancer (stomach cancer), glioma, hepatocellular carcinoma (HCC), kidney cancer, lung cancer, malignant lymphoma, mali…
chr5:54763697-54786942-	-3.20908	7.568	4.01513	0.0450937	0.490639	down	4.27469	4.27469	4.27469	4.27469	4.27469	4.27469	4.27469	4.27469	4.27469	4.27469	4.27469	4.27469	7.74875	4.27469	7.08404	8.43621	chr5	54763696	54786942	-	hsa_circ_0072493	circBase	NM_176895	PPAP2A	exonic	436
chr10:123600597-123683844-	-3.47285	7.55193	4.23071	0.0396988	0.490639	down	4.27469	4.27469	4.27469	4.27469	4.27469	4.27469	4.27469	4.27469	6.34157	4.27469	4.27469	7.6289	7.22729	4.27469	4.27469	8.74192	chr10	123600596	123683844	-	hsa_circ_0020246	circBase	NM_007041	ATE1	exonic	1051
chr1:248023919-248031365+	-3.68947	7.59641	4.99001	0.025494	0.490639	down	4.27469	4.27469	4.27469	4.27469	4.27469	4.27469	4.27469	4.27469	4.27469	4.27469	4.27469	8.16605	6.40256	9.22136	4.27469	4.27469	chr1	248023918	248031365	+	hsa_circ_0112887	circBase	NM_015431	TRIM58	exonic	451
chr20:16316571-16362775-	-3.51672	7.56095	4.39901	0.0359599	0.490639	down	4.27469	4.27469	4.27469	4.27469	4.27469	4.27469	4.27469	4.27469	9.31461	4.27469	4.27469	7.6289	4.27469	4.27469	4.27469	4.27469	chr20	16316570	16362775	-	hsa_circ_0114732	circBase	NM_024704	KIF16B	sense overlapping	46205
chr11:41244347-41244558-	-3.96982	7.66173	6.12626	0.0133188	0.490639	down	4.27469	4.27469	4.27469	4.27469	4.27469	4.27469	4.27469	4.27469	6.34157	4.27469	4.27469	6.7635	7.22729	9.05727	4.27469	8.43621	chr11	41244346	41244558	-	hsa_circ_0095814	circBase	ENST00000534577	LRRC4C	exonic	212
chr3:185797606-185798964-	-4.51936	7.81994	9.1783	0.00244902	0.385845	down	4.27469	4.27469	4.27469	4.27469	4.27469	4.27469	4.27469	4.27469	9.31461	8.74494	4.27469	4.27469	8.13096	7.72705	7.08404	6.6598	chr3	185797605	185798964	-	hsa_circ_0005286	circBase	NM_004454	ETV5	exonic	418
chr9:8504261-8528779-	-4.10672	7.69731	6.80386	0.00909612	0.490639	down	4.27469	4.27469	4.27469	4.27469	4.27469	4.27469	4.27469	4.27469	4.27469	4.27469	4.27469	4.27469	9.64794	8.87209	4.27469	4.27469	chr9	8504260	8528779	-	hsa_circ_0139096	circBase	NM_002839	PTPRD	exonic	1470
chr13:40268771-40301685+	-2.46582	8.24832	4.37995	0.0363641	0.490639	down	7.96985	4.27469	4.27469	6.89278	4.27469	4.27469	4.27469	4.27469	9.16747	8.43919	4.27469	7.6289	8.43283	7.20653	8.92078	8.74192	chr13	40268770	40301685	+	hsa_circ_0030034	circBase	NM_020751	COG6	exonic	752
chr1:42946132-42964587+	-3.45263	7.57976	4.47009	0.0344932	0.490639	down	4.27469	4.27469	4.27469	4.27469	4.27469	4.27469	4.27469	4.27469	4.27469	8.43919	4.27469	7.6289	7.74875	6.38419	4.27469	4.27469	chr1	42946131	42964587	+	hsa_circ_0113387	circBase	ENST00000428554	CCDC30	exonic	547
chr8:41832222-41839472-	-3.72808	7.83766	7.1821	0.00736345	0.490639	down	4.27469	4.27469	4.27469	4.27469	4.27469	4.27469	4.27469	4.27469	4.27469	8.74494	4.27469	4.27469	9.08027	4.27469	4.27469	4.27469	chr8	41832221	41839472	-	hsa_circ_0136548	circBase	ENST00000265713	KAT6A	exonic	773
chr19:53883975-53887309+	-2.44671	8.25966	3.86791	0.0492179	0.490639	down	4.27469	4.27469	4.27469	4.27469	4.27469	4.27469	4.27469	7.12273	8.05701	4.27469	8.30422	4.27469	6.40256	4.27469	7.97728	4.27469	chr19	53883974	53887309	+	hsa_circ_0109899	circBase	uc010ydx.2	ZNF765	intronic	3335
chr2:73659257-73718625+	-3.18604	7.7034	4.929	0.0264096	0.490639	down	4.27469	4.27469	4.27469	4.27469	4.27469	4.27469	4.27469	4.27469	4.27469	8.74494	4.27469	4.27469	4.27469	4.27469	7.97728	4.27469	chr2	73659256	73718625	+	hsa_circ_0120949	circBase	NR_046762	ALMS1-IT1	sense overlapping	59369
chr2:197777606-197786910-	-3.97265	7.83141	7.77315	0.00530284	0.490639	down	4.27469	4.27469	4.27469	4.27469	4.27469	4.27469	4.27469	4.27469	8.60659	4.27469	4.27469	6.7635	7.74875	4.27469	7.97728	8.0478	chr2	197777605	197786910	-	hsa_circ_0057608	circBase	ENST00000423035	PGAP1	exonic	586
chr8:92998352-93029591-	-3.6555	7.78433	6.61972	0.0100855	0.490639	down	4.27469	4.27469	4.27469	4.27469	4.27469	4.27469	4.27469	4.27469	8.35781	4.27469	4.27469	7.6289	8.13096	7.20653	4.27469	4.27469	chr8	92998351	93029591	-	hsa_circ_0084879	circBase	NM_004349	RUNX1T1	exonic	1191
chr1:29474592-29481422-	-3.74426	8.04882	8.24342	0.00409	0.474367	down	4.27469	4.27469	4.27469	4.27469	4.27469	4.27469	4.27469	4.27469	4.27469	4.27469	8.69701	4.27469	4.27469	8.41031	4.27469	8.0478	chr1	29474591	29481422	-	hsa_circ_0113013	circBase	NM_005626	SRSF4	sense overlapping	6831
chr1:51001041-51050483-	-2.97069	7.65468	4.25267	0.0391886	0.490639	down	4.27469	4.27469	4.27469	4.27469	4.27469	4.27469	4.27469	4.27469	4.27469	4.27469	4.27469	4.27469	7.74875	4.27469	4.27469	8.43621	chr1	51001040	51050483	-	hsa_circ_0012396	circBase	NM_007051	FAF1	exonic	654
chr7:91924203-91981956+	-2.60722	8.3579	4.68292	0.0304639	0.490639	down	4.27469	4.27469	4.27469	4.27469	4.27469	4.27469	4.27469	8.01889	4.27469	4.27469	4.27469	7.6289	7.74875	8.87209	8.92078	8.0478	chr7	91924202	91981956	+	hsa_circ_0002744	circBase	NM_019004	ANKIB1	exonic	1487
chr14:73614503-73614814+	-2.62198	8.62179	5.99741	0.0143269	0.490639	down	4.27469	4.27469	7.17941	4.27469	8.17087	4.27469	7.25417	4.27469	9.44812	8.99708	8.30422	8.8636	9.39185	7.20653	7.08404	9.39532	chr14	73614502	73614814	+	hsa_circ_0003848	circBase	NM_000021	PSEN1	exonic	222
chr10:5751493-5754881+	-2.84247	7.63022	3.84868	0.0497852	0.490639	down	4.27469	4.27469	4.27469	4.27469	4.27469	4.27469	4.27469	4.27469	4.27469	4.27469	9.00541	4.27469	4.27469	4.27469	4.27469	4.27469	chr10	5751492	5754881	+	hsa_circ_0002118	circBase	ENST00000473789	FAM208B	exonic	230		Duchenne muscular dystrophy (DMD), autism spectrum disorder (ASD), breast cancer, uveal melanoma
chr8:99538970-99608397-	-3.62125	8.45461	9.06774	0.00260158	0.397583	down	4.27469	4.27469	4.27469	4.27469	4.27469	4.27469	4.27469	4.27469	7.6765	4.27469	4.27469	9.33179	4.27469	6.38419	4.27469	4.27469	chr8	99538969	99608397	-	hsa_circ_0002798	circBase	NM_006281	STK3	exonic	633
chr5:110679722-110730480+	-3.4948	7.95267	6.25215	0.0124043	0.490639	down	6.80601	4.27469	4.27469	4.27469	4.27469	4.27469	4.27469	4.27469	4.27469	4.27469	4.27469	8.55658	6.40256	8.6596	4.27469	10.3744	chr5	110679721	110730480	+	hsa_circ_0127566	circBase	NM_001744	CAMK4	exonic	298
chr8:10102614-10177499+	-3.66785	7.59133	4.88995	0.0270134	0.490639	down	4.27469	4.27469	4.27469	4.27469	4.27469	4.27469	4.27469	4.27469	4.27469	6.66236	4.27469	6.7635	4.27469	4.27469	4.27469	9.56064	chr8	10102613	10177499	+	hsa_circ_0135286	circBase	NM_012331	MSRA	exonic	332
chr1:39835702-39838268+	-3.68503	7.79451	6.76178	0.00931309	0.490639	down	4.27469	4.27469	4.27469	4.27469	4.27469	4.27469	4.27469	4.27469	8.60659	4.27469	4.27469	6.7635	8.43283	4.27469	7.08404	4.27469	chr1	39835701	39838268	+	hsa_circ_0113297	circBase	NM_012090	MACF1	exonic	275
chr15:25207261-25213229+	-3.90753	7.74266	6.83065	0.00896065	0.490639	down	4.27469	4.27469	4.27469	4.27469	4.27469	4.27469	4.27469	4.27469	4.27469	4.27469	4.27469	7.6289	8.13096	8.6596	4.27469	8.0478	chr15	25207260	25213229	+	hsa_circ_0034102	circBase	NM_003097	SNRPN	exonic	247
chr1:38820192-38820768+	-3.41789	7.5417	4.04696	0.0442509	0.490639	down	4.27469	4.27469	4.27469	4.27469	4.27469	4.27469	4.27469	4.27469	8.05701	4.27469	4.27469	6.7635	4.27469	4.27469	4.27469	8.74192	chr1	38820191	38820768	+	hsa_circ_0113257	circBase	T008410	G001795	antisense	577
chr14:55168780-55169298+	-2.8075	9.20954	8.09722	0.00443331	0.490639	down	4.27469	4.27469	4.27469	4.27469	4.27469	7.15002	4.27469	8.96403	6.34157	10.5451	4.27469	4.27469	9.64794	9.05727	9.48641	8.43621	chr14	55168779	55169298	+	hsa_circ_0004846	circBase	NM_015589	SAMD4A	exonic	519
chr5:11082808-11098860-	-4.23245	7.73202	7.44329	0.00636735	0.490639	down	4.27469	4.27469	4.27469	4.27469	4.27469	4.27469	4.27469	4.27469	4.27469	8.05072	4.27469	4.27469	7.74875	7.72705	4.27469	9.56064	chr5	11082807	11098860	-	hsa_circ_0127571	circBase	NM_001332	CTNND2	exonic	325
chr5:90261232-90281339+	-3.45056	7.54776	4.15652	0.0414745	0.490639	down	4.27469	4.27469	4.27469	4.27469	4.27469	4.27469	4.27469	4.27469	4.27469	6.66236	4.27469	4.27469	4.27469	7.72705	4.27469	8.99404	chr5	90261231	90281339	+	hsa_circ_0073351	circBase	NM_032119	ADGRV1	exonic	296
chr2:233612325-233626146+	-2.95295	8.49658	6.73451	0.00945652	0.490639	down	4.27469	4.27469	4.27469	4.27469	6.76774	4.27469	4.27469	8.56752	4.27469	4.27469	4.27469	8.16605	10.0542	7.20653	9.70323	10.2827	chr2	233612324	233626146	+	hsa_circ_0003341	circBase	NM_015575	GIGYF2	exonic	491
chr3:24338717-24378862-	-4.23577	7.81554	8.31586	0.00393004	0.466668	down	4.27469	4.27469	4.27469	4.27469	4.27469	4.27469	4.27469	4.27469	4.27469	8.99708	4.27469	4.27469	8.43283	4.27469	9.23114	4.27469	chr3	24338716	24378862	-	hsa_circ_0123348	circBase	NM_001128176	THRB	exonic	218
chr4:62812632-62863983+	-3.39453	7.53747	3.97048	0.0463047	0.490639	down	4.27469	4.27469	4.27469	4.27469	4.27469	4.27469	4.27469	4.27469	4.27469	8.43919	4.27469	4.27469	4.27469	8.41031	4.27469	6.6598	chr4	62812631	62863983	+	hsa_circ_0126764	circBase	NM_015236	ADGRL3	exonic	976
chr5:80063752-80088663+	-2.59538	8.28216	4.53282	0.0332507	0.490639	down	4.27469	4.27469	4.27469	4.27469	7.63356	4.27469	4.27469	4.27469	8.35781	6.66236	4.27469	8.16605	6.40256	4.27469	4.27469	9.39532	chr5	80063751	80088663	+	hsa_circ_0073177	circBase	NM_002439	MSH3	exonic	759
chr13:100982815-101020828+	-3.174	7.76366	5.33404	0.0209129	0.490639	down	4.27469	4.27469	4.27469	4.27469	4.27469	4.27469	4.27469	4.27469	4.27469	4.27469	4.27469	7.6289	4.27469	7.72705	4.27469	8.0478	chr13	100982814	101020828	+	hsa_circ_0030771	circBase	NM_000282	PCCA	exonic	317
chr17:8473038-8480656-	-3.63852	8.79282	9.9404	0.0016169	0.346185	down	4.27469	4.27469	4.27469	4.27469	6.76774	4.27469	4.27469	4.27469	4.27469	4.27469	4.27469	4.27469	7.74875	8.6596	7.08404	10.1848	chr17	8473037	8480656	-	hsa_circ_0042049	circBase	NM_005964	MYH10	exonic	196
chr13:79908479-79918929-	-4.47952	7.80767	8.88098	0.00288157	0.413633	down	4.27469	4.27469	4.27469	4.27469	4.27469	4.27469	4.27469	4.27469	4.27469	4.27469	10.7321	4.27469	4.27469	4.27469	4.27469	4.27469	chr13	79908478	79918929	-	hsa_circ_0100945	circBase	NM_022118	RBM26	exonic	762
chr18:48573290-48593557+	-3.85274	7.68868	6.15393	0.013112	0.490639	down	4.27469	4.27469	4.27469	4.27469	4.27469	4.27469	4.27469	4.27469	4.27469	7.51748	9.00541	4.27469	7.74875	4.27469	7.08404	6.6598	chr18	48573289	48593557	+	hsa_circ_0108590	circBase	NM_005359	SMAD4	exonic	1435
chr10:93841077-93940776-	-3.66322	7.59054	4.88171	0.0271427	0.490639	down	4.27469	4.27469	4.27469	4.27469	4.27469	4.27469	4.27469	4.27469	8.35781	6.66236	4.27469	4.27469	6.40256	4.27469	7.08404	8.43621	chr10	93841076	93940776	-	hsa_circ_0094449	circBase	NM_014912	CPEB3	exonic	704
chr18:8113484-8143777+	-3.27846	9.06329	10.1651	0.00143127	0.320426	down	4.27469	4.27469	4.27469	7.77022	4.27469	7.15002	7.25417	4.27469	9.16747	8.74494	7.76277	8.55658	10.1402	9.36867	8.92078	8.99404	chr18	8113483	8143777	+	hsa_circ_0002872	circBase	NM_002845	PTPRM	exonic	444
chr8:71550050-71556478-	-3.01396	7.66729	4.39463	0.0360522	0.490639	down	4.27469	4.27469	4.27469	4.27469	4.27469	4.27469	4.27469	4.27469	6.34157	4.27469	4.27469	4.27469	4.27469	8.10876	7.97728	4.27469	chr8	71550049	71556478	-	hsa_circ_0137077	circBase	ENST00000522447	LACTB2	exonic	499
chr8:68930081-68942893+	-2.83972	7.63526	3.94383	0.0470435	0.490639	down	4.27469	4.27469	4.27469	4.27469	4.27469	4.27469	4.27469	4.27469	7.6765	6.66236	4.27469	4.27469	7.22729	6.38419	4.27469	4.27469	chr8	68930080	68942893	+	hsa_circ_0084708	circBase	NM_024870	PREX2	exonic	564
chr10:116975455-117027921+	-4.2437	7.73524	7.50611	0.00614901	0.490639	down	4.27469	4.27469	4.27469	4.27469	4.27469	4.27469	4.27469	4.27469	4.27469	7.51748	4.27469	7.6289	6.40256	8.41031	4.27469	9.39532	chr10	116975454	117027921	+	hsa_circ_0092774	circBase	NM_207303	ATRNL1	exonic	752
chr6:69943182-69949118+	-5.15849	8.08373	13.6258	0.000223098	0.142017	down	4.27469	4.27469	4.27469	4.27469	4.27469	4.27469	4.27469	4.27469	7.15823	8.74494	4.27469	7.6289	9.64794	7.72705	4.27469	9.9664	chr6	69943181	69949118	+	hsa_circ_0076952	circBase	NM_001704	ADGRB3	exonic	334
chrX:139865825-139865989+	-3.97183	7.77278	7.26791	0.00701973	0.490639	down	4.27469	4.27469	4.27469	4.27469	4.27469	4.27469	4.27469	4.27469	4.27469	9.21165	4.27469	4.27469	8.43283	6.38419	4.27469	7.51465	chrX	139865824	139865989	+		novel	uc004fbf.1	AK054921	sense overlapping	165
chr9:87317074-87325706+	-2.79877	9.43985	9.4607	0.00209921	0.378732	down	4.27469	4.27469	4.27469	9.01328	8.17087	7.15002	7.25417	4.27469	9.57032	9.21165	4.27469	9.6847	10.5698	10.0308	10.2077	10.1848	chr9	87317073	87325706	+	hsa_circ_0139142	circBase	NM_001007097	NTRK2	exonic	371
chr1:109336204-109342927+	-3.10886	7.95655	5.94678	0.0147442	0.490639	down	4.27469	4.27469	4.27469	4.27469	4.27469	4.27469	4.27469	4.27469	4.27469	4.27469	4.27469	7.6289	7.74875	4.27469	7.97728	4.27469	chr1	109336203	109342927	+	hsa_circ_0110319	circBase	NM_007269	STXBP3	exonic	572
chr7:24663285-24690331+	-2.47776	9.02078	6.94144	0.00842212	0.490639	down	4.27469	4.27469	9.70687	4.27469	4.27469	7.15002	4.27469	7.12273	10.062	8.74494	4.27469	10.408	10.7445	10.3474	7.08404	8.99404	chr7	24663284	24690331	+	hsa_circ_0001685	circBase	NM_016447	MPP6	exonic	653
chr13:20439611-20530751+	-3.5241	7.68055	5.3986	0.0201529	0.490639	down	4.27469	4.27469	4.27469	4.27469	4.27469	4.27469	4.27469	4.27469	4.27469	4.27469	9.00541	4.27469	4.27469	4.27469	8.52482	4.27469	chr13	20439610	20530751	+	hsa_circ_0099977	circBase	ENST00000459056	snoU13	sense overlapping	91141
chr2:72692289-72707879-	-3.66901	7.84624	7.06956	0.00784043	0.490639	down	4.27469	4.27469	4.27469	4.27469	4.27469	4.27469	4.27469	4.27469	4.27469	4.27469	4.27469	8.8636	7.22729	8.41031	4.27469	4.27469	chr2	72692288	72707879	-	hsa_circ_0120921	circBase	NM_015189	EXOC6B	exonic	315
chr15:59179174-59179739-	-3.63956	7.65296	5.39869	0.0201519	0.490639	down	4.27469	4.27469	4.27469	4.27469	4.27469	4.27469	4.27469	4.27469	4.27469	4.27469	8.30422	9.1166	6.40256	4.27469	4.27469	4.27469	chr15	59179173	59179739	-	hsa_circ_0000604	circBase	NM_024755	SLTM	exonic	460
chr19:34922766-34929671+	-2.51205	9.1089	5.50276	0.0189865	0.490639	down	4.27469	4.27469	4.27469	4.27469	4.27469	7.15002	4.27469	7.12273	4.27469	4.27469	4.27469	4.27469	7.74875	4.27469	8.92078	9.56064	chr19	34922765	34929671	+	hsa_circ_0004956	circBase	NM_005499	UBA2	exonic	359
chr8:51351103-51363289+	-2.93645	8.0055	4.94404	0.0261808	0.490639	down	7.6755	4.27469	4.27469	4.27469	4.27469	4.27469	4.27469	4.27469	8.60659	9.21165	4.27469	8.8636	7.74875	9.36867	4.27469	4.27469	chr8	51351102	51363289	+	hsa_circ_0136693	circBase	NM_018967	SNTG1	exonic	201
chr5:112868576-112878200+	-3.01889	7.68498	4.52697	0.0333646	0.490639	down	4.27469	4.27469	4.27469	4.27469	4.27469	4.27469	4.27469	4.27469	4.27469	4.27469	4.27469	6.7635	7.22729	4.27469	4.27469	8.43621	chr5	112868575	112878200	+	hsa_circ_0127647	circBase	NM_022828	YTHDC2	exonic	820
chr10:96018557-96018907+	-2.44135	7.9	4.08486	0.0432691	0.490639	down	4.27469	4.27469	4.27469	4.27469	4.27469	4.27469	4.27469	4.27469	4.27469	4.27469	4.27469	4.27469	7.22729	4.27469	7.97728	4.27469	chr10	96018556	96018907	+	hsa_circ_0019230	circBase	NM_016341	PLCE1	exonic	260
chr6:54001513-54054712+	-4.25761	7.73926	7.57598	0.00591512	0.490639	down	4.27469	4.27469	4.27469	4.27469	4.27469	4.27469	4.27469	4.27469	4.27469	4.27469	4.27469	9.6847	6.40256	7.20653	4.27469	8.74192	chr6	54001512	54054712	+		novel	NM_001281746	MLIP	exonic	1944
chr7:8257935-8275635-	-5.18091	8.07214	13.6172	0.000224122	0.142017	down	4.27469	4.27469	4.27469	4.27469	4.27469	4.27469	4.27469	4.27469	4.27469	8.05072	4.27469	9.1166	9.08027	9.7374	4.27469	9.20859	chr7	8257934	8275635	-	hsa_circ_0079422	circBase	NM_004968	ICA1	exonic	658
chr12:27521195-27543172+	-3.77913	7.6452	5.59275	0.0180349	0.490639	down	4.27469	4.27469	4.27469	4.27469	4.27469	4.27469	4.27469	4.27469	4.27469	4.27469	4.27469	8.16605	8.43283	4.27469	7.97728	7.51465	chr12	27521194	27543172	+	hsa_circ_0025721	circBase	NM_020183	ARNTL2	exonic	888
chrX:53641495-53642796-	-3.88322	8.51306	10.1633	0.00143268	0.320426	down	4.27469	4.27469	4.27469	4.27469	6.76774	4.27469	4.27469	4.27469	7.15823	8.74494	4.27469	8.8636	7.22729	9.22136	8.92078	6.6598	chrX	53641494	53642796	-	hsa_circ_0007817	circBase	NM_031407	HUWE1	exonic	304
chr11:128993341-129034322-	-2.51732	9.80389	9.4093	0.00215888	0.381549	down	9.8838	4.27469	9.02716	8.7048	7.63356	7.15002	7.25417	4.27469	10.062	9.56371	8.69701	10.0912	11.8427	11.1455	7.97728	12.0876	chr11	128993340	129034322	-	hsa_circ_0007843	circBase	NM_001142685	ARHGAP32	exonic	286
chr16:14645878-14687235-	-3.556	7.59824	4.80147	0.0284354	0.490639	down	4.27469	4.27469	4.27469	4.27469	4.27469	4.27469	4.27469	4.27469	4.27469	4.27469	4.27469	4.27469	4.27469	9.50233	7.08404	4.27469	chr16	14645877	14687235	-	hsa_circ_0037957	circBase	NM_002582	PARN	exonic	640
chr12:80187643-80215970-	-3.17572	7.72014	5.0468	0.0246714	0.490639	down	4.27469	4.27469	4.27469	4.27469	4.27469	4.27469	4.27469	4.27469	4.27469	4.27469	4.27469	7.6289	8.43283	4.27469	7.08404	4.27469	chr12	80187642	80215970	-	hsa_circ_0099295	circBase	NM_002480	PPP1R12A	exonic	1857
chr18:33606863-33613800-	-3.45432	8.48737	8.13712	0.00433681	0.490639	down	4.27469	4.27469	4.27469	4.27469	4.27469	7.15002	4.27469	4.27469	9.16747	4.27469	4.27469	8.16605	8.89498	8.6596	4.27469	4.27469	chr18	33606862	33613800	-	hsa_circ_0000842	circBase	NM_018170	RPRD1A	exonic	638
chr15:35219236-35231014-	-3.20898	7.59889	4.26917	0.0388098	0.490639	down	4.27469	4.27469	4.27469	4.27469	4.27469	4.27469	4.27469	4.27469	7.15823	4.27469	4.27469	4.27469	8.43283	6.38419	7.08404	4.27469	chr15	35219235	35231014	-	hsa_circ_0103353	circBase	NM_014691	AQR	exonic	477
chr15:43075617-43109295-	-3.78045	7.89097	7.62495	0.00575663	0.490639	down	4.27469	4.27469	4.27469	4.27469	4.27469	4.27469	4.27469	4.27469	4.27469	4.27469	4.27469	4.27469	8.89498	7.20653	7.97728	7.51465	chr15	43075616	43109295	-	hsa_circ_0103524	circBase	NM_173500	TTBK2	exonic	660
chr6:157731856-157734490-	-3.63397	7.5842	4.77532	0.0288704	0.490639	down	4.27469	4.27469	4.27469	4.27469	4.27469	4.27469	4.27469	4.27469	7.15823	8.99708	4.27469	8.16605	4.27469	4.27469	4.27469	4.27469	chr6	157731855	157734490	-		novel	ENST00000400788	TMEM242	intronic	2635
chr1:118424445-118463047-	-3.11562	7.61149	4.21743	0.0400107	0.490639	down	4.27469	4.27469	4.27469	4.27469	4.27469	4.27469	4.27469	4.27469	4.27469	4.27469	4.27469	7.6289	8.43283	4.27469	4.27469	6.6598	chr1	118424444	118463047	-	hsa_circ_0013751	circBase	NM_017686	GDAP2	exonic	1369
chr2:136360070-136362586+	-3.37329	7.68096	5.17719	0.0228853	0.490639	down	4.27469	4.27469	4.27469	4.27469	4.27469	4.27469	4.27469	4.27469	4.27469	4.27469	4.27469	4.27469	8.13096	8.10876	7.08404	6.6598	chr2	136360069	136362586	+	hsa_circ_0056558	circBase	NM_015361	R3HDM1	exonic	420
chr10:133106474-133107562-	-3.56449	7.57009	4.54599	0.0329959	0.490639	down	4.27469	4.27469	4.27469	4.27469	4.27469	4.27469	4.27469	4.27469	4.27469	6.66236	4.27469	4.27469	8.13096	4.27469	4.27469	8.99404	chr10	133106473	133107562	-	hsa_circ_0093116	circBase	NM_174937	TCERG1L	exonic	328
chr15:72300167-72320134-	-5.15704	8.73505	17.7309	2.54454e-05	0.041317	down	4.27469	4.27469	4.27469	4.27469	4.27469	4.27469	4.27469	4.27469	8.81871	8.05072	4.27469	7.6289	7.74875	7.20653	10.0583	8.99404	chr15	72300166	72320134	-	hsa_circ_0007266	circBase	NM_006901	MYO9A	exonic	445
chr5:38481401-38530768-	-4.60373	8.09165	11.5234	0.000687258	0.22468	down	4.27469	4.27469	4.27469	4.27469	4.27469	4.27469	4.27469	4.27469	8.60659	8.99708	4.27469	8.16605	8.43283	4.27469	8.52482	4.27469	chr5	38481400	38530768	-	hsa_circ_0129039	circBase	NM_002310	LIFR	sense overlapping	49368
chr1:211192206-211264032-	-3.75344	7.61056	5.24041	0.0220681	0.490639	down	4.27469	4.27469	4.27469	4.27469	4.27469	4.27469	4.27469	4.27469	7.6765	4.27469	4.27469	4.27469	9.08027	4.27469	4.27469	8.0478	chr1	211192205	211264032	-	hsa_circ_0111832	circBase	NM_002238	KCNH1	exonic	641
chr14:89192885-89212627-	-4.0576	7.96998	8.88087	0.00288174	0.413633	down	4.27469	4.27469	4.27469	4.27469	4.27469	4.27469	4.27469	4.27469	4.27469	4.27469	4.27469	8.8636	4.27469	7.72705	4.27469	9.20859	chr14	89192884	89212627	-	hsa_circ_0032876	circBase	NM_183387	EML5	exonic	830
chr1:44386076-44387310+	-3.39312	7.68849	5.25681	0.0218611	0.490639	down	4.27469	4.27469	4.27469	4.27469	4.27469	4.27469	4.27469	4.27469	4.27469	4.27469	4.27469	4.27469	4.27469	4.27469	4.27469	9.56064	chr1	44386075	44387310	+	hsa_circ_0007205	circBase	ENST00000361812	ST3GAL3	intronic	1235
chr6:17539500-17543374+	-3.73483	8.0144	8.0991	0.00442872	0.490639	down	4.27469	4.27469	4.27469	4.27469	4.27469	4.27469	4.27469	4.27469	9.0036	4.27469	7.76277	4.27469	4.27469	4.27469	4.27469	8.0478	chr6	17539499	17543374	+	hsa_circ_0007960	circBase	NM_006366	CAP2	exonic	573
chr10:123596233-123683844-	-3.56525	7.57051	4.55846	0.0327565	0.490639	down	4.27469	4.27469	4.27469	4.27469	4.27469	4.27469	4.27469	4.27469	8.60659	4.27469	4.27469	4.27469	7.22729	4.27469	4.27469	8.43621	chr10	123596232	123683844	-	hsa_circ_0092994	circBase	NM_007041	ATE1	exonic	1151
chr12:71050484-71056385-	-3.56423	7.57003	4.54515	0.0330121	0.490639	down	4.27469	4.27469	4.27469	4.27469	4.27469	4.27469	4.27469	4.27469	4.27469	4.27469	4.27469	4.27469	8.13096	4.27469	4.27469	9.20859	chr12	71050483	71056385	-	hsa_circ_0099153	circBase	NM_002849	PTPRR	exonic	383
chr7:91682040-91695860+	-2.87506	7.6301	3.9381	0.0472041	0.490639	down	4.27469	4.27469	4.27469	4.27469	4.27469	4.27469	4.27469	4.27469	4.27469	4.27469	4.27469	4.27469	4.27469	4.27469	4.27469	8.99404	chr7	91682039	91695860	+	hsa_circ_0135022	circBase	NM_005751	AKAP9	exonic	962
chr12:45059267-45108524-	-3.87431	7.63824	5.71064	0.0168624	0.490639	down	4.27469	4.27469	4.27469	4.27469	4.27469	4.27469	4.27469	4.27469	7.6765	9.56371	4.27469	4.27469	4.27469	7.20653	4.27469	4.27469	chr12	45059266	45108524	-	hsa_circ_0098587	circBase	NM_006159	NELL2	exonic	450
chr6:170846322-170858201-	-6.87973	9.16848	32.4508	1.22246e-08	0.000317596	down	4.27469	4.27469	4.27469	4.27469	4.27469	4.27469	4.27469	4.27469	10.2925	10.2858	4.27469	9.51901	11.1277	10.0308	7.08404	11.2715	chr6	170846321	170858201	-	hsa_circ_0078784	circBase	NM_002793	PSMB1	exonic	427
chr10:28872328-28884970+	-3.57697	7.91732	7.16737	0.00742417	0.490639	down	4.27469	4.27469	4.27469	4.27469	4.27469	4.27469	4.27469	4.27469	7.15823	4.27469	4.27469	4.27469	8.13096	6.38419	7.97728	7.51465	chr10	28872327	28884970	+	hsa_circ_0007503	circBase	NM_016628	WAC	exonic	645
chr5:38991051-39003724-	-2.61182	8.20676	4.35477	0.0369054	0.490639	down	4.27469	4.27469	4.27469	4.27469	4.27469	8.0482	4.27469	4.27469	8.35781	8.05072	4.27469	4.27469	6.40256	4.27469	7.08404	9.70894	chr5	38991050	39003724	-	hsa_circ_0006157	circBase	NM_152756	RICTOR	exonic	388
chr20:45874752-45878183-	-3.32964	7.55637	4.1031	0.0428046	0.490639	down	4.27469	4.27469	4.27469	4.27469	4.27469	4.27469	4.27469	4.27469	9.16747	4.27469	4.27469	4.27469	4.27469	7.20653	4.27469	4.27469	chr20	45874751	45878183	-	hsa_circ_0001163	circBase	NM_012408	ZMYND8	exonic	663	colorectal cancer, multiple sclerosis, ovarian cancer (OC)
chr13:35615070-35644989+	-4.47733	7.83002	9.1743	0.00245438	0.385845	down	4.27469	4.27469	4.27469	4.27469	4.27469	4.27469	4.27469	4.27469	9.16747	4.27469	4.27469	8.16605	9.24445	7.20653	4.27469	6.6598	chr13	35615069	35644989	+	hsa_circ_0029976	circBase	NM_015678	NBEA	exonic	1277
chr16:53907698-53968021+	-2.36654	8.75835	5.5873	0.0180912	0.490639	down	4.27469	4.27469	8.07972	4.27469	8.56148	8.59757	4.27469	4.27469	9.44812	8.43919	4.27469	7.6289	10.1402	10.3474	4.27469	10.619	chr16	53907697	53968021	+	hsa_circ_0039400	circBase	NM_001080432	FTO	exonic	469
chr4:3088666-3109150+	-3.02217	8.39101	6.32019	0.0119371	0.490639	down	4.27469	4.27469	4.27469	4.27469	6.76774	7.15002	4.27469	4.27469	4.27469	8.43919	4.27469	4.27469	9.64794	8.10876	8.52482	8.0478	chr4	3088665	3109150	+	hsa_circ_0001392	circBase	ENST00000355072	HTT	exonic	484
chr4:123848789-123900541+	-3.41516	7.87833	6.52091	0.0106613	0.490639	down	4.27469	4.27469	4.27469	4.27469	4.27469	4.27469	4.27469	4.27469	4.27469	9.21165	4.27469	4.27469	6.40256	4.27469	7.08404	4.27469	chr4	123848788	123900541	+	hsa_circ_0125233	circBase	NM_145207	SPATA5	exonic	1706
chr3:33557515-33580434-	-2.90021	7.6234	3.96268	0.0465195	0.490639	down	4.27469	4.27469	4.27469	4.27469	4.27469	4.27469	4.27469	4.27469	4.27469	4.27469	4.27469	4.27469	8.43283	4.27469	4.27469	7.51465	chr3	33557514	33580434	-	hsa_circ_0123548	circBase	NM_015097	CLASP2	exonic	706
chr2:97907003-97915382+	-4.09496	7.92925	8.7934	0.00302323	0.418312	down	4.27469	4.27469	4.27469	4.27469	4.27469	4.27469	4.27469	4.27469	9.0036	8.74494	4.27469	7.6289	4.27469	6.38419	4.27469	6.6598	chr2	97907002	97915382	+		novel	NM_001164315	ANKRD36	exonic	1631
chr1:8601273-8617582-	-4.71942	8.55459	14.647	0.000129642	0.0990614	down	4.27469	4.27469	4.27469	6.89278	4.27469	4.27469	4.27469	4.27469	8.35781	9.21165	4.27469	9.33179	8.68233	10.0308	4.27469	10.1848	chr1	8601272	8617582	-	hsa_circ_0002158	circBase	NM_012102	RERE	exonic	308
chr3:140997184-141006295+	-3.41947	7.67551	5.23333	0.022158	0.490639	down	4.27469	4.27469	4.27469	4.27469	4.27469	4.27469	4.27469	4.27469	8.35781	4.27469	4.27469	4.27469	8.13096	4.27469	4.27469	7.51465	chr3	140997183	141006295	+	hsa_circ_0122173	circBase	NM_152282	PXYLP1	exonic	426
chr18:76856476-76914555+	-4.56568	8.27047	12.3934	0.000430856	0.175289	down	4.27469	4.27469	4.27469	4.27469	4.27469	4.27469	4.27469	4.27469	8.35781	8.05072	4.27469	6.7635	7.22729	6.38419	8.52482	9.20859	chr18	76856475	76914555	+	hsa_circ_0004057	circBase	NM_198531	ATP9B	exonic	659
chr4:106640217-106650656+	-3.4346	7.54516	4.11526	0.0424979	0.490639	down	4.27469	4.27469	4.27469	4.27469	4.27469	4.27469	4.27469	4.27469	4.27469	4.27469	4.27469	4.27469	8.89498	7.20653	4.27469	7.51465	chr4	106640216	106650656	+	hsa_circ_0004231	circBase	NM_024751	GSTCD	exonic	814
chr18:19116003-19148055-	-4.0089	7.99471	8.86173	0.00291211	0.413804	down	4.27469	4.27469	4.27469	4.27469	4.27469	4.27469	4.27469	4.27469	4.27469	8.05072	4.27469	6.7635	8.13096	8.10876	7.97728	6.6598	chr18	19116002	19148055	-	hsa_circ_0008520	circBase	NM_052911	ESCO1	exonic	657
chr9:7046862-7049200+	-3.39142	7.56861	4.28713	0.0384019	0.490639	down	4.27469	4.27469	4.27469	4.27469	4.27469	4.27469	4.27469	4.27469	4.27469	6.66236	7.76277	4.27469	4.27469	8.87209	4.27469	4.27469	chr9	7046861	7049200	+	hsa_circ_0086343	circBase	NM_015061	KDM4C	exonic	165
chr14:33684388-33684793+	-5.654	8.60108	19.8924	8.19247e-06	0.0171377	down	4.27469	4.27469	4.27469	4.27469	4.27469	4.27469	4.27469	4.27469	8.60659	8.74494	4.27469	9.83331	10.298	8.6596	4.27469	8.99404	chr14	33684387	33684793	+	hsa_circ_0101677	circBase	NM_173159	NPAS3	exonic	296
chr3:188202380-188242575+	-3.45297	7.78167	6.09143	0.0135839	0.490639	down	4.27469	4.27469	4.27469	4.27469	4.27469	4.27469	4.27469	4.27469	6.34157	8.43919	4.27469	7.6289	7.74875	4.27469	4.27469	4.27469	chr3	188202379	188242575	+	hsa_circ_0006517	circBase	NM_005578	LPP	exonic	236
chr17:36351936-36353765-	-3.7658	7.74906	6.57717	0.0103295	0.490639	down	4.27469	4.27469	4.27469	4.27469	4.27469	4.27469	4.27469	4.27469	8.60659	4.27469	4.27469	4.27469	7.22729	7.20653	4.27469	8.43621	chr17	36351935	36353765	-	hsa_circ_0004457	circBase	ENST00000518004	RP11-1407O15.2	exonic	331
chr7:129297183-129330386+	-3.91986	7.64948	5.91189	0.015039	0.490639	down	4.27469	4.27469	4.27469	4.27469	4.27469	4.27469	4.27469	4.27469	4.27469	4.27469	4.27469	4.27469	9.86535	4.27469	4.27469	7.51465	chr7	129297182	129330386	+	hsa_circ_0082306	circBase	NM_001040110	NRF1	exonic	615
chr12:27183091-27199165+	-3.65929	7.58953	4.86122	0.0274669	0.490639	down	4.27469	4.27469	4.27469	4.27469	4.27469	4.27469	4.27469	4.27469	4.27469	9.21165	4.27469	4.27469	4.27469	4.27469	4.27469	8.43621	chr12	27183090	27199165	+		novel	NM_004264	MED21	sense overlapping	16075
chr18:18945988-18983955+	-3.62598	7.99208	7.69648	0.00553286	0.490639	down	4.27469	4.27469	4.27469	4.27469	4.27469	4.27469	4.27469	4.27469	4.27469	4.27469	4.27469	4.27469	9.08027	8.41031	4.27469	4.27469	chr18	18945987	18983955	+	hsa_circ_0003653	circBase	NM_001142966	GREB1L	exonic	951
chr13:79209245-79219132-	-3.69678	7.59775	5.00763	0.0252359	0.490639	down	4.27469	4.27469	4.27469	4.27469	4.27469	4.27469	4.27469	4.27469	7.6765	8.99708	4.27469	4.27469	4.27469	4.27469	4.27469	8.0478	chr13	79209244	79219132	-	hsa_circ_0000498	circBase	NM_024546	RNF219	exonic	566	colorectal cancer, multiple sclerosis, ovarian cancer (OC)
chr1:98144651-98187227-	-2.5088	8.16871	4.31206	0.0378431	0.490639	down	4.27469	4.27469	8.62986	4.27469	4.27469	4.27469	4.27469	4.27469	9.44812	7.51748	4.27469	8.8636	9.39185	8.41031	4.27469	8.74192	chr1	98144650	98187227	-	hsa_circ_0114604	circBase	NM_000110	DPYD	exonic	529
chr2:40366541-40405633-	-6.27502	8.66586	24.1045	9.12467e-07	0.00395098	down	4.27469	4.27469	4.27469	4.27469	4.27469	4.27469	4.27469	4.27469	4.27469	9.84649	4.27469	9.6847	8.89498	10.3474	4.27469	11.2715	chr2	40366540	40405633	-	hsa_circ_0120050	circBase	NM_021097	SLC8A1	exonic	737
chr2:186903058-186951097-	-3.19535	7.64766	4.6089	0.0318064	0.490639	down	4.27469	4.27469	4.27469	4.27469	4.27469	4.27469	4.27469	4.27469	8.05701	4.27469	4.27469	7.6289	6.40256	7.20653	4.27469	4.27469	chr2	186903057	186951097	-	hsa_circ_0118319	circBase	T204351	G047244	exonic	48040
chr7:70227856-70242160+	-3.03342	8.04576	5.12293	0.0236118	0.490639	down	4.27469	4.27469	4.27469	4.27469	4.27469	8.0482	4.27469	4.27469	7.15823	8.74494	4.27469	9.96802	8.68233	4.27469	4.27469	8.0478	chr7	70227855	70242160	+	hsa_circ_0134584	circBase	NM_015570	AUTS2	exonic	1262
chr1:10380101-10384953+	-4.14669	7.70794	6.97722	0.00825539	0.490639	down	4.27469	4.27469	4.27469	4.27469	4.27469	4.27469	4.27469	4.27469	4.27469	8.43919	4.27469	4.27469	6.40256	4.27469	4.27469	9.8434	chr1	10380100	10384953	+	hsa_circ_0110258	circBase	NM_015074	KIF1B	exonic	560
chr12:66909399-66923694-	-4.12123	7.70113	6.86677	0.00878132	0.490639	down	4.27469	4.27469	4.27469	4.27469	4.27469	4.27469	4.27469	4.27469	8.35781	8.74494	4.27469	4.27469	8.13096	7.72705	4.27469	6.6598	chr12	66909398	66923694	-	hsa_circ_0099050	circBase	NM_021150	GRIP1	exonic	306
chr11:63426233-63426724-	-2.78988	7.68911	4.08189	0.0433452	0.490639	down	4.27469	4.27469	4.27469	4.27469	4.27469	4.27469	4.27469	4.27469	4.27469	4.27469	4.27469	8.55658	4.27469	4.27469	7.08404	4.27469	chr11	63426232	63426724	-	hsa_circ_0022601	circBase	NM_015459	ATL3	exonic	359
chr6:111708968-111795682-	-4.03657	7.78264	7.50814	0.00614208	0.490639	down	4.27469	4.27469	4.27469	4.27469	4.27469	4.27469	4.27469	4.27469	4.27469	4.27469	4.27469	8.8636	4.27469	8.6596	7.08404	8.0478	chr6	111708967	111795682	-	hsa_circ_0130363	circBase	NM_002912	REV3L	sense overlapping	86715
chr9:3012924-3053412-	-4.02537	7.67575	6.3864	0.0114998	0.490639	down	4.27469	4.27469	4.27469	4.27469	4.27469	4.27469	4.27469	4.27469	8.05701	8.74494	4.27469	7.6289	4.27469	8.10876	4.27469	6.6598	chr9	3012923	3053412	-	hsa_circ_0138607	circBase	T354997	G083661	exonic	40489
chr10:24918925-24924032-	-3.35823	7.56282	4.20181	0.0403809	0.490639	down	4.27469	4.27469	4.27469	4.27469	4.27469	4.27469	4.27469	4.27469	8.05701	4.27469	4.27469	4.27469	8.13096	7.72705	4.27469	4.27469	chr10	24918924	24924032	-	hsa_circ_0093355	circBase	NM_020824	ARHGAP21	exonic	227
chr4:123111155-123122281+	-3.3118	7.55363	4.0439	0.0443312	0.490639	down	4.27469	4.27469	4.27469	4.27469	4.27469	4.27469	4.27469	4.27469	4.27469	4.27469	4.27469	4.27469	7.74875	8.41031	4.27469	7.51465	chr4	123111154	123122281	+	hsa_circ_0125209	circBase	NM_015312	KIAA1109	exonic	677
chr4:183522077-183550042+	-4.52459	8.18849	11.4085	0.000731085	0.227257	down	6.03619	4.27469	4.27469	4.27469	4.27469	4.27469	4.27469	4.27469	4.27469	4.27469	4.27469	9.6847	9.52557	9.62465	4.27469	9.70894	chr4	183522076	183550042	+	hsa_circ_0071480	circBase	NM_001080477	TENM3	exonic	477
chr1:155686797-155695810+	-4.36905	7.81209	8.68295	0.00321201	0.426181	down	4.27469	4.27469	4.27469	4.27469	4.27469	4.27469	4.27469	4.27469	9.0036	9.21165	4.27469	4.27469	4.27469	7.72705	4.27469	8.0478	chr1	155686796	155695810	+	hsa_circ_0014611	circBase	NM_004632	DAP3	exonic	427
chr6:163876311-163956157+	-5.20203	8.14457	14.3082	0.00015519	0.111995	down	4.27469	4.27469	4.27469	4.27469	4.27469	4.27469	4.27469	4.27469	9.57032	4.27469	4.27469	9.1166	9.52557	8.10876	4.27469	8.99404	chr6	163876310	163956157	+	hsa_circ_0131264	circBase	NM_006775	QKI	exonic	404
chr6:134301220-134308306+	-3.66644	7.72548	6.09996	0.0135185	0.490639	down	4.27469	4.27469	4.27469	4.27469	4.27469	4.27469	4.27469	4.27469	4.27469	4.27469	4.27469	7.6289	7.22729	8.10876	8.52482	4.27469	chr6	134301219	134308306	+	hsa_circ_0130737	circBase	NM_004865	TBPL1	sense overlapping	7087
chr7:40038960-40087476+	-3.96279	7.71918	6.68955	0.00969798	0.490639	down	4.27469	4.27469	4.27469	4.27469	4.27469	4.27469	4.27469	4.27469	4.27469	9.21165	4.27469	4.27469	8.43283	4.27469	7.97728	4.27469	chr7	40038959	40087476	+	hsa_circ_0134284	circBase	NM_003718	CDK13	exonic	558
chr4:62800558-62849321+	-4.16541	8.3871	11.2169	0.000810553	0.233053	down	4.27469	4.27469	4.27469	4.27469	4.27469	4.27469	4.27469	4.27469	4.27469	4.27469	4.27469	8.8636	7.74875	9.36867	4.27469	4.27469	chr4	62800557	62849321	+	hsa_circ_0069864	circBase	NM_015236	ADGRL3	exonic	1124
chr15:76576098-76585041-	-3.77549	7.70922	6.22215	0.0126162	0.490639	down	4.27469	4.27469	4.27469	4.27469	4.27469	4.27469	4.27469	4.27469	8.81871	4.27469	4.27469	4.27469	4.27469	8.10876	7.08404	7.51465	chr15	76576097	76585041	-	hsa_circ_0005036	circBase	NM_000126	ETFA	exonic	547
chr15:26825466-26828561-	-3.70099	7.6278	5.31656	0.0211237	0.490639	down	4.27469	4.27469	4.27469	4.27469	4.27469	4.27469	4.27469	4.27469	4.27469	4.27469	4.27469	8.16605	9.08027	7.20653	4.27469	4.27469	chr15	26825465	26828561	-	hsa_circ_0034182	circBase	NM_000814	GABRB3	exonic	221
chr6:84350815-84375300-	-3.67305	7.59295	4.93034	0.0263891	0.490639	down	4.27469	4.27469	4.27469	4.27469	4.27469	4.27469	4.27469	4.27469	4.27469	4.27469	4.27469	4.27469	9.39185	4.27469	4.27469	8.0478	chr6	84350814	84375300	-	hsa_circ_0132445	circBase	NM_014841	SNAP91	exonic	635
chr3:43591212-43607219-	-4.68519	8.15617	12.2743	0.000459239	0.180227	down	4.27469	4.27469	4.27469	4.27469	4.27469	4.27469	4.27469	4.27469	8.81871	9.39839	4.27469	8.16605	8.43283	7.20653	4.27469	6.6598	chr3	43591211	43607219	-	hsa_circ_0009084	circBase	NM_018075	ANO10	exonic	579
chr11:74521229-74528759+	-2.91862	8.00246	4.63493	0.0313274	0.490639	down	4.27469	4.27469	4.27469	4.27469	4.27469	4.27469	7.25417	4.27469	9.0036	4.27469	4.27469	4.27469	7.74875	8.6596	7.08404	4.27469	chr11	74521228	74528759	+	hsa_circ_0003206	circBase	NM_001098638	RNF169	exonic	266
chr1:21220010-21268823-	-5.5117	8.2809	16.7623	4.23678e-05	0.0524151	down	4.27469	4.27469	4.27469	4.27469	4.27469	4.27469	4.27469	4.27469	8.05701	7.51748	4.27469	6.7635	9.39185	9.62465	7.08404	10.4607	chr1	21220009	21268823	-	hsa_circ_0010467	circBase	NM_003760	EIF4G3	exonic	1430
chr7:74239462-74251505-	-3.15312	7.69406	4.76817	0.0289906	0.490639	down	4.27469	4.27469	4.27469	4.27469	4.27469	4.27469	4.27469	4.27469	4.27469	4.27469	4.27469	7.6289	4.27469	4.27469	8.92078	4.27469	chr7	74239461	74251505	-	hsa_circ_0080628	circBase	uc003ubf.1	GTF2IRD2	exonic	363
chrX:135318403-135323436-	-3.63925	7.61332	5.03755	0.0248035	0.490639	down	4.27469	4.27469	4.27469	4.27469	4.27469	4.27469	4.27469	4.27469	4.27469	4.27469	9.66296	4.27469	4.27469	4.27469	7.08404	4.27469	chrX	135318402	135323436	-		novel	NM_024597	MAP7D3	exonic	319
chr1:213251038-213349835+	-3.89645	7.67179	6.1056	0.0134754	0.490639	down	4.27469	4.27469	4.27469	4.27469	4.27469	4.27469	4.27469	4.27469	4.27469	4.27469	4.27469	4.27469	9.39185	8.41031	4.27469	6.6598	chr1	213251037	213349835	+	hsa_circ_0111925	circBase	NM_012424	RPS6KC1	exonic	903
chr19:47998807-48004006-	-3.51912	7.66001	5.26983	0.0216981	0.490639	down	4.27469	4.27469	4.27469	4.27469	4.27469	4.27469	4.27469	4.27469	4.27469	4.27469	4.27469	4.27469	8.68233	4.27469	4.27469	8.74192	chr19	47998806	48004006	-	hsa_circ_0051692	circBase	NM_003827	NAPA	exonic	164
chr10:97392716-97393406-	-3.64921	7.58725	4.8215	0.0281069	0.490639	down	4.27469	4.27469	4.27469	4.27469	4.27469	4.27469	4.27469	4.27469	4.27469	4.27469	6.88594	4.27469	4.27469	8.41031	7.97728	8.0478	chr10	97392715	97393406	-	hsa_circ_0094626	circBase	NM_002860	ALDH18A1	exonic	250
chrX:64708526-64719869+	-2.9967	7.66638	4.36883	0.0366021	0.490639	down	4.27469	4.27469	4.27469	4.27469	4.27469	4.27469	4.27469	4.27469	4.27469	4.27469	6.88594	4.27469	4.27469	7.72705	4.27469	8.0478	chrX	64708525	64719869	+	hsa_circ_0140480	circBase	NM_001010888	ZC3H12B	sense overlapping	11344
chr12:53421566-53421972+	-3.66932	7.68683	5.783	0.0161819	0.490639	down	4.27469	4.27469	4.27469	4.27469	4.27469	4.27469	4.27469	4.27469	4.27469	9.56371	4.27469	6.7635	4.27469	4.27469	4.27469	6.6598	chr12	53421565	53421972	+	hsa_circ_0007889	circBase	NM_001417	EIF4B	exonic	312
chr9:20923659-20933131+	-3.04205	8.08791	5.26654	0.0217392	0.490639	down	4.27469	4.27469	4.27469	4.27469	4.27469	7.15002	4.27469	4.27469	4.27469	8.43919	4.27469	7.6289	4.27469	6.38419	4.27469	9.56064	chr9	20923658	20933131	+	hsa_circ_0005646	circBase	ENST00000338382	FOCAD	sense overlapping	9473
chr18:3534192-3582246-	-3.59971	7.57774	4.68298	0.0304628	0.490639	down	4.27469	4.27469	4.27469	4.27469	4.27469	4.27469	4.27469	4.27469	4.27469	4.27469	4.27469	4.27469	9.39185	7.72705	4.27469	4.27469	chr18	3534191	3582246	-	hsa_circ_0108380	circBase	NM_004746	DLGAP1	exonic	888
chr9:2943565-2948282-	-5.16241	8.06389	13.4833	0.000240695	0.145424	down	4.27469	4.27469	4.27469	4.27469	4.27469	4.27469	4.27469	4.27469	8.81871	8.99708	4.27469	6.7635	8.68233	9.62465	4.27469	8.99404	chr9	2943564	2948282	-	hsa_circ_0138598	circBase	ENST00000426329	CARM1P1	exonic	269
chr6:76344423-76388643+	-4.01832	8.62817	11.3519	0.000753703	0.230367	down	4.27469	4.27469	4.27469	6.89278	4.27469	4.27469	4.27469	4.27469	10.062	8.74494	4.27469	7.6289	8.43283	8.6596	4.27469	6.6598	chr6	76344422	76388643	+	hsa_circ_0001613	circBase	NM_015571	SENP6	exonic	1722	Alzheimer's disease, Burkitt lymphoma, Down syndrome (DS), Hodgkin's lymphoma, acute lymphoblastic leukemia (ALL), acute myeloid leukemia (AML), acute promyelocytic leukemia (APL), adenoma, bladder cancer, breast cancer, cardiac hypertrophy, cervical cancer, cholangiocarcinoma, chronic lymphocytic leukemia (CLL), colorectal cancer, diffuse large B-cell lymphoma (DLBCL), epithelial ovarian cancer …
chr6:69703660-69785930+	-4.26067	7.87314	8.91504	0.00282832	0.412808	down	4.27469	4.27469	4.27469	4.27469	4.27469	4.27469	4.27469	4.27469	8.05701	4.27469	4.27469	8.8636	8.13096	7.72705	4.27469	8.0478	chr6	69703659	69785930	+	hsa_circ_0076943	circBase	NM_001704	ADGRB3	exonic	746
chr3:170906491-170912424-	-2.07312	8.54672	3.93542	0.0472795	0.490639	down	9.04528	4.27469	4.27469	4.27469	4.27469	7.15002	4.27469	4.27469	6.34157	8.99708	7.76277	10.0912	8.68233	8.87209	7.08404	8.74192	chr3	170906490	170912424	-	hsa_circ_0002387	circBase	NM_015028	TNIK	exonic	333
chr14:52936755-52957723-	-3.87919	7.63956	5.73923	0.01659	0.490639	down	4.27469	4.27469	4.27469	4.27469	4.27469	4.27469	4.27469	4.27469	7.6765	4.27469	4.27469	4.27469	8.43283	7.20653	4.27469	8.74192	chr14	52936754	52957723	-	hsa_circ_0102115	circBase	NM_020784	TXNDC16	exonic	862
chr9:79244108-79251473-	-3.35201	8.45116	7.87937	0.0050002	0.490639	down	4.27469	4.27469	4.27469	4.27469	4.27469	4.27469	4.27469	4.27469	4.27469	4.27469	4.27469	4.27469	7.22729	4.27469	8.92078	7.51465	chr9	79244107	79251473	-	hsa_circ_0087236	circBase	NM_015225	PRUNE2	exonic	186
chr2:160303293-160310312-	-3.509	7.55887	4.35357	0.0369314	0.490639	down	4.27469	4.27469	4.27469	4.27469	4.27469	4.27469	4.27469	4.27469	4.27469	9.56371	4.27469	4.27469	6.40256	4.27469	4.27469	4.27469	chr2	160303292	160310312	-	hsa_circ_0117783	circBase	NM_013450	BAZ2B	exonic	551
chr8:93017344-93029591-	-3.42319	7.67998	5.27715	0.0216071	0.490639	down	4.27469	4.27469	4.27469	4.27469	4.27469	4.27469	4.27469	4.27469	4.27469	4.27469	4.27469	6.7635	8.13096	8.6596	4.27469	4.27469	chr8	93017343	93029591	-	hsa_circ_0007443	circBase	NM_004349	RUNX1T1	exonic	652
chr12:97886239-97954825+	-3.42391	10.0074	16.7867	4.18261e-05	0.0524151	down	9.95278	4.27469	4.27469	4.27469	7.63356	8.99447	4.27469	4.27469	11.1698	10.8947	4.27469	11.4447	11.7637	11.6564	4.27469	12.4244	chr12	97886238	97954825	+	hsa_circ_0099634	circBase	ENST00000538559	RMST	exonic	1188
chr2:24524023-24531625-	-3.46424	7.54936	4.17002	0.0411454	0.490639	down	4.27469	4.27469	4.27469	4.27469	4.27469	4.27469	4.27469	4.27469	4.27469	4.27469	9.66296	4.27469	4.27469	4.27469	4.27469	4.27469	chr2	24524022	24531625	-		novel	NM_006277	ITSN2	exonic	428
chr16:19745020-19746772+	-3.26888	7.94785	5.36202	0.0205799	0.490639	down	4.27469	4.27469	4.27469	4.27469	4.27469	4.27469	7.25417	4.27469	4.27469	4.27469	4.27469	9.33179	8.43283	6.38419	4.27469	9.20859	chr16	19745019	19746772	+	hsa_circ_0038376	circBase	NM_153208	IQCK	exonic	228
chr4:159529124-159569869+	-3.75756	7.61122	5.24448	0.0220165	0.490639	down	4.27469	4.27469	4.27469	4.27469	4.27469	4.27469	4.27469	4.27469	4.27469	4.27469	7.76277	7.6289	9.24445	4.27469	4.27469	4.27469	chr4	159529123	159569869	+	hsa_circ_0125634	circBase	NM_021634	RXFP1	exonic	1511
chr1:213246212-213277911+	-3.08097	7.81664	4.20403	0.040328	0.490639	down	4.27469	4.27469	4.27469	4.27469	4.27469	4.27469	7.25417	4.27469	4.27469	4.27469	8.69701	4.27469	4.27469	9.22136	7.08404	8.43621	chr1	213246211	213277911	+	hsa_circ_0007433	circBase	NM_001287219	RPS6KC1	exonic	354
chr10:75576781-75583842-	-2.18869	9.68212	4.9617	0.0259147	0.490639	down	4.27469	4.27469	4.27469	4.27469	8.17087	4.27469	4.27469	4.27469	7.6765	4.27469	8.69701	4.27469	8.43283	8.10876	7.08404	6.6598	chr10	75576780	75583842	-	hsa_circ_0094177	circBase	NM_001222	CAMK2G	exonic	265
chr5:132227856-132232932-	-3.42124	7.68672	5.30494	0.021265	0.490639	down	4.27469	4.27469	4.27469	4.27469	4.27469	4.27469	4.27469	4.27469	4.27469	4.27469	4.27469	4.27469	7.74875	8.41031	7.97728	4.27469	chr5	132227855	132232932	-	hsa_circ_0073901	circBase	NM_014423	AFF4	exonic	1248
chr6:170852689-170858201-	-4.60118	8.97539	16.1132	5.9666e-05	0.0629995	down	4.27469	4.27469	4.27469	4.27469	4.27469	7.15002	4.27469	4.27469	8.81871	6.66236	4.27469	9.1166	9.86535	9.50233	8.92078	9.39532	chr6	170852688	170858201	-	hsa_circ_0006107	circBase	NM_002793	PSMB1	exonic	320
chr1:151630711-151630903+	-3.36902	7.6571	4.95975	0.0259439	0.490639	down	4.27469	4.27469	4.27469	4.27469	4.27469	4.27469	4.27469	4.27469	4.27469	9.39839	4.27469	4.27469	6.40256	4.27469	4.27469	4.27469	chr1	151630710	151630903	+	hsa_circ_0014189	circBase	NM_030918	SNX27	exonic	193
chr3:27420740-27465643-	-4.70783	8.19964	12.2519	0.00046479	0.180227	down	4.27469	5.53055	4.27469	4.27469	4.27469	4.27469	4.27469	4.27469	4.27469	4.27469	4.27469	9.51901	9.64794	8.87209	4.27469	10.2827	chr3	27420739	27465643	-	hsa_circ_0064615	circBase	NM_001258379	SLC4A7	exonic	2548
chr1:84644860-84663507+	-4.40112	7.85621	9.18338	0.00244222	0.385845	down	4.27469	4.27469	4.27469	4.27469	4.27469	4.27469	4.27469	4.27469	6.34157	4.27469	4.27469	9.33179	8.89498	4.27469	4.27469	8.74192	chr1	84644859	84663507	+	hsa_circ_0114305	circBase	NM_182948	PRKACB	exonic	596
chr20:48744512-48746227-	-3.36771	7.6265	4.72988	0.029643	0.490639	down	4.27469	4.27469	4.27469	4.27469	4.27469	4.27469	4.27469	4.27469	4.27469	8.43919	4.27469	4.27469	6.40256	4.27469	4.27469	8.43621	chr20	48744511	48746227	-	hsa_circ_0060827	circBase	NM_199129	TMEM189	exonic	358
chr2:32703703-32707650+	-2.80999	8.04706	4.49166	0.0340606	0.490639	down	4.27469	4.27469	4.27469	6.89278	4.27469	4.27469	4.27469	4.27469	7.6765	4.27469	4.27469	8.55658	8.68233	4.27469	7.08404	4.27469	chr2	32703702	32707650	+	hsa_circ_0007917	circBase	NM_016252	BIRC6	exonic	628
chr5:176636637-176639196+	-3.40245	8.62819	8.49346	0.00356426	0.453918	down	4.27469	4.27469	4.27469	4.27469	4.27469	4.27469	4.27469	4.27469	4.27469	8.43919	4.27469	7.6289	7.22729	4.27469	7.08404	4.27469	chr5	176636636	176639196	+	hsa_circ_0075161	circBase	NM_022455	NSD1	exonic	2560
chr9:134312007-134314448+	-2.14156	8.75794	4.18307	0.0408297	0.490639	down	4.27469	4.27469	4.27469	8.7048	4.27469	4.27469	7.25417	4.27469	6.34157	8.43919	4.27469	4.27469	8.89498	8.87209	9.48641	8.43621	chr9	134312006	134314448	+	hsa_circ_0005871	circBase	NM_013318	PRRC2B	exonic	176
chr12:90013776-90029028-	-2.52094	8.14332	3.91889	0.0477463	0.490639	down	4.27469	4.27469	4.27469	4.27469	4.27469	8.0482	4.27469	4.27469	4.27469	4.27469	4.27469	7.6289	8.89498	8.41031	8.52482	7.51465	chr12	90013775	90029028	-	hsa_circ_0099456	circBase	NM_001682	ATP2B1	exonic	1423
chr15:91181678-91184431+	-3.26197	7.67532	4.94427	0.0261773	0.490639	down	4.27469	4.27469	4.27469	4.27469	4.27469	4.27469	4.27469	4.27469	6.34157	4.27469	4.27469	4.27469	8.43283	8.10876	4.27469	4.27469	chr15	91181677	91184431	+	hsa_circ_0003010	circBase	NM_022769	CRTC3	exonic	385
chr15:43748090-43762264-	-3.07357	7.59549	4.05494	0.0440422	0.490639	down	4.27469	4.27469	4.27469	4.27469	4.27469	4.27469	4.27469	4.27469	9.16747	4.27469	4.27469	4.27469	4.27469	4.27469	4.27469	4.27469	chr15	43748089	43762264	-	hsa_circ_0103594	circBase	NM_005657	TP53BP1	exonic	1536
chr9:103261047-103279053+	-2.94671	8.12001	5.3134	0.021162	0.490639	down	4.27469	4.27469	4.27469	4.27469	8.17087	4.27469	4.27469	4.27469	8.81871	7.51748	4.27469	9.6847	7.74875	8.6596	4.27469	8.99404	chr9	103261046	103279053	+	hsa_circ_0004425	circBase	NM_003692	TMEFF1	exonic	364
chr3:169694734-169703653+	-2.86626	7.65857	4.07058	0.0436364	0.490639	down	4.27469	4.27469	4.27469	4.27469	4.27469	4.27469	4.27469	4.27469	4.27469	4.27469	4.27469	4.27469	8.13096	4.27469	7.97728	4.27469	chr3	169694733	169703653	+	hsa_circ_0122662	circBase	NM_003262	SEC62	exonic	465
chr9:33986758-34017187-	-3.13477	7.9902	5.19634	0.0226345	0.490639	down	4.27469	4.27469	4.27469	4.27469	4.27469	4.27469	4.27469	7.12273	7.6765	4.27469	4.27469	8.55658	9.08027	7.20653	7.08404	6.6598	chr9	33986757	34017187	-	hsa_circ_0086735	circBase	uc003ztr.2	UBAP2	exonic	488
chr1:243776973-243859018-	-2.76222	8.48144	6.21658	0.0126559	0.490639	down	8.2142	4.27469	4.27469	4.27469	4.27469	4.27469	4.27469	4.27469	4.27469	9.39839	4.27469	6.7635	9.96289	8.10876	7.08404	9.39532	chr1	243776972	243859018	-	hsa_circ_0017251	circBase	NM_005465	AKT3	exonic	650
chr10:12159672-12162266+	-3.00421	7.6613	4.34879	0.0370353	0.490639	down	4.27469	4.27469	4.27469	4.27469	4.27469	4.27469	4.27469	4.27469	4.27469	4.27469	4.27469	4.27469	7.22729	4.27469	4.27469	8.74192	chr10	12159671	12162266	+	hsa_circ_0092912	circBase	NM_018706	DHTKD1	exonic	339
chr14:65896934-65922436+	-3.65149	7.73117	6.12115	0.0133574	0.490639	down	4.27469	4.27469	4.27469	4.27469	4.27469	4.27469	4.27469	4.27469	8.35781	8.05072	4.27469	4.27469	4.27469	4.27469	8.52482	4.27469	chr14	65896933	65922436	+		novel	ENST00000556518	FUT8	exonic	192
chr17:16001681-16005119-	-3.06053	7.81431	5.32961	0.020966	0.490639	down	4.27469	4.27469	4.27469	4.27469	4.27469	4.27469	4.27469	4.27469	4.27469	8.43919	4.27469	4.27469	4.27469	7.20653	7.08404	4.27469	chr17	16001680	16005119	-	hsa_circ_0042170	circBase	NM_001190438	NCOR1	exonic	686
chr16:67902243-67902502+	-3.3006	7.5992	4.40366	0.0358618	0.490639	down	4.27469	4.27469	4.27469	4.27469	4.27469	4.27469	4.27469	4.27469	4.27469	4.27469	4.27469	4.27469	4.27469	8.41031	7.08404	8.0478	chr16	67902242	67902502	+	hsa_circ_0105768	circBase	NM_005796	NUTF2	exonic	171
chr11:8435042-8486369-	-4.28924	7.90382	9.16612	0.00246537	0.385845	down	4.27469	4.27469	4.27469	4.27469	4.27469	4.27469	4.27469	4.27469	4.27469	4.27469	4.27469	9.6847	6.40256	7.20653	8.92078	4.27469	chr11	8435041	8486369	-	hsa_circ_0096614	circBase	NM_001289058	STK33	exonic	1005
chr12:100166700-100200478-	-2.71797	8.15413	4.54673	0.0329816	0.490639	down	6.03619	4.27469	4.27469	4.27469	4.27469	4.27469	4.27469	4.27469	4.27469	4.27469	4.27469	7.6289	8.13096	7.72705	7.08404	6.6598	chr12	100166699	100200478	-	hsa_circ_0096920	circBase	NM_152788	ANKS1B	exonic	756
chr17:45741525-45745776+	-3.65593	7.73498	6.17167	0.0129812	0.490639	down	4.27469	4.27469	4.27469	4.27469	4.27469	4.27469	4.27469	4.27469	4.27469	4.27469	4.27469	4.27469	7.22729	4.27469	7.08404	9.39532	chr17	45741524	45745776	+	hsa_circ_0000779	circBase	NM_002265	KPNB1	exonic	438	acute lymphoblastic leukemia (ALL), acute myeloid leukemia (AML), cardiac hypertrophy, colorectal cancer, epithelial ovarian cancer (EOC), lung cancer, malignant melanoma, non-alcoholic fatty liver disease (NAFLD), prostate cancer
chr5:113740135-113740553+	-3.19673	9.46576	12.9403	0.000321585	0.165597	down	9.65454	4.27469	4.27469	4.27469	4.27469	8.59757	4.27469	4.27469	10.062	11.0138	4.27469	10.408	10.7445	11.2632	4.27469	11.6837	chr5	113740134	113740553	+	hsa_circ_0127664	circBase	NM_021614	KCNN2	exonic	419		colorectal cancer, multiple sclerosis, ovarian cancer (OC)
chr4:1902353-1932497+	-3.38548	7.59317	4.47298	0.0344349	0.490639	down	4.27469	4.27469	4.27469	4.27469	4.27469	4.27469	4.27469	4.27469	4.27469	4.27469	8.69701	4.27469	4.27469	8.10876	4.27469	6.6598	chr4	1902352	1932497	+	hsa_circ_0002688	circBase	NM_007331	WHSC1	exonic	1584
chr7:45688269-45701813+	-3.17918	7.6722	4.73796	0.0295041	0.490639	down	4.27469	4.27469	4.27469	4.27469	4.27469	4.27469	4.27469	4.27469	4.27469	8.05072	4.27469	7.6289	7.74875	4.27469	4.27469	4.27469	chr7	45688268	45701813	+	hsa_circ_0080121	circBase	NM_021116	ADCY1	exonic	585
chr3:121097563-121100379+	-4.26032	7.74004	7.61492	0.00578872	0.490639	down	4.27469	4.27469	4.27469	4.27469	4.27469	4.27469	4.27469	4.27469	4.27469	4.27469	4.27469	6.7635	9.08027	8.87209	4.27469	8.43621	chr3	121097562	121100379	+	hsa_circ_0121603	circBase	NM_014980	STXBP5L	exonic	411
chr1:8525985-8568734-	-4.36767	7.77206	8.22923	0.0041221	0.475965	down	4.27469	4.27469	4.27469	4.27469	4.27469	4.27469	4.27469	4.27469	4.27469	8.99708	4.27469	8.55658	8.13096	4.27469	4.27469	8.74192	chr1	8525984	8568734	-	hsa_circ_0009574	circBase	NM_012102	RERE	exonic	373
chr1:8555123-8617582-	-4.30168	7.91625	9.35125	0.00222833	0.382283	down	4.27469	4.27469	4.27469	4.27469	4.27469	4.27469	4.27469	4.27469	8.05701	8.43919	4.27469	6.7635	8.68233	7.20653	4.27469	8.0478	chr1	8555122	8617582	-	hsa_circ_0006837	circBase	NM_012102	RERE	exonic	582
chr19:36636708-36637214+	-3.46689	7.61162	4.71654	0.0298739	0.490639	down	4.27469	4.27469	4.27469	4.27469	4.27469	4.27469	4.27469	4.27469	4.27469	4.27469	4.27469	4.27469	4.27469	4.27469	9.70323	4.27469	chr19	36636707	36637214	+	hsa_circ_0002356	circBase	NM_001749	CAPNS1	exonic	265
chr1:204082043-204083733+	-2.83799	7.81566	4.83008	0.0279673	0.490639	down	4.27469	4.27469	4.27469	4.27469	4.27469	4.27469	4.27469	4.27469	4.27469	4.27469	4.27469	4.27469	4.27469	6.38419	4.27469	8.74192	chr1	204082042	204083733	+	hsa_circ_0004777	circBase	NM_005686	SOX13	exonic	419
chrX:112048175-112059105-	-3.68828	7.59642	4.99643	0.0253997	0.490639	down	4.27469	4.27469	4.27469	4.27469	4.27469	4.27469	4.27469	4.27469	4.27469	4.27469	4.27469	4.27469	8.13096	9.36867	4.27469	4.27469	chrX	112048174	112059105	-	hsa_circ_0139604	circBase	NM_133265	AMOT	exonic	904
chr9:79996892-80022523+	-2.54061	8.62784	5.58534	0.0181114	0.490639	down	7.96985	4.27469	4.27469	4.27469	4.27469	4.27469	4.27469	4.27469	4.27469	8.43919	4.27469	8.16605	8.43283	10.0308	4.27469	6.6598	chr9	79996891	80022523	+	hsa_circ_0008075	circBase	NM_033305	VPS13A	exonic	397
chr10:128923738-128926028+	-3.11164	7.59258	4.08447	0.0432789	0.490639	down	4.27469	4.27469	4.27469	4.27469	4.27469	4.27469	4.27469	4.27469	9.0036	4.27469	4.27469	4.27469	4.27469	4.27469	4.27469	6.6598	chr10	128923737	128926028	+	hsa_circ_0002456	circBase	NM_001290223	DOCK1	exonic	224
chr15:57730183-57754090+	-3.27611	7.60489	4.43112	0.0352893	0.490639	down	4.27469	4.27469	4.27469	4.27469	4.27469	4.27469	4.27469	4.27469	9.0036	4.27469	4.27469	4.27469	4.27469	4.27469	4.27469	7.51465	chr15	57730182	57754090	+	hsa_circ_0035432	circBase	NM_032866	CGNL1	exonic	2418
chr7:91708393-91709466+	-3.2614	7.54462	3.8675	0.0492299	0.490639	down	4.27469	4.27469	4.27469	4.27469	4.27469	4.27469	4.27469	4.27469	4.27469	4.27469	4.27469	8.55658	4.27469	6.38419	4.27469	8.0478	chr7	91708392	91709466	+	hsa_circ_0135032	circBase	NM_005751	AKAP9	exonic	1074
chr12:27149675-27152609-	-2.5495	8.33791	4.55298	0.0328615	0.490639	down	4.27469	4.27469	4.27469	4.27469	4.27469	4.27469	8.71172	4.27469	4.27469	4.27469	9.25936	4.27469	7.22729	9.05727	8.92078	8.99404	chr12	27149674	27152609	-	hsa_circ_0007683	circBase	NM_016551	TM7SF3	exonic	272
chr2:228881122-228884872-	-2.44763	8.15993	3.97156	0.0462748	0.490639	down	4.27469	5.53055	4.27469	7.77022	4.27469	8.0482	4.27469	4.27469	9.68297	6.66236	4.27469	6.7635	7.22729	9.36867	4.27469	9.8434	chr2	228881121	228884872	-	hsa_circ_0119274	circBase	NM_030623	SPHKAP	exonic	3751
chr2:61722590-61727029-	-3.90185	7.84749	7.69833	0.00552718	0.490639	down	4.27469	4.27469	4.27469	4.27469	4.27469	4.27469	4.27469	4.27469	4.27469	4.27469	4.27469	8.16605	4.27469	9.22136	7.97728	4.27469	chr2	61722589	61727029	-	hsa_circ_0120676	circBase	NM_003400	XPO1	exonic	639
chr12:110566755-110584853+	-2.93592	8.06731	5.60193	0.0179407	0.490639	down	4.27469	4.27469	4.27469	4.27469	4.27469	4.27469	4.27469	4.27469	4.27469	4.27469	4.27469	4.27469	4.27469	4.27469	9.23114	4.27469	chr12	110566754	110584853	+	hsa_circ_0097246	circBase	NM_014055	IFT81	exonic	793
chr15:50940884-50955243-	-3.22706	7.91929	5.11416	0.0237313	0.490639	down	4.27469	4.27469	4.27469	4.27469	4.27469	4.27469	7.25417	4.27469	9.0036	8.05072	9.25936	4.27469	7.22729	4.27469	4.27469	6.6598	chr15	50940883	50955243	-	hsa_circ_0007775	circBase	NM_017672	TRPM7	exonic	318
chr5:112868576-112871495+	-3.64574	7.81281	6.78607	0.00918722	0.490639	down	4.27469	4.27469	4.27469	4.27469	4.27469	4.27469	4.27469	4.27469	4.27469	4.27469	4.27469	7.6289	9.24445	4.27469	7.08404	4.27469	chr5	112868575	112871495	+	hsa_circ_0127646	circBase	NM_022828	YTHDC2	exonic	427
chr3:129546646-129599402-	-3.76707	7.64253	5.56986	0.0182723	0.490639	down	4.27469	4.27469	4.27469	4.27469	4.27469	4.27469	4.27469	4.27469	8.81871	4.27469	4.27469	6.7635	7.74875	4.27469	4.27469	8.0478	chr3	129546645	129599402	-	hsa_circ_0067324	circBase	NM_001017395	TMCC1	exonic	1010
chr15:85607601-85610435+	-4.27852	8.12111	10.4931	0.00119822	0.290931	down	4.27469	4.27469	4.27469	4.27469	4.27469	4.27469	4.27469	4.27469	4.27469	4.27469	4.27469	8.16605	8.89498	7.72705	4.27469	8.99404	chr15	85607600	85610435	+	hsa_circ_0036610	circBase	NM_002605	PDE8A	exonic	248
chr7:130668812-130737314-	-4.27171	7.85642	8.75958	0.0030798	0.418312	down	4.27469	4.27469	4.27469	4.27469	4.27469	4.27469	4.27469	4.27469	4.27469	9.21165	8.30422	4.27469	4.27469	4.27469	9.23114	4.27469	chr7	130668811	130737314	-		novel	NR_015431	LINC-PINT	exonic	188
chr13:79915258-79918929-	-2.9141	8.18084	5.24493	0.0220108	0.490639	down	4.27469	4.27469	4.27469	4.27469	4.27469	4.27469	8.15968	4.27469	4.27469	7.51748	4.27469	4.27469	9.86535	8.87209	7.08404	8.43621	chr13	79915257	79918929	-	hsa_circ_0030533	circBase	NM_022118	RBM26	exonic	474
chr2:50692580-50733755-	-4.47291	7.83026	9.14668	0.0024917	0.387631	down	4.27469	4.27469	4.27469	4.27469	4.27469	4.27469	4.27469	4.27469	9.57032	4.27469	8.69701	8.16605	4.27469	6.38419	4.27469	7.51465	chr2	50692579	50733755	-	hsa_circ_0120250	circBase	NM_004801	NRXN1	exonic	990
chr3:197529729-197547301+	-3.66025	7.58973	4.86443	0.0274158	0.490639	down	4.27469	4.27469	4.27469	4.27469	4.27469	4.27469	4.27469	4.27469	4.27469	9.84649	4.27469	4.27469	4.27469	4.27469	4.27469	4.27469	chr3	197529728	197547301	+	hsa_circ_0123263	circBase	ENST00000441090	LRCH3	intronic	17573
chr8:54669115-54714456-	-3.80333	7.67839	5.98492	0.0144287	0.490639	down	4.27469	4.27469	4.27469	4.27469	4.27469	4.27469	4.27469	4.27469	8.60659	8.99708	4.27469	4.27469	4.27469	7.20653	4.27469	4.27469	chr8	54669114	54714456	-	hsa_circ_0084510	circBase	NM_015941	ATP6V1H	exonic	698
chr6:170855191-170858201-	-3.19012	7.91556	6.00883	0.0142345	0.490639	down	4.27469	4.27469	4.27469	4.27469	4.27469	4.27469	4.27469	4.27469	4.27469	4.27469	4.27469	7.6289	7.22729	4.27469	8.52482	4.27469	chr6	170855190	170858201	-	hsa_circ_0078786	circBase	NM_002793	PSMB1	exonic	190
chr6:135621638-135716034-	-3.52861	7.5927	4.67588	0.0305891	0.490639	down	4.27469	4.27469	4.27469	4.27469	4.27469	4.27469	4.27469	4.27469	4.27469	4.27469	4.27469	8.16605	4.27469	4.27469	7.97728	8.43621	chr6	135621637	135716034	-	hsa_circ_0077910	circBase	NM_017651	AHI1	exonic	497
chr14:62436850-62463260+	-3.55384	7.56824	4.52087	0.0334838	0.490639	down	4.27469	4.27469	4.27469	4.27469	4.27469	4.27469	4.27469	4.27469	4.27469	4.27469	4.27469	7.6289	4.27469	9.36867	4.27469	4.27469	chr14	62436849	62463260	+	hsa_circ_0102334	circBase	NM_031914	SYT16	sense overlapping	26411
chr15:67956935-67995746+	-4.34178	7.96528	9.79395	0.00175087	0.358169	down	4.27469	4.27469	4.27469	4.27469	4.27469	4.27469	4.27469	4.27469	8.81871	4.27469	4.27469	4.27469	7.22729	6.38419	7.08404	9.56064	chr15	67956934	67995746	+	hsa_circ_0003440	circBase	NM_002757	MAP2K5	exonic	246
chr12:99166820-99225914-	-5.03555	8.03115	12.7252	0.00036077	0.165597	down	4.27469	4.27469	4.27469	4.27469	4.27469	4.27469	4.27469	4.27469	9.0036	8.05072	4.27469	6.7635	7.74875	9.7374	4.27469	9.20859	chr12	99166819	99225914	-	hsa_circ_0099671	circBase	NM_020140	ANKS1B	exonic	546
chr2:9028148-9098771-	-4.95722	8.07194	12.7387	0.000358172	0.165597	down	4.27469	4.27469	4.27469	4.27469	4.27469	4.27469	4.27469	4.27469	8.60659	4.27469	9.00541	6.7635	4.27469	8.6596	4.27469	9.9664	chr2	9028147	9098771	-	hsa_circ_0008847	circBase	NM_138799	MBOAT2	exonic	376
chr5:179393806-179407200-	-4.75858	7.99456	11.4211	0.000726146	0.227257	down	4.27469	4.27469	4.27469	4.27469	4.27469	4.27469	4.27469	4.27469	6.34157	4.27469	4.27469	4.27469	9.08027	9.36867	7.08404	9.39532	chr5	179393805	179407200	-	hsa_circ_0075338	circBase	NM_018434	RNF130	exonic	457
chr13:30782714-30857928-	-2.85228	7.88944	5.09415	0.0240067	0.490639	down	4.27469	4.27469	4.27469	4.27469	4.27469	4.27469	4.27469	4.27469	4.27469	4.27469	4.27469	4.27469	6.40256	7.72705	7.97728	4.27469	chr13	30782713	30857928	-	hsa_circ_0100200	circBase	NM_032116	KATNAL1	sense overlapping	75215
chr9:140646783-140657272+	-3.57932	7.60122	4.84411	0.0277407	0.490639	down	4.27469	4.27469	4.27469	4.27469	4.27469	4.27469	4.27469	4.27469	4.27469	4.27469	9.25936	4.27469	8.13096	4.27469	4.27469	4.27469	chr9	140646782	140657272	+	hsa_circ_0089722	circBase	NM_024757	EHMT1	exonic	477
chr6:42643794-42647570+	-3.21579	7.82647	5.81355	0.0159032	0.490639	down	4.27469	4.27469	4.27469	4.27469	4.27469	4.27469	4.27469	4.27469	4.27469	4.27469	4.27469	6.7635	7.74875	8.10876	4.27469	6.6598	chr6	42643793	42647570	+	hsa_circ_0076405	circBase	NM_015255	UBR2	exonic	467
chr13:42352121-42393522-	-3.88729	7.66824	6.04183	0.0139708	0.490639	down	4.27469	4.27469	4.27469	4.27469	4.27469	4.27469	4.27469	4.27469	8.05701	4.27469	4.27469	6.7635	8.68233	4.27469	4.27469	8.43621	chr13	42352120	42393522	-	hsa_circ_0030105	circBase	NM_015058	VWA8	exonic	649
chr14:71485726-71502874+	-2.83353	7.8269	4.92506	0.0264699	0.490639	down	4.27469	4.27469	4.27469	4.27469	4.27469	4.27469	4.27469	4.27469	4.27469	4.27469	4.27469	4.27469	4.27469	8.87209	4.27469	4.27469	chr14	71485725	71502874	+	hsa_circ_0032436	circBase	NM_014982	PCNX	exonic	871
chr18:59167616-59174793+	-3.54886	7.59679	4.76931	0.0289714	0.490639	down	4.27469	4.27469	4.27469	4.27469	4.27469	4.27469	4.27469	4.27469	4.27469	4.27469	4.27469	8.16605	8.68233	4.27469	4.27469	7.51465	chr18	59167615	59174793	+	hsa_circ_0047837	circBase	NM_031891	CDH20	exonic	476
chr6:70048808-70071404+	-4.10558	7.72408	7.06063	0.00787961	0.490639	down	4.27469	4.27469	4.27469	4.27469	4.27469	4.27469	4.27469	4.27469	4.27469	8.43919	4.27469	9.1166	7.74875	7.72705	4.27469	4.27469	chr6	70048807	70071404	+	hsa_circ_0132130	circBase	NM_001704	ADGRB3	exonic	1051
chr12:46325289-46345510-	-3.25996	7.57805	4.14606	0.0417315	0.490639	down	4.27469	4.27469	4.27469	4.27469	4.27469	4.27469	4.27469	4.27469	4.27469	4.27469	4.27469	8.8636	4.27469	4.27469	7.97728	4.27469	chr12	46325288	46345510	-	hsa_circ_0025969	circBase	NM_004719	SCAF11	exonic	622
chr22:26853825-26854543-	-3.43749	7.76289	5.92288	0.0149455	0.490639	down	4.27469	4.27469	4.27469	4.27469	4.27469	4.27469	4.27469	4.27469	8.35781	4.27469	4.27469	8.8636	4.27469	4.27469	4.27469	4.27469	chr22	26853824	26854543	-	hsa_circ_0005175	circBase	NM_022081	HPS4	exonic	242
chr9:127300371-127302466-	-3.61998	7.58188	4.75012	0.0292962	0.490639	down	4.27469	4.27469	4.27469	4.27469	4.27469	4.27469	4.27469	4.27469	4.27469	4.27469	4.27469	4.27469	8.89498	8.41031	4.27469	6.6598	chr9	127300370	127302466	-	hsa_circ_0088511	circBase	NM_001489	NR6A1	exonic	380		acute myeloid leukemia (AML), breast cancer, colorectal cancer, epithelial ovarian cancer (EOC), hepatocellular carcinoma (HCC), kidney cancer, lung cancer, malignant melanoma, prostate cancer, retinitis pigmentosa (RP)
chr11:85692172-85693046-	-3.6169	7.87648	7.04805	0.00793517	0.490639	down	4.27469	4.27469	4.27469	4.27469	4.27469	4.27469	4.27469	4.27469	4.27469	9.21165	7.76277	4.27469	4.27469	4.27469	7.08404	4.27469	chr11	85692171	85693046	-	hsa_circ_0023900	circBase	NM_007166	PICALM	exonic	263
chr5:112321532-112339774+	-2.97083	7.61844	4.03395	0.0445933	0.490639	down	4.27469	4.27469	4.27469	4.27469	4.27469	4.27469	4.27469	4.27469	4.27469	8.43919	4.27469	4.27469	7.74875	4.27469	4.27469	4.27469	chr5	112321531	112339774	+	hsa_circ_0001520	circBase	NM_152624	DCP2	exonic	889	Alzheimer's disease, Burkitt lymphoma, Down syndrome (DS), Hodgkin's lymphoma, PFV-1 infection, Waldenstrom Macroglobulinemia (WM), acute lymphoblastic leukemia (ALL), acute myeloid leukemia (AML), acute promyelocytic leukemia (APL), adenoma, breast cancer, cardiac hypertrophy, cervical cancer, cholangiocarcinoma, chronic lymphocytic leukemia (CLL), colorectal cancer, diffuse large B-cell lymphom…
chr4:154214134-154217188+	-3.3188	7.73092	5.3939	0.0202073	0.490639	down	4.27469	4.27469	4.27469	4.27469	4.27469	4.27469	4.27469	4.27469	4.27469	4.27469	9.00541	4.27469	7.22729	4.27469	4.27469	6.6598	chr4	154214133	154217188	+	hsa_circ_0006811	circBase	NM_015271	TRIM2	exonic	1057
chr4:72102293-72121116+	-3.45139	7.54791	4.1593	0.0414065	0.490639	down	4.27469	4.27469	4.27469	4.27469	4.27469	4.27469	4.27469	4.27469	4.27469	8.43919	4.27469	4.27469	4.27469	7.72705	4.27469	8.0478	chr4	72102292	72121116	+	hsa_circ_0069922	circBase	NM_001098484	SLC4A4	exonic	254
chr3:183368084-183382827+	-2.86243	8.24269	5.205	0.022522	0.490639	down	4.27469	4.27469	4.27469	6.89278	4.27469	4.27469	4.27469	4.27469	4.27469	4.27469	4.27469	7.6289	7.22729	9.36867	7.08404	4.27469	chr3	183368083	183382827	+	hsa_circ_0122953	circBase	NM_017644	KLHL24	exonic	1285
chr10:12257739-12280484+	-2.68866	7.66922	3.86903	0.049185	0.490639	down	4.27469	4.27469	4.27469	4.27469	4.27469	4.27469	4.27469	4.27469	4.27469	6.66236	4.27469	4.27469	8.43283	4.27469	4.27469	4.27469	chr10	12257738	12280484	+	hsa_circ_0092953	circBase	NM_006023	CDC123	exonic	480
chr9:14146688-14179779-	-2.90897	8.19232	5.1782	0.022872	0.490639	down	4.27469	4.27469	4.27469	4.27469	4.27469	7.15002	4.27469	4.27469	4.27469	4.27469	4.27469	8.16605	8.13096	6.38419	4.27469	9.20859	chr9	14146687	14179779	-	hsa_circ_0086376	circBase	NM_005596	NFIB	exonic	363
chrX:102071920-102120080+	-3.25078	7.6688	4.8548	0.0275694	0.490639	down	4.27469	4.27469	4.27469	4.27469	4.27469	4.27469	4.27469	4.27469	4.27469	6.66236	4.27469	7.6289	8.13096	7.20653	4.27469	4.27469	chrX	102071919	102120080	+	hsa_circ_0139484	circBase	NR_038988	LINC00630	exonic	605
chr5:122137564-122139308+	-2.95309	7.86162	5.22714	0.0222371	0.490639	down	4.27469	4.27469	4.27469	4.27469	4.27469	4.27469	4.27469	4.27469	4.27469	4.27469	4.27469	7.6289	7.22729	4.27469	7.97728	4.27469	chr5	122137563	122139308	+	hsa_circ_0073692	circBase	NM_003100	SNX2	exonic	253
chr1:155640111-155649303-	-3.63089	8.38138	8.7527	0.00309145	0.418312	down	4.27469	4.27469	4.27469	4.27469	4.27469	7.15002	7.25417	4.27469	9.68297	9.84649	4.27469	8.55658	9.52557	7.72705	7.97728	4.27469	chr1	155640110	155649303	-	hsa_circ_0110887	circBase	NM_018253	YY1AP1	exonic	707
chr1:204970298-204971876+	-4.28679	7.7743	8.05102	0.00454781	0.490639	down	4.27469	4.27469	4.27469	4.27469	4.27469	4.27469	4.27469	4.27469	4.27469	8.99708	4.27469	6.7635	8.43283	4.27469	7.08404	8.74192	chr1	204970297	204971876	+	hsa_circ_0111758	circBase	NM_001005388	NFASC	exonic	270
chr3:183361268-183382827+	-2.27351	8.41043	4.04708	0.0442477	0.490639	down	4.27469	4.27469	4.27469	6.89278	8.56148	4.27469	4.27469	4.27469	4.27469	6.66236	4.27469	6.7635	9.08027	4.27469	7.97728	10.542	chr3	183361267	183382827	+	hsa_circ_0122951	circBase	NM_017644	KLHL24	exonic	1348
chr8:17820610-17883167+	-3.37009	7.59444	4.48783	0.034137	0.490639	down	4.27469	4.27469	4.27469	4.27469	4.27469	4.27469	4.27469	4.27469	9.31461	4.27469	4.27469	6.7635	4.27469	4.27469	4.27469	4.27469	chr8	17820609	17883167	+	hsa_circ_0136055	circBase	NM_006197	PCM1	exonic	3586
chr18:44526020-44526886+	-3.79183	8.41418	9.38407	0.00218879	0.381798	down	6.03619	4.27469	4.27469	4.27469	4.27469	4.27469	4.27469	4.27469	6.34157	8.99708	4.27469	9.6847	8.13096	4.27469	4.27469	8.0478	chr18	44526019	44526886	+	hsa_circ_0108513	circBase	ENST00000592005	KATNAL2	exonic	289
chr7:138921751-138982710+	-2.97922	7.7831	3.91	0.0479996	0.490639	down	6.03619	4.27469	4.27469	4.27469	4.27469	4.27469	4.27469	4.27469	4.27469	4.27469	9.47523	4.27469	4.27469	4.27469	4.27469	8.43621	chr7	138921750	138982710	+		novel	NM_173569	UBN2	sense overlapping	60960
chr4:88359429-88375607+	-3.21716	7.87027	4.87139	0.0273054	0.490639	down	4.27469	4.27469	4.27469	4.27469	4.27469	4.27469	7.25417	4.27469	9.0036	8.05072	4.27469	4.27469	8.89498	8.41031	4.27469	4.27469	chr4	88359428	88375607	+	hsa_circ_0070396	circBase	NM_024047	NUDT9	exonic	527
chr11:67934449-67957619-	-3.37665	7.99284	5.95372	0.0146863	0.490639	down	4.27469	4.27469	4.27469	6.89278	4.27469	4.27469	4.27469	4.27469	8.05701	8.43919	4.27469	9.33179	4.27469	8.41031	4.27469	6.6598	chr11	67934448	67957619	-	hsa_circ_0096269	circBase	NM_001300907	SUV420H1	exonic	1318
chr6:18236683-18258636-	-2.7085	9.67482	9.4814	0.00207566	0.377102	down	4.27469	6.19163	4.27469	7.77022	9.3368	7.15002	4.27469	4.27469	10.062	9.71202	9.00541	10.0912	8.89498	10.665	9.70323	8.74192	chr6	18236682	18258636	-	hsa_circ_0075796	circBase	NM_003472	DEK	exonic	902
chr2:236649607-236659132+	-5.14815	8.60777	17.4111	3.01062e-05	0.0460094	down	4.27469	4.27469	4.27469	6.89278	4.27469	4.27469	4.27469	4.27469	9.68297	9.56371	4.27469	10.6676	7.74875	10.721	4.27469	8.99404	chr2	236649606	236659132	+	hsa_circ_0005003	circBase	NM_014914	AGAP1	exonic	363
chr4:149384993-149465736+	-3.70834	7.59998	5.03936	0.0247776	0.490639	down	4.27469	4.27469	4.27469	4.27469	4.27469	4.27469	4.27469	4.27469	4.27469	8.99708	4.27469	8.8636	4.27469	4.27469	4.27469	4.27469	chr4	149384992	149465736	+		novel	ENST00000504437	RP11-655B23.1	antisense	80744
chr2:203834642-203839219+	-2.96718	7.64263	4.14713	0.0417052	0.490639	down	4.27469	4.27469	4.27469	4.27469	4.27469	4.27469	4.27469	4.27469	4.27469	4.27469	4.27469	9.1166	4.27469	4.27469	4.27469	4.27469	chr2	203834641	203839219	+		novel	NM_024744	CARF	exonic	541
chr1:100889778-100908552+	-4.20798	7.836	8.4478	0.00365486	0.454321	down	4.27469	4.27469	4.27469	4.27469	4.27469	4.27469	4.27469	4.27469	4.27469	4.27469	8.30422	7.6289	8.13096	8.10876	7.08404	8.0478	chr1	100889777	100908552	+	hsa_circ_0000097	circBase	NM_003672	CDC14A	exonic	210	T-cell leukemia, acute lymphoblastic leukemia (ALL), acute myeloid leukemia (AML), breast cancer, colorectal cancer, epithelial ovarian cancer (EOC), esophageal cancer, glioma, head and neck squamous cell carcinoma (HNSCC), lung cancer, malignant melanoma, multiple myeloma (MM), non-small cell lung cancer (NSCLC), ovarian cancer (OC), pancreatic ductal adenocarcinoma (PDAC), testicular germ cell …
chr22:46125305-46136418+	-2.19467	8.85484	4.65301	0.0309992	0.490639	down	4.27469	4.27469	4.27469	4.27469	4.27469	7.15002	8.71172	8.01889	8.05701	8.99708	4.27469	8.16605	9.39185	9.05727	8.92078	8.99404	chr22	46125304	46136418	+	hsa_circ_0001247	circBase	NM_013236	ATXN10	exonic	445
chr3:179576850-179597911-	-3.56639	7.57076	4.56277	0.0326741	0.490639	down	4.27469	4.27469	4.27469	4.27469	4.27469	4.27469	4.27469	4.27469	4.27469	6.66236	4.27469	4.27469	8.43283	8.10876	4.27469	7.51465	chr3	179576849	179597911	-	hsa_circ_0122853	circBase	NM_016559	PEX5L	exonic	512
chr4:40936473-40947090-	-3.50614	7.71116	5.67469	0.0172114	0.490639	down	4.27469	4.27469	4.27469	4.27469	4.27469	4.27469	4.27469	4.27469	4.27469	4.27469	4.27469	6.7635	9.24445	4.27469	7.08404	4.27469	chr4	40936472	40947090	-	hsa_circ_0002686	circBase	NM_004307	APBB2	exonic	419
chr1:235582788-235597595+	-4.63059	7.88195	10.1013	0.00148167	0.323477	down	4.27469	4.27469	4.27469	4.27469	4.27469	4.27469	4.27469	4.27469	8.35781	4.27469	4.27469	4.27469	8.13096	9.36867	7.08404	8.99404	chr1	235582787	235597595	+	hsa_circ_0006021	circBase	NM_003193	TBCE	exonic	366
chr4:30921775-30924205+	-3.48608	7.64594	5.0859	0.0241212	0.490639	down	4.27469	4.27469	4.27469	4.27469	4.27469	4.27469	4.27469	4.27469	4.27469	7.51748	4.27469	8.16605	4.27469	7.72705	4.27469	7.51465	chr4	30921774	30924205	+	hsa_circ_0126173	circBase	NM_032457	PCDH7	sense overlapping	2431
chr21:47695100-47700489-	-3.57013	7.59931	4.80057	0.0284502	0.490639	down	4.27469	4.27469	4.27469	4.27469	4.27469	4.27469	4.27469	4.27469	4.27469	4.27469	9.66296	4.27469	6.40256	4.27469	4.27469	4.27469	chr21	47695099	47700489	-	hsa_circ_0007126	circBase	ENST00000291688	MCM3AP	exonic	555
chr16:29917109-29917448+	-3.64117	7.586	4.81075	0.0282828	0.490639	down	4.27469	4.27469	4.27469	4.27469	4.27469	4.27469	4.27469	4.27469	4.27469	4.27469	4.27469	4.27469	8.43283	6.38419	4.27469	8.99404	chr16	29917108	29917448	+	hsa_circ_0105346	circBase	ENST00000566693	ASPHD1	exonic	221
chr11:18010144-18029623-	-2.4212	8.40268	4.52075	0.0334861	0.490639	down	4.27469	4.27469	7.17941	4.27469	4.27469	4.27469	8.71172	4.27469	9.0036	4.27469	4.27469	9.1166	9.96289	8.6596	7.08404	8.0478	chr11	18010143	18029623	-	hsa_circ_0021412	circBase	NM_012139	SERGEF	exonic	784
chr20:49518554-49520538-	-3.70537	7.59955	5.03745	0.024805	0.490639	down	4.27469	4.27469	4.27469	4.27469	4.27469	4.27469	4.27469	4.27469	6.34157	8.43919	4.27469	4.27469	8.13096	4.27469	7.08404	7.51465	chr20	49518553	49520538	-	hsa_circ_0115420	circBase	NM_015339	ADNP	exonic	206
chr8:30332295-30361953+	-2.40776	10.0224	6.11953	0.0133696	0.490639	down	4.27469	4.27469	7.69868	4.27469	4.27469	4.27469	4.27469	4.27469	4.27469	8.74494	4.27469	4.27469	7.22729	4.27469	9.89168	6.6598	chr8	30332294	30361953	+	hsa_circ_0006539	circBase	NM_006867	RBPMS	exonic	331
chr7:97820926-97823884+	-2.55362	8.241	4.36345	0.0367178	0.490639	down	4.27469	4.27469	4.27469	4.27469	4.27469	8.0482	7.25417	4.27469	8.35781	9.71202	4.27469	4.27469	7.74875	9.22136	7.97728	4.27469	chr7	97820925	97823884	+	hsa_circ_0081207	circBase	NM_014916	LMTK2	exonic	2959
chr13:42733402-42734272+	-3.59667	7.74541	6.11514	0.0134028	0.490639	down	4.27469	4.27469	4.27469	4.27469	4.27469	4.27469	4.27469	4.27469	4.27469	4.27469	8.69701	4.27469	7.74875	4.27469	7.08404	7.51465	chr13	42733401	42734272	+	hsa_circ_0030130	circBase	NM_152910	DGKH	exonic	233
chr17:20135071-20135718+	-3.07384	7.93705	4.86238	0.0274484	0.490639	down	4.27469	4.27469	4.27469	6.89278	4.27469	4.27469	4.27469	4.27469	9.31461	7.51748	4.27469	4.27469	4.27469	8.41031	4.27469	7.51465	chr17	20135070	20135718	+	hsa_circ_0106387	circBase	NM_152904	SPECC1	exonic	280
chr9:20715321-20789607+	-4.68636	7.95296	10.8484	0.000988803	0.262134	down	4.27469	4.27469	4.27469	4.27469	4.27469	4.27469	4.27469	4.27469	8.60659	4.27469	8.69701	6.7635	9.52557	4.27469	4.27469	8.43621	chr9	20715320	20789607	+	hsa_circ_0138460	circBase	ENST00000380249	FOCAD	exonic	1487
chr7:894557-897594+	-2.94357	7.8849	5.27312	0.0216572	0.490639	down	4.27469	4.27469	4.27469	4.27469	4.27469	4.27469	4.27469	4.27469	4.27469	4.27469	4.27469	4.27469	4.27469	7.72705	8.52482	4.27469	chr7	894556	897594	+	hsa_circ_0079074	circBase	NM_025154	SUN1	exonic	261
chr3:18419662-18462483-	-2.58129	8.91502	6.41782	0.0112981	0.490639	down	4.27469	4.27469	4.27469	8.3119	7.63356	4.27469	4.27469	4.27469	10.2925	4.27469	4.27469	9.1166	9.24445	8.10876	4.27469	8.43621	chr3	18419661	18462483	-	hsa_circ_0064555	circBase	NM_002971	SATB1	exonic	1599
chr4:88091231-88098020-	-3.56672	7.59881	4.81595	0.0281975	0.490639	down	4.27469	4.27469	4.27469	4.27469	4.27469	4.27469	4.27469	4.27469	4.27469	9.21165	4.27469	4.27469	8.13096	4.27469	4.27469	4.27469	chr4	88091230	88098020	-	hsa_circ_0070388	circBase	NM_020803	KLHL8	exonic	441
chr6:39507779-39581094-	-3.39813	7.53812	3.98238	0.0459785	0.490639	down	4.27469	4.27469	4.27469	4.27469	4.27469	4.27469	4.27469	4.27469	4.27469	8.43919	4.27469	4.27469	7.22729	7.72705	4.27469	6.6598	chr6	39507778	39581094	-	hsa_circ_0131720	circBase	NM_145027	KIF6	exonic	1136
chr10:123658356-123683844-	-3.56603	7.57039	4.55103	0.0328989	0.490639	down	4.27469	4.27469	4.27469	4.27469	4.27469	4.27469	4.27469	4.27469	4.27469	9.21165	4.27469	4.27469	8.13096	4.27469	4.27469	4.27469	chr10	123658355	123683844	-	hsa_circ_0008742	circBase	NM_007041	ATE1	exonic	836
chr1:220752696-220792097+	-3.86106	7.98989	8.37794	0.00379803	0.461088	down	4.27469	4.27469	4.27469	4.27469	4.27469	4.27469	4.27469	4.27469	7.6765	4.27469	4.27469	4.27469	8.13096	6.38419	7.08404	8.74192	chr1	220752695	220792097	+	hsa_circ_0016521	circBase	NM_018650	MARK1	exonic	858
chr13:31204972-31205611+	-3.12677	7.75395	5.18237	0.0228172	0.490639	down	4.27469	4.27469	4.27469	4.27469	4.27469	4.27469	4.27469	4.27469	4.27469	8.43919	4.27469	4.27469	8.13096	4.27469	4.27469	4.27469	chr13	31204971	31205611	+	hsa_circ_0005874	circBase	NM_005800	USPL1	exonic	640
chr10:71912019-71920825-	-2.78144	8.02253	4.29926	0.038129	0.490639	down	4.27469	4.27469	4.27469	4.27469	4.27469	7.15002	4.27469	4.27469	4.27469	4.27469	4.27469	6.7635	8.43283	8.41031	8.52482	4.27469	chr10	71912018	71920825	-	hsa_circ_0094070	circBase	NM_020150	SAR1A	sense overlapping	8807
chr2:168869144-168931741-	-3.5385	7.59471	4.7436	0.0294076	0.490639	down	4.27469	4.27469	4.27469	4.27469	4.27469	4.27469	4.27469	4.27469	6.34157	4.27469	4.27469	4.27469	8.43283	8.10876	4.27469	7.51465	chr2	168869143	168931741	-	hsa_circ_0005280	circBase	NM_013233	STK39	exonic	409
chr1:117944808-117957453+	-3.18499	8.95033	9.32051	0.00226603	0.382283	down	4.27469	4.27469	4.27469	8.3119	4.27469	4.27469	7.25417	4.27469	8.60659	9.21165	4.27469	9.6847	7.22729	9.50233	8.52482	9.9664	chr1	117944807	117957453	+	hsa_circ_0000117	circBase	NM_006699	MAN1A2	exonic	472	prostate cancer
chr6:89793472-89794362+	-2.65559	7.83299	4.44274	0.03505	0.490639	down	4.27469	4.27469	4.27469	4.27469	4.27469	4.27469	4.27469	4.27469	6.34157	4.27469	4.27469	4.27469	4.27469	7.20653	7.97728	4.27469	chr6	89793471	89794362	+	hsa_circ_0132617	circBase	NM_006813	PNRC1	sense overlapping	891
chr6:71136142-71162274+	-3.24716	7.88926	6.10441	0.0134845	0.490639	down	4.27469	4.27469	4.27469	4.27469	4.27469	4.27469	4.27469	4.27469	4.27469	4.27469	4.27469	4.27469	7.22729	7.72705	8.52482	4.27469	chr6	71136141	71162274	+	hsa_circ_0132161	circBase	NM_001105531	FAM135A	exonic	290
chr6:42582809-42600642+	-2.2722	8.42402	4.14085	0.0418602	0.490639	down	4.27469	4.27469	4.27469	9.26728	4.27469	4.27469	4.27469	4.27469	9.57032	4.27469	9.00541	8.55658	9.08027	8.10876	8.52482	8.0478	chr6	42582808	42600642	+	hsa_circ_0131757	circBase	NM_015255	UBR2	exonic	560
chr4:144354644-144387378+	-3.88343	7.75954	6.91726	0.00853675	0.490639	down	4.27469	4.27469	4.27469	4.27469	4.27469	4.27469	4.27469	4.27469	4.27469	10.0828	4.27469	4.27469	4.27469	4.27469	4.27469	4.27469	chr4	144354643	144387378	+		novel	NM_002039	GAB1	exonic	1559
chr1:169947226-170001116-	-2.19117	10.518	7.64498	0.00569305	0.490639	down	4.27469	4.27469	4.27469	9.48319	4.27469	8.0482	9.11001	8.56752	9.44812	9.84649	4.27469	9.6847	10.0542	10.5462	11.1959	9.20859	chr1	169947225	170001116	-	hsa_circ_0111121	circBase	NM_014970	KIFAP3	sense overlapping	53891
chr13:112742360-112752788+	-3.38816	7.53669	3.96092	0.0465683	0.490639	down	4.27469	4.27469	4.27469	4.27469	4.27469	4.27469	4.27469	4.27469	8.60659	4.27469	4.27469	6.7635	8.13096	4.27469	4.27469	4.27469	chr13	112742359	112752788	+	hsa_circ_0099910	circBase	NR_120392	LINC00403	sense overlapping	10429
chr4:17910717-17974508-	-3.65969	7.81303	6.8209	0.0090097	0.490639	down	4.27469	4.27469	4.27469	4.27469	4.27469	4.27469	4.27469	4.27469	4.27469	4.27469	4.27469	4.27469	4.27469	8.87209	7.08404	8.43621	chr4	17910716	17974508	-	hsa_circ_0125866	circBase	NM_153686	LCORL	exonic	528
chr10:117221451-117278834+	-4.08196	7.69058	6.66686	0.00982223	0.490639	down	4.27469	4.27469	4.27469	4.27469	4.27469	4.27469	4.27469	4.27469	4.27469	4.27469	4.27469	7.6289	9.24445	7.20653	4.27469	8.43621	chr10	117221450	117278834	+	hsa_circ_0020097	circBase	NM_207303	ATRNL1	exonic	394
chr9:130106514-130111314+	-3.51722	7.62708	4.9958	0.0254089	0.490639	down	4.27469	4.27469	4.27469	4.27469	4.27469	4.27469	4.27469	4.27469	8.35781	8.99708	4.27469	4.27469	4.27469	4.27469	4.27469	4.27469	chr9	130106513	130111314	+	hsa_circ_0138025	circBase	NM_032293	GARNL3	exonic	292
chr19:34921481-34924317+	-2.9323	8.20993	5.34876	0.020737	0.490639	down	4.27469	4.27469	4.27469	4.27469	6.76774	4.27469	4.27469	4.27469	4.27469	8.43919	4.27469	6.7635	7.22729	8.87209	7.08404	4.27469	chr19	34921480	34924317	+	hsa_circ_0050509	circBase	NM_005499	UBA2	exonic	220		prostate cancer
chr4:62775278-62863983+	-4.44127	7.84528	9.21403	0.00240167	0.385845	down	4.27469	4.27469	4.27469	4.27469	4.27469	4.27469	4.27469	4.27469	8.35781	8.74494	4.27469	6.7635	7.74875	8.10876	4.27469	8.43621	chr4	62775277	62863983	+	hsa_circ_0126759	circBase	NM_015236	ADGRL3	exonic	1508
chr8:51351103-51415440+	-3.99253	7.66742	6.23251	0.0125426	0.490639	down	4.27469	4.27469	4.27469	4.27469	4.27469	4.27469	4.27469	4.27469	4.27469	7.51748	4.27469	4.27469	9.24445	6.38419	4.27469	8.43621	chr8	51351102	51415440	+	hsa_circ_0136694	circBase	NM_018967	SNTG1	exonic	304
chr5:37226406-37239971-	-3.63623	7.62297	5.15948	0.0231199	0.490639	down	4.27469	4.27469	4.27469	4.27469	4.27469	4.27469	4.27469	4.27469	4.27469	8.74494	4.27469	4.27469	4.27469	8.6596	4.27469	6.6598	chr5	37226405	37239971	-	hsa_circ_0129000	circBase	NM_023073	C5orf42	exonic	1614
chr12:922808-939326+	-3.16739	7.5934	4.13498	0.0420056	0.490639	down	4.27469	4.27469	4.27469	4.27469	4.27469	4.27469	4.27469	4.27469	4.27469	4.27469	4.27469	9.33179	4.27469	4.27469	4.27469	4.27469	chr12	922807	939326	+	hsa_circ_0007892	circBase	NM_014823	WNK1	exonic	552		acute lymphoblastic leukemia (ALL), acute myeloid leukemia (AML), bladder cancer, cardiac hypertrophy, cervical cancer, chronic lymphocytic leukemia (CLL), glioblastoma, hepatocellular carcinoma (HCC), malignant melanoma, neuroblastoma (NB), pancreatic cancer, prostate cancer, uterine leiomyoma (ULM)
chr20:44530906-44531243-	-3.6543	7.65377	5.47778	0.0192597	0.490639	down	4.27469	4.27469	4.27469	4.27469	4.27469	4.27469	4.27469	4.27469	9.31461	4.27469	4.27469	4.27469	4.27469	8.10876	4.27469	4.27469	chr20	44530905	44531243	-	hsa_circ_0060558	circBase	NM_006227	PLTP	exonic	233
chr1:109884636-109888503-	-3.01724	7.66288	4.33591	0.0373164	0.490639	down	4.27469	4.27469	4.27469	4.27469	4.27469	4.27469	4.27469	4.27469	4.27469	4.27469	4.27469	6.7635	7.22729	4.27469	8.52482	4.27469	chr1	109884635	109888503	-	hsa_circ_0110390	circBase	NM_002959	SORT1	exonic	276
chr5:68651476-68662422-	-2.57084	7.87269	4.40329	0.0358698	0.490639	down	4.27469	4.27469	4.27469	4.27469	4.27469	4.27469	4.27469	4.27469	4.27469	4.27469	6.88594	4.27469	7.74875	4.27469	4.27469	6.6598	chr5	68651475	68662422	-		novel	NM_016283	AK6	exonic	298
chr7:20406635-20420454+	-3.35012	7.98109	5.77691	0.0162381	0.490639	down	4.27469	4.27469	4.27469	4.27469	4.27469	4.27469	4.27469	7.12273	8.05701	8.99708	4.27469	4.27469	4.27469	4.27469	4.27469	9.8434	chr7	20406634	20420454	+	hsa_circ_0079540	circBase	NM_002214	ITGB8	exonic	588
chr3:154013073-154024084-	-3.36812	7.64708	4.88587	0.0270774	0.490639	down	4.27469	4.27469	4.27469	4.27469	4.27469	4.27469	4.27469	4.27469	4.27469	8.74494	4.27469	4.27469	6.40256	4.27469	4.27469	8.0478	chr3	154013072	154024084	-	hsa_circ_0067755	circBase	NM_020865	DHX36	exonic	792
chr2:122135075-122168545-	-3.53402	7.63086	5.0436	0.0247171	0.490639	down	4.27469	4.27469	4.27469	4.27469	4.27469	4.27469	4.27469	4.27469	4.27469	9.71202	4.27469	4.27469	4.27469	4.27469	4.27469	4.27469	chr2	122135074	122168545	-	hsa_circ_0117212	circBase	NM_015282	CLASP1	exonic	1322
chr9:87317074-87367000+	-3.69	7.78876	6.73198	0.00946994	0.490639	down	4.27469	4.27469	4.27469	4.27469	4.27469	4.27469	4.27469	4.27469	9.0036	8.43919	4.27469	4.27469	4.27469	4.27469	4.27469	6.6598	chr9	87317073	87367000	+	hsa_circ_0087374	circBase	NM_001007097	NTRK2	exonic	1184
chr1:203676137-203677232+	-2.77169	8.23999	5.01772	0.0250891	0.490639	down	4.27469	4.27469	4.27469	6.89278	6.76774	4.27469	4.27469	4.27469	7.6765	4.27469	4.27469	4.27469	8.68233	8.41031	7.08404	9.20859	chr1	203676136	203677232	+	hsa_circ_0007167	circBase	NM_001684	ATP2B4	exonic	458
chr2:50692580-50765774-	-3.94968	7.65661	6.0244	0.0141094	0.490639	down	4.27469	4.27469	4.27469	4.27469	4.27469	4.27469	4.27469	4.27469	8.35781	8.05072	4.27469	4.27469	6.40256	4.27469	4.27469	8.99404	chr2	50692579	50765774	-	hsa_circ_0120252	circBase	NM_004801	NRXN1	exonic	1605
chr9:88207475-88248289-	-3.69845	7.62735	5.28966	0.0214524	0.490639	down	4.27469	4.27469	4.27469	4.27469	4.27469	4.27469	4.27469	4.27469	4.27469	9.21165	4.27469	8.55658	4.27469	4.27469	4.27469	4.27469	chr9	88207474	88248289	-	hsa_circ_0139185	circBase	NM_015239	AGTPBP1	exonic	1266		acute lymphoblastic leukemia (ALL), acute myeloid leukemia (AML), cardiac hypertrophy, colorectal cancer, lung cancer, non-alcoholic fatty liver disease (NAFLD), prostate cancer
chr2:37285594-37286130-	-3.23099	8.00753	5.58379	0.0181275	0.490639	down	4.27469	4.27469	4.27469	6.89278	4.27469	4.27469	4.27469	4.27469	8.60659	10.0828	4.27469	4.27469	4.27469	4.27469	4.27469	4.27469	chr2	37285593	37286130	-	hsa_circ_0119927	circBase	NM_019024	HEATR5B	exonic	210
chr22:40513059-40552186+	-3.22229	7.58958	4.21506	0.0400666	0.490639	down	4.27469	4.27469	4.27469	4.27469	4.27469	4.27469	4.27469	4.27469	8.35781	4.27469	4.27469	4.27469	4.27469	4.27469	4.27469	8.43621	chr22	40513058	40552186	+	hsa_circ_0116579	circBase	NM_001024843	TNRC6B	exonic	233
chr1:237538017-237540735+	-3.96189	8.28037	9.93046	0.00162566	0.346185	down	4.27469	4.27469	4.27469	4.27469	4.27469	4.27469	4.27469	4.27469	4.27469	8.43919	4.27469	4.27469	7.74875	4.27469	7.08404	8.99404	chr1	237538016	237540735	+	hsa_circ_0112626	circBase	NM_001035	RYR2	exonic	192
chr5:74109665-74137504-	-3.86392	7.66785	5.98723	0.0144098	0.490639	down	4.27469	4.27469	4.27469	4.27469	4.27469	4.27469	4.27469	4.27469	4.27469	4.27469	4.27469	4.27469	7.22729	8.10876	4.27469	9.39532	chr5	74109664	74137504	-	hsa_circ_0007158	circBase	NM_015566	FAM169A	exonic	673
chr14:72125050-72152348+	-3.02059	7.63566	4.212	0.0401391	0.490639	down	4.27469	4.27469	4.27469	4.27469	4.27469	4.27469	4.27469	4.27469	4.27469	4.27469	4.27469	7.6289	4.27469	8.10876	7.08404	4.27469	chr14	72125049	72152348	+	hsa_circ_0032472	circBase	NM_015556	SIPA1L1	exonic	1381
chr17:60106902-60140662-	-3.72472	7.72043	6.15487	0.0131051	0.490639	down	4.27469	4.27469	4.27469	4.27469	4.27469	4.27469	4.27469	4.27469	4.27469	4.27469	4.27469	7.6289	4.27469	4.27469	8.92078	8.43621	chr17	60106901	60140662	-	hsa_circ_0107375	circBase	NM_005121	MED13	exonic	1217
chr12:80211174-80215970-	-3.55086	7.59745	4.77701	0.0288421	0.490639	down	4.27469	4.27469	4.27469	4.27469	4.27469	4.27469	4.27469	4.27469	4.27469	4.27469	4.27469	6.7635	8.89498	4.27469	7.08404	7.51465	chr12	80211173	80215970	-	hsa_circ_0027668	circBase	NM_002480	PPP1R12A	exonic	447
chr6:125366357-125369405+	-3.28155	7.6088	4.41944	0.0355317	0.490639	down	4.27469	4.27469	4.27469	4.27469	4.27469	4.27469	4.27469	4.27469	4.27469	4.27469	9.47523	4.27469	4.27469	4.27469	4.27469	4.27469	chr6	125366356	125369405	+	hsa_circ_0130562	circBase	NR_104440	RNF217	sense overlapping	3049
chr19:34929550-34934816+	-3.25747	7.60513	4.35384	0.0369255	0.490639	down	4.27469	4.27469	4.27469	4.27469	4.27469	4.27469	4.27469	4.27469	4.27469	4.27469	4.27469	8.8636	4.27469	4.27469	7.97728	4.27469	chr19	34929549	34934816	+	hsa_circ_0050531	circBase	NM_005499	UBA2	exonic	190
chr3:48327736-48328420+	-3.55532	7.56794	4.5043	0.0338096	0.490639	down	4.27469	4.27469	4.27469	4.27469	4.27469	4.27469	4.27469	4.27469	4.27469	9.39839	4.27469	7.6289	4.27469	4.27469	4.27469	4.27469	chr3	48327735	48328420	+	hsa_circ_0123993	circBase	ENST00000412564	ZNF589	intronic	685
chr6:70064125-70071404+	-4.0012	7.69588	6.55741	0.0104448	0.490639	down	4.27469	4.27469	4.27469	4.27469	4.27469	4.27469	4.27469	4.27469	8.60659	4.27469	4.27469	7.6289	4.27469	7.72705	4.27469	8.74192	chr6	70064124	70071404	+	hsa_circ_0132135	circBase	NM_001704	ADGRB3	exonic	780
chr2:61339657-61345251+	-3.61415	8.30218	8.04424	0.00456486	0.490639	down	4.27469	4.27469	4.27469	4.27469	4.27469	4.27469	7.25417	4.27469	4.27469	4.27469	4.27469	8.16605	9.52557	7.72705	9.70323	4.27469	chr2	61339656	61345251	+	hsa_circ_0001013	circBase	NM_032506	KIAA1841	sense overlapping	5595
chr5:95072593-95099324+	-3.28489	7.5488	3.96082	0.046571	0.490639	down	4.27469	4.27469	4.27469	4.27469	4.27469	4.27469	4.27469	4.27469	4.27469	4.27469	4.27469	4.27469	8.43283	8.10876	4.27469	6.6598	chr5	95072592	95099324	+	hsa_circ_0073434	circBase	NM_014899	RHOBTB3	exonic	933
chr9:114296019-114296633+	-2.44141	8.30295	4.29001	0.0383369	0.490639	down	4.27469	4.27469	4.27469	4.27469	8.56148	4.27469	4.27469	4.27469	7.6765	4.27469	4.27469	8.8636	8.43283	8.87209	8.92078	8.43621	chr9	114296018	114296633	+	hsa_circ_0001962	circBase	NM_133464	ZNF483	exonic	220
chr5:107684100-107703654-	-3.50844	7.9835	6.28237	0.0121945	0.490639	down	4.27469	4.27469	4.27469	4.27469	4.27469	4.27469	4.27469	7.12273	8.60659	8.05072	4.27469	6.7635	6.40256	9.62465	7.08404	7.51465	chr5	107684099	107703654	-	hsa_circ_0001518	circBase	NM_001163315	FBXL17	exonic	513	Duchenne muscular dystrophy (DMD), autism spectrum disorder (ASD), breast cancer, uveal melanoma
chr18:60497268-60497464+	-3.37218	7.53335	3.89373	0.0484667	0.490639	down	4.27469	4.27469	4.27469	4.27469	4.27469	4.27469	4.27469	4.27469	4.27469	4.27469	4.27469	6.7635	4.27469	9.05727	7.08404	4.27469	chr18	60497267	60497464	+	hsa_circ_0108766	circBase	NM_194449	PHLPP1	exonic	197
chr3:128875476-128877402-	-3.39589	7.53732	3.96254	0.0465234	0.490639	down	4.27469	4.27469	4.27469	4.27469	4.27469	4.27469	4.27469	4.27469	4.27469	9.56371	4.27469	4.27469	4.27469	4.27469	4.27469	4.27469	chr3	128875475	128877402	-		novel	NM_020701	ISY1	exonic	161
chr5:38510566-38530768-	-3.18364	8.14904	6.74873	0.00938142	0.490639	down	4.27469	4.27469	4.27469	4.27469	4.27469	4.27469	4.27469	4.27469	4.27469	4.27469	4.27469	7.6289	7.74875	4.27469	4.27469	8.0478	chr5	38510565	38530768	-	hsa_circ_0129046	circBase	NM_002310	LIFR	exonic	1010
chr16:47531310-47630442+	-3.29977	8.09039	6.08109	0.0136637	0.490639	down	4.27469	4.27469	4.27469	4.27469	4.27469	7.15002	4.27469	4.27469	4.27469	6.66236	4.27469	8.55658	8.68233	4.27469	8.52482	8.74192	chr16	47531309	47630442	+	hsa_circ_0039264	circBase	NM_000293	PHKB	exonic	1287
chr1:21267984-21307720-	-3.61267	7.57983	4.70534	0.030069	0.490639	down	4.27469	4.27469	4.27469	4.27469	4.27469	4.27469	4.27469	4.27469	4.27469	8.43919	4.27469	4.27469	7.22729	4.27469	4.27469	8.74192	chr1	21267983	21307720	-	hsa_circ_0111897	circBase	NM_003760	EIF4G3	exonic	1465
chr1:113124614-113159517-	-3.2637	7.75843	5.43521	0.0197347	0.490639	down	4.27469	4.27469	4.27469	4.27469	4.27469	4.27469	4.27469	4.27469	4.27469	4.27469	8.30422	4.27469	4.27469	4.27469	7.97728	7.51465	chr1	113124613	113159517	-	hsa_circ_0110473	circBase	NM_017744	ST7L	exonic	864
chr6:155095123-155116273+	-3.93565	9.22434	14.891	0.000113903	0.0983393	down	4.27469	4.27469	4.27469	4.27469	4.27469	7.15002	7.25417	8.01889	8.60659	10.5451	4.27469	9.51901	10.6886	10.6069	8.52482	9.70894	chr6	155095122	155116273	+	hsa_circ_0001654	circBase	NM_014892	SCAF8	exonic	576	Alzheimer's disease, B-cell lymphoma, Hodgkin's lymphoma, T-cell leukemia, acute myeloid leukemia (AML), autism spectrum disorder (ASD), breast cancer, chronic lymphocytic leukemia (CLL), chronic myeloid leukemia (CML), colorectal cancer, diffuse large B-cell lymphoma (DLBCL), epithelial ovarian cancer (EOC), esophageal cancer, follicular lymphoma (FL), gastric cancer (stomach cancer), glioma, he…
chr12:89853415-89866052-	-3.68721	7.7316	6.23799	0.0125038	0.490639	down	4.27469	4.27469	4.27469	4.27469	4.27469	4.27469	4.27469	4.27469	9.0036	8.74494	4.27469	4.27469	4.27469	4.27469	4.27469	4.27469	chr12	89853414	89866052	-	hsa_circ_0099436	circBase	NM_172240	POC1B	exonic	661
chrX:67494580-67518938-	-3.31578	7.55788	4.09071	0.0431196	0.490639	down	4.27469	4.27469	4.27469	4.27469	4.27469	4.27469	4.27469	4.27469	8.35781	4.27469	4.27469	7.6289	7.74875	4.27469	4.27469	4.27469	chrX	67494579	67518938	-	hsa_circ_0140513	circBase	NM_002547	OPHN1	exonic	230
chr13:78293667-78327493+	-4.05206	9.35322	17.1125	3.5229e-05	0.0504784	down	4.27469	4.27469	4.27469	4.27469	7.63356	8.0482	8.15968	4.27469	9.44812	10.8312	4.27469	10.0912	10.5065	11.8939	4.27469	10.8916	chr13	78293666	78327493	+	hsa_circ_0000497	circBase	NM_001040153	SLAIN1	exonic	788	breast cancer, colorectal cancer, endometrial cancer, epithelial ovarian cancer (EOC), kidney cancer, lung cancer, malignant melanoma, non-alcoholic fatty liver disease (NAFLD), ovarian cancer (OC), testicular germ cell tumor
chr19:17311102-17311638+	-3.0751	7.71409	4.79344	0.0285683	0.490639	down	4.27469	4.27469	4.27469	4.27469	4.27469	4.27469	4.27469	4.27469	7.6765	4.27469	8.69701	4.27469	4.27469	4.27469	4.27469	4.27469	chr19	17311101	17311638	+	hsa_circ_0000910	circBase	NM_004145	MYO9B	exonic	325	Insulinoma, acute myeloid leukemia (AML), breast cancer, cholangiocarcinoma, epithelial ovarian cancer (EOC), lung cancer, malignant melanoma
chr11:125104941-125109624+	-3.06934	7.57585	3.87697	0.0489529	0.490639	down	4.27469	4.27469	4.27469	4.27469	4.27469	4.27469	4.27469	4.27469	4.27469	4.27469	4.27469	4.27469	4.27469	4.27469	4.27469	9.20859	chr11	125104940	125109624	+	hsa_circ_0095276	circBase	ENST00000527238	PKNOX2	exonic	184
chr8:42761316-42798588+	-2.65763	8.81713	6.30874	0.0120144	0.490639	down	4.27469	4.27469	4.27469	4.27469	4.27469	7.15002	7.25417	8.01889	9.44812	8.43919	4.27469	4.27469	9.52557	8.10876	8.92078	8.74192	chr8	42761315	42798588	+	hsa_circ_0084143	circBase	NM_032410	HOOK3	exonic	343
chr4:62775278-62801763+	-2.83676	7.77434	4.70008	0.0301612	0.490639	down	4.27469	4.27469	4.27469	4.27469	4.27469	4.27469	4.27469	4.27469	6.34157	4.27469	4.27469	4.27469	8.68233	4.27469	4.27469	4.27469	chr4	62775277	62801763	+	hsa_circ_0126757	circBase	NM_015236	ADGRL3	exonic	532
chr8:26439485-26441499+	-3.39344	8.63849	9.88945	0.00166229	0.351108	down	8.2142	4.27469	4.27469	4.27469	4.27469	4.27469	4.27469	7.12273	6.34157	4.27469	4.27469	8.8636	10.3709	10.665	4.27469	10.8916	chr8	26439484	26441499	+	hsa_circ_0005013	circBase	NM_001386	DPYSL2	exonic	274
chr8:1574906-1581212+	-4.6133	7.85148	9.7744	0.00176958	0.359037	down	4.27469	4.27469	4.27469	4.27469	4.27469	4.27469	4.27469	4.27469	4.27469	4.27469	4.27469	9.1166	9.24445	9.05727	4.27469	7.51465	chr8	1574905	1581212	+	hsa_circ_0135979	circBase	NM_004745	DLGAP2	exonic	368
chr5:65338905-65350779+	-3.25008	7.75585	5.42327	0.0198702	0.490639	down	4.27469	4.27469	4.27469	4.27469	4.27469	4.27469	4.27469	4.27469	4.27469	4.27469	4.27469	4.27469	6.40256	8.10876	8.52482	4.27469	chr5	65338904	65350779	+	hsa_circ_0129401	circBase	NM_018695	ERBB2IP	exonic	2327
chr7:104719293-104731761+	-3.53139	7.62147	4.96918	0.0258028	0.490639	down	4.27469	4.27469	4.27469	4.27469	4.27469	4.27469	4.27469	4.27469	4.27469	4.27469	4.27469	8.55658	8.13096	7.72705	4.27469	4.27469	chr7	104719292	104731761	+	hsa_circ_0132885	circBase	NM_018682	KMT2E	exonic	592
chr1:101379219-101440458+	-3.36408	7.53244	3.88306	0.0487756	0.490639	down	4.27469	4.27469	4.27469	4.27469	4.27469	4.27469	4.27469	4.27469	4.27469	4.27469	4.27469	4.27469	4.27469	9.50233	4.27469	4.27469	chr1	101379218	101440458	+	hsa_circ_0110181	circBase	NM_001144884	SLC30A7	exonic	665
chr7:155530224-155538296+	-3.05562	7.77419	3.89191	0.0485191	0.490639	down	4.27469	4.27469	4.27469	4.27469	4.27469	4.27469	7.25417	4.27469	9.0036	4.27469	4.27469	7.6289	4.27469	8.6596	4.27469	8.43621	chr7	155530223	155538296	+	hsa_circ_0083107	circBase	NM_053043	RBM33	exonic	1719
chr3:24494956-24495110-	-3.53411	7.56377	4.43538	0.0352013	0.490639	down	4.27469	4.27469	4.27469	4.27469	4.27469	4.27469	4.27469	4.27469	4.27469	9.71202	4.27469	4.27469	4.27469	4.27469	4.27469	4.27469	chr3	24494955	24495110	-		novel	ENST00000356447	THRB	intronic	155
chr9:88190230-88248289-	-4.44239	8.33308	12.2058	0.000476405	0.180802	down	4.27469	4.27469	4.27469	4.27469	4.27469	4.27469	4.27469	4.27469	4.27469	8.99708	4.27469	7.6289	9.08027	8.6596	4.27469	4.27469	chr9	88190229	88248289	-	hsa_circ_0139171	circBase	NM_015239	AGTPBP1	exonic	2201
chrM:1692-5360+	-3.45103	7.54852	4.18059	0.0408894	0.490639	down	4.27469	4.27469	4.27469	4.27469	4.27469	4.27469	4.27469	4.27469	8.81871	4.27469	4.27469	4.27469	4.27469	8.41031	4.27469	4.27469	chrM	1691	5360	+		novel	uc004cos.5	TVAS5	sense overlapping	3669
chr8:131848523-131862049-	-3.77025	7.6145	5.31369	0.0211584	0.490639	down	4.27469	4.27469	4.27469	4.27469	4.27469	4.27469	4.27469	4.27469	8.05701	4.27469	4.27469	4.27469	8.68233	8.41031	4.27469	4.27469	chr8	131848522	131862049	-	hsa_circ_0135754	circBase	NM_001115	ADCY8	exonic	465
chr19:13183861-13186485+	-3.84237	7.69401	6.213	0.0126816	0.490639	down	4.27469	4.27469	4.27469	4.27469	4.27469	4.27469	4.27469	4.27469	4.27469	8.43919	4.27469	4.27469	4.27469	8.87209	4.27469	8.0478	chr19	13183860	13186485	+	hsa_circ_0049657	circBase	NM_002501	NFIX	exonic	396
chr2:40387905-40405633-	-4.65582	7.88935	10.2325	0.00137986	0.314493	down	4.27469	4.27469	4.27469	4.27469	4.27469	4.27469	4.27469	4.27469	7.6765	9.56371	4.27469	8.55658	7.74875	8.6596	4.27469	4.27469	chr2	40387904	40405633	-	hsa_circ_0054227	circBase	NM_021097	SLC8A1	exonic	461
chr10:117221451-117228839+	-5.65274	8.3711	18.1536	2.03781e-05	0.0352949	down	4.27469	4.27469	4.27469	4.27469	4.27469	4.27469	4.27469	4.27469	8.60659	8.99708	4.27469	8.8636	8.89498	10.1167	7.08404	9.70894	chr10	117221450	117228839	+	hsa_circ_0092796	circBase	NM_207303	ATRNL1	exonic	332
chr7:87369107-87370895+	-3.9118	7.64736	5.87002	0.0154009	0.490639	down	4.27469	4.27469	4.27469	4.27469	4.27469	4.27469	4.27469	4.27469	4.27469	8.05072	4.27469	7.6289	9.39185	4.27469	4.27469	4.27469	chr7	87369106	87370895	+	hsa_circ_0134949	circBase	NM_138290	RUNDC3B	exonic	171
chr2:55040369-55056614+	-3.39337	7.53726	3.96668	0.0464092	0.490639	down	4.27469	4.27469	4.27469	4.27469	4.27469	4.27469	4.27469	4.27469	4.27469	4.27469	4.27469	4.27469	4.27469	8.41031	4.27469	8.74192	chr2	55040368	55056614	+	hsa_circ_0120365	circBase	NM_001039753	EML6	exonic	650
chr11:78176922-78204241-	-2.97306	8.14964	5.28221	0.0215444	0.490639	down	4.27469	4.27469	4.27469	4.27469	4.27469	7.15002	4.27469	4.27469	7.15823	8.05072	4.27469	6.7635	9.24445	4.27469	4.27469	7.51465	chr11	78176921	78204241	-	hsa_circ_0005935	circBase	NM_024678	NARS2	exonic	475		Insulinoma, acute myeloid leukemia (AML), breast cancer, cholangiocarcinoma, epithelial ovarian cancer (EOC), lung cancer, malignant melanoma
chr2:120885264-120932576+	-3.52881	8.94095	10.4275	0.00124151	0.298653	down	4.27469	4.27469	4.27469	7.77022	4.27469	4.27469	4.27469	4.27469	9.44812	4.27469	4.27469	6.7635	9.39185	9.05727	8.52482	8.74192	chr2	120885263	120932576	+	hsa_circ_0006834	circBase	NM_020909	EPB41L5	sense overlapping	47313
chr12:108136974-108140201-	-3.68721	7.73269	6.23049	0.0125569	0.490639	down	4.27469	4.27469	4.27469	4.27469	4.27469	4.27469	4.27469	4.27469	8.35781	4.27469	4.27469	4.27469	4.27469	4.27469	7.08404	8.99404	chr12	108136973	108140201	-	hsa_circ_0007468	circBase	NM_012406	PRDM4	exonic	355
chr12:123983091-123984083-	-3.56114	7.82952	6.63961	0.00997356	0.490639	down	4.27469	4.27469	4.27469	4.27469	4.27469	4.27469	4.27469	4.27469	4.27469	4.27469	4.27469	7.6289	7.22729	7.72705	8.52482	4.27469	chr12	123983090	123984083	-	hsa_circ_0007552	circBase	NM_178314	RILPL1	exonic	341
chr3:138400809-138417937-	-3.19731	7.5862	4.13575	0.0419864	0.490639	down	4.27469	4.27469	4.27469	4.27469	4.27469	4.27469	4.27469	4.27469	4.27469	4.27469	4.27469	4.27469	4.27469	8.41031	7.97728	6.6598	chr3	138400808	138417937	-	hsa_circ_0122134	circBase	NM_006219	PIK3CB	exonic	923
chr4:17503342-17510986-	-4.73128	7.91838	10.7067	0.00106751	0.269262	down	4.27469	4.27469	4.27469	4.27469	4.27469	4.27469	4.27469	4.27469	8.05701	9.9695	4.27469	6.7635	4.27469	4.27469	4.27469	9.39532	chr4	17503341	17510986	-	hsa_circ_0069249	circBase	NM_000320	QDPR	exonic	331
chr5:135483521-135489852+	-2.30316	8.61365	4.31295	0.0378234	0.490639	down	4.27469	4.27469	4.27469	4.27469	4.27469	4.27469	7.25417	8.01889	9.57032	4.27469	4.27469	6.7635	9.08027	7.20653	7.08404	6.6598	chr5	135483520	135489852	+	hsa_circ_0007930	circBase	NM_001001419	SMAD5	exonic	731
chr8:54656137-54742093-	-3.82421	7.62633	5.50247	0.0189896	0.490639	down	4.27469	4.27469	4.27469	4.27469	4.27469	4.27469	4.27469	4.27469	7.6765	4.27469	4.27469	8.55658	6.40256	4.27469	4.27469	8.74192	chr8	54656136	54742093	-	hsa_circ_0136752	circBase	NM_015941	ATP6V1H	exonic	1175
chr15:54304845-54308083+	-3.53495	11.4111	11.2735	0.000786211	0.232111	down	4.27469	4.27469	4.27469	4.27469	4.27469	4.27469	4.27469	4.27469	7.15823	4.27469	6.88594	7.6289	4.27469	4.27469	7.08404	8.43621	chr15	54304844	54308083	+	hsa_circ_0103896	circBase	T116955	G027572	exonic	3239
chr6:32487251-32522570-	-3.60321	7.57751	4.65979	0.030877	0.490639	down	4.27469	4.27469	4.27469	4.27469	4.27469	4.27469	4.27469	4.27469	4.27469	4.27469	6.88594	4.27469	4.27469	4.27469	7.08404	9.39532	chr6	32487250	32522570	-		novel	NM_002125	HLA-DRB5	sense overlapping	35320
chr8:1824737-1833873+	-3.06278	7.67253	4.51559	0.0335874	0.490639	down	4.27469	4.27469	4.27469	4.27469	4.27469	4.27469	4.27469	4.27469	4.27469	8.43919	4.27469	4.27469	4.27469	7.20653	7.08404	4.27469	chr8	1824736	1833873	+	hsa_circ_0005132	circBase	NM_014629	ARHGEF10	exonic	503
chr11:65201950-65205128+	-3.37047	7.57239	4.29113	0.0383118	0.490639	down	4.27469	4.27469	4.27469	4.27469	4.27469	4.27469	4.27469	4.27469	7.6765	4.27469	4.27469	6.7635	8.43283	4.27469	7.08404	4.27469	chr11	65201949	65205128	+	hsa_circ_0007185	circBase	GSE61474_TCONS_00050946	GSE61474_XLOC_010027	exonic	3179
chr6:79752560-79773627-	-3.45427	7.60802	4.73349	0.0295809	0.490639	down	4.27469	4.27469	4.27469	4.27469	4.27469	4.27469	4.27469	4.27469	4.27469	4.27469	4.27469	4.27469	4.27469	9.05727	4.27469	8.0478	chr6	79752559	79773627	-	hsa_circ_0132360	circBase	NM_017934	PHIP	sense overlapping	21068
chr21:22652898-22664561+	-3.37193	7.53341	3.89591	0.0484038	0.490639	down	4.27469	4.27469	4.27469	4.27469	4.27469	4.27469	4.27469	4.27469	4.27469	4.27469	4.27469	7.6289	8.89498	4.27469	4.27469	6.6598	chr21	22652897	22664561	+	hsa_circ_0061307	circBase	NM_004540	NCAM2	exonic	564
chr17:9843443-9850300-	-4.10916	8.81257	13.2203	0.000276939	0.15641	down	4.27469	4.27469	4.27469	4.27469	4.27469	4.27469	4.27469	8.01889	9.68297	8.74494	4.27469	8.8636	10.0542	9.05727	4.27469	10.0797	chr17	9843442	9850300	-	hsa_circ_0042079	circBase	NM_003644	GAS7	exonic	281
chr14:66188493-66200099+	-3.84086	7.68967	6.15435	0.013109	0.490639	down	4.27469	4.27469	4.27469	4.27469	4.27469	4.27469	4.27469	4.27469	8.05701	4.27469	8.30422	7.6289	4.27469	6.38419	4.27469	8.0478	chr14	66188492	66200099	+	hsa_circ_0032249	circBase	NM_004480	FUT8	exonic	575
chr15:93496587-93518180+	-3.76081	7.61219	5.2681	0.0217197	0.490639	down	4.27469	4.27469	4.27469	4.27469	4.27469	4.27469	4.27469	4.27469	8.60659	4.27469	4.27469	4.27469	8.13096	4.27469	4.27469	8.43621	chr15	93496586	93518180	+	hsa_circ_0104927	circBase	NM_001271	CHD2	exonic	1075
chr20:34430495-34459751+	-4.15345	7.84028	8.3142	0.00393363	0.466668	down	4.27469	4.27469	4.27469	4.27469	4.27469	4.27469	4.27469	4.27469	4.27469	8.43919	9.66296	4.27469	7.74875	4.27469	4.27469	4.27469	chr20	34430494	34459751	+	hsa_circ_0060150	circBase	NM_016436	PHF20	exonic	1199
chr2:175243651-175245443-	-3.30458	7.65164	4.76544	0.0290367	0.490639	down	4.27469	4.27469	4.27469	4.27469	4.27469	4.27469	4.27469	4.27469	4.27469	4.27469	9.25936	4.27469	4.27469	4.27469	7.08404	4.27469	chr2	175243650	175245443	-		novel	NM_004882	CIR1	exonic	232
chr17:36517594-36523933+	-2.97641	7.68246	4.40204	0.035896	0.490639	down	4.27469	4.27469	4.27469	4.27469	4.27469	4.27469	4.27469	4.27469	4.27469	8.05072	8.30422	4.27469	4.27469	4.27469	4.27469	4.27469	chr17	36517593	36523933	+	hsa_circ_0043329	circBase	NM_014598	SOCS7	exonic	572
chr4:2338412-2338708-	-4.43532	7.81867	8.92974	0.00280565	0.412808	down	4.27469	4.27469	4.27469	4.27469	4.27469	4.27469	4.27469	4.27469	9.44812	8.43919	4.27469	8.8636	4.27469	7.20653	4.27469	4.27469	chr4	2338411	2338708	-		novel	ENST00000290974	ZFYVE28	intronic	297
chr15:72338065-72338975-	-2.12332	8.92461	4.75259	0.0292542	0.490639	down	7.96985	4.27469	4.27469	8.3119	6.76774	4.27469	7.25417	4.27469	4.27469	9.56371	4.27469	6.7635	9.64794	8.10876	9.23114	10.0797	chr15	72338064	72338975	-	hsa_circ_0006509	circBase	NM_006901	MYO9A	exonic	911
chr3:183368084-183390272+	-3.51451	8.29542	7.67429	0.00560132	0.490639	down	4.27469	4.27469	4.27469	4.27469	4.27469	4.27469	7.25417	4.27469	8.60659	8.43919	4.27469	4.27469	8.89498	4.27469	4.27469	9.39532	chr3	183368083	183390272	+	hsa_circ_0006667	circBase	NM_017644	KLHL24	exonic	1663
chr2:2840691-2842060-	-6.17345	8.58921	22.8286	1.77108e-06	0.00575158	down	4.27469	4.27469	4.27469	4.27469	4.27469	4.27469	4.27469	4.27469	8.81871	10.8312	4.27469	8.55658	9.24445	9.7374	4.27469	10.542	chr2	2840690	2842060	-	hsa_circ_0119701	circBase	T183349	G042084	exonic	1370
chr1:236987419-236990196+	-4.00811	7.90629	8.36633	0.00382236	0.461593	down	4.27469	4.27469	4.27469	4.27469	4.27469	4.27469	4.27469	4.27469	9.0036	6.66236	4.27469	4.27469	4.27469	4.27469	8.52482	8.0478	chr1	236987418	236990196	+	hsa_circ_0007875	circBase	NM_000254	MTR	exonic	231
chr4:119026173-119064839+	-5.32885	8.13848	14.7764	0.000121041	0.0983393	down	4.27469	4.27469	4.27469	4.27469	4.27469	4.27469	4.27469	4.27469	8.81871	9.84649	4.27469	8.16605	8.13096	9.22136	4.27469	9.20859	chr4	119026172	119064839	+	hsa_circ_0125149	circBase	NM_004784	NDST3	exonic	558
chr7:91924203-91991587+	-2.64802	7.70769	3.99735	0.0455719	0.490639	down	4.27469	4.27469	4.27469	4.27469	4.27469	4.27469	4.27469	4.27469	4.27469	4.27469	4.27469	4.27469	8.13096	7.20653	4.27469	4.27469	chr7	91924202	91991587	+	hsa_circ_0081011	circBase	NM_019004	ANKIB1	exonic	1576
chr6:70447834-70500364-	-2.91222	7.89634	4.25892	0.0390446	0.490639	down	4.27469	4.27469	4.27469	6.89278	4.27469	4.27469	4.27469	4.27469	8.05701	4.27469	4.27469	6.7635	9.08027	4.27469	7.08404	7.51465	chr6	70447833	70500364	-	hsa_circ_0132149	circBase	NM_018368	LMBRD1	exonic	567
chr2:154757449-154801152+	-4.18036	7.71733	7.16127	0.00744944	0.490639	down	4.27469	4.27469	4.27469	4.27469	4.27469	4.27469	4.27469	4.27469	4.27469	8.74494	4.27469	4.27469	4.27469	9.22136	4.27469	8.43621	chr2	154757448	154801152	+	hsa_circ_0117700	circBase	NM_052917	GALNT13	exonic	318
chr1:155679564-155695810+	-3.44987	7.54698	4.13291	0.042057	0.490639	down	4.27469	4.27469	4.27469	4.27469	4.27469	4.27469	4.27469	4.27469	4.27469	4.27469	4.27469	6.7635	4.27469	8.10876	8.52482	6.6598	chr1	155679563	155695810	+	hsa_circ_0014609	circBase	NM_004632	DAP3	exonic	479
chr12:27867713-27890541+	-3.67714	7.63138	5.31977	0.0210848	0.490639	down	4.27469	4.27469	4.27469	4.27469	4.27469	4.27469	4.27469	4.27469	9.31461	4.27469	4.27469	4.27469	6.40256	7.20653	4.27469	6.6598	chr12	27867712	27890541	+	hsa_circ_0009017	circBase	NM_021821	MRPS35	exonic	590
chr4:52729603-52758017+	-2.02151	10.0789	6.45435	0.0110681	0.490639	down	6.03619	4.27469	8.62986	9.48319	8.17087	8.0482	4.27469	9.9358	10.5518	9.56371	4.27469	10.4999	10.7445	10.9252	10.5808	10.619	chr4	52729602	52758017	+	hsa_circ_0007646	circBase	NM_015115	DCUN1D4	exonic	481
chr16:67644727-67646024+	-3.58878	7.57553	4.64668	0.0311137	0.490639	down	4.27469	4.27469	4.27469	4.27469	4.27469	4.27469	4.27469	4.27469	4.27469	4.27469	4.27469	4.27469	7.74875	9.36867	4.27469	4.27469	chr16	67644726	67646024	+	hsa_circ_0002122	circBase	NM_006565	CTCF	exonic	961
chr8:141828376-141874498-	-3.00242	7.99076	4.83958	0.0278137	0.490639	down	4.27469	4.27469	4.27469	6.89278	4.27469	4.27469	4.27469	4.27469	4.27469	4.27469	4.27469	4.27469	8.43283	8.6596	8.52482	7.51465	chr8	141828375	141874498	-	hsa_circ_0008345	circBase	NM_005607	PTK2	exonic	505
chr1:231500073-231509845-	-3.07162	7.62429	4.22198	0.0399035	0.490639	down	4.27469	4.27469	4.27469	4.27469	4.27469	4.27469	4.27469	4.27469	4.27469	9.21165	4.27469	4.27469	4.27469	4.27469	4.27469	4.27469	chr1	231500072	231509845	-	hsa_circ_0112382	circBase	NM_022051	EGLN1	sense overlapping	9773
chr9:125846922-125852664+	-3.11535	7.58232	4.01664	0.0450534	0.490639	down	4.27469	4.27469	4.27469	4.27469	4.27469	4.27469	4.27469	4.27469	4.27469	4.27469	4.27469	4.27469	4.27469	9.22136	4.27469	4.27469	chr9	125846921	125852664	+	hsa_circ_0137880	circBase	NM_012197	RABGAP1	sense overlapping	5743
chr2:120069198-120078780-	-3.60984	7.57841	4.66476	0.0307876	0.490639	down	4.27469	4.27469	4.27469	4.27469	4.27469	4.27469	4.27469	4.27469	4.27469	4.27469	4.27469	9.1166	4.27469	4.27469	8.52482	4.27469	chr2	120069197	120078780	-	hsa_circ_0056225	circBase	NM_001017927	C2orf76	exonic	171
chr6:168307851-168319780+	-3.44659	7.5477	4.16567	0.041251	0.490639	down	4.27469	4.27469	4.27469	4.27469	4.27469	4.27469	4.27469	4.27469	9.16747	4.27469	4.27469	4.27469	7.22729	6.38419	4.27469	4.27469	chr6	168307850	168319780	+		novel	NM_001040000	MLLT4	sense overlapping	11930
chr21:46875659-46876090+	-3.12547	7.79905	5.39157	0.0202342	0.490639	down	4.27469	4.27469	4.27469	4.27469	4.27469	4.27469	4.27469	4.27469	4.27469	8.99708	4.27469	4.27469	4.27469	4.27469	7.08404	4.27469	chr21	46875658	46876090	+	hsa_circ_0006782	circBase	ENST00000400337	COL18A1	intronic	432
chr12:101316004-101381448+	-4.52014	7.82037	9.17252	0.00245676	0.385845	down	4.27469	4.27469	4.27469	4.27469	4.27469	4.27469	4.27469	4.27469	4.27469	9.71202	4.27469	8.16605	9.08027	4.27469	4.27469	6.6598	chr12	101316003	101381448	+	hsa_circ_0027871	circBase	NM_001286615	ANO4	exonic	679
chr6:126196035-126199516+	-3.25227	7.57371	4.1032	0.0428023	0.490639	down	4.27469	4.27469	4.27469	4.27469	4.27469	4.27469	4.27469	4.27469	4.27469	4.27469	9.00541	7.6289	4.27469	4.27469	4.27469	4.27469	chr6	126196034	126199516	+	hsa_circ_0077779	circBase	NM_181782	NCOA7	exonic	188
chr1:8555123-8601377-	-3.54252	7.98751	7.38054	0.00659333	0.490639	down	4.27469	4.27469	4.27469	4.27469	4.27469	4.27469	4.27469	4.27469	6.34157	8.99708	4.27469	4.27469	4.27469	8.10876	4.27469	4.27469	chr1	8555122	8601377	-	hsa_circ_0009581	circBase	NM_012102	RERE	exonic	379
chr22:42719863-42720243-	-3.77624	7.61523	5.30804	0.0212272	0.490639	down	4.27469	4.27469	4.27469	4.27469	4.27469	4.27469	4.27469	4.27469	4.27469	9.9695	4.27469	4.27469	4.27469	4.27469	4.27469	4.27469	chr22	42719862	42720243	-		novel	ENST00000515426	TCF20	intronic	381
chr11:120346049-120348235+	-4.08052	7.93396	8.76376	0.00307275	0.418312	down	4.27469	4.27469	4.27469	4.27469	4.27469	4.27469	4.27469	4.27469	4.27469	8.43919	4.27469	8.55658	8.89498	4.27469	4.27469	6.6598	chr11	120346048	120348235	+	hsa_circ_0002955	circBase	NM_015313	ARHGEF12	exonic	423
chr10:20432224-20466338+	-3.54974	7.62611	5.05998	0.0244846	0.490639	down	4.27469	4.27469	4.27469	4.27469	4.27469	4.27469	4.27469	4.27469	9.44812	4.27469	4.27469	4.27469	4.27469	7.20653	4.27469	4.27469	chr10	20432223	20466338	+	hsa_circ_0017925	circBase	NM_032812	PLXDC2	exonic	520
chr10:133747962-133761295+	-3.30617	7.67314	4.98285	0.0255998	0.490639	down	4.27469	4.27469	4.27469	4.27469	4.27469	4.27469	4.27469	4.27469	4.27469	4.27469	4.27469	7.6289	7.22729	7.20653	4.27469	8.0478	chr10	133747961	133761295	+	hsa_circ_0093122	circBase	NM_018461	PPP2R2D	sense overlapping	13334
chr3:57276884-57301820+	-2.62783	8.21936	4.43487	0.035212	0.490639	down	4.27469	4.27469	4.27469	4.27469	4.27469	4.27469	8.15968	4.27469	4.27469	8.05072	4.27469	4.27469	9.08027	8.6596	7.08404	8.43621	chr3	57276883	57301820	+	hsa_circ_0066251	circBase	NM_012096	APPL1	exonic	1478
chr2:239184384-239186596-	-4.40644	7.9352	9.81365	0.00173222	0.358169	down	4.27469	4.27469	4.27469	4.27469	4.27469	4.27469	4.27469	4.27469	9.44812	4.27469	4.27469	4.27469	4.27469	8.10876	7.08404	8.99404	chr2	239184383	239186596	-	hsa_circ_0003854	circBase	NM_022817	PER2	exonic	467
chr5:176671196-176675325+	-4.23632	7.98627	9.60228	0.00194336	0.360631	down	4.27469	4.27469	4.27469	4.27469	4.27469	4.27469	4.27469	4.27469	4.27469	7.51748	4.27469	4.27469	9.64794	8.41031	4.27469	6.6598	chr5	176671195	176675325	+	hsa_circ_0004473	circBase	NM_022455	NSD1	exonic	339
chr18:59157635-59174793+	-4.5372	7.82591	9.28491	0.00231049	0.385845	down	4.27469	4.27469	4.27469	4.27469	4.27469	4.27469	4.27469	4.27469	4.27469	7.51748	4.27469	6.7635	9.52557	4.27469	4.27469	9.56064	chr18	59157634	59174793	+	hsa_circ_0108742	circBase	ENST00000262717	CDH20	exonic	1169		Cerebellar neurodegeneration, acute myeloid leukemia (AML), cardiac hypertrophy, epithelial ovarian cancer (EOC), esophageal cancer, non-alcoholic fatty liver disease (NAFLD), pancreatic cancer, pituitary adenoma, prostate cancer
chr2:234164748-234173789+	-3.36595	7.71504	5.40133	0.0201214	0.490639	down	4.27469	4.27469	4.27469	4.27469	4.27469	4.27469	4.27469	4.27469	4.27469	7.51748	4.27469	4.27469	4.27469	6.38419	4.27469	8.99404	chr2	234164747	234173789	+	hsa_circ_0003585	circBase	NM_017974	ATG16L1	exonic	526
chr6:87925621-87955362+	-4.12424	7.84192	8.30539	0.00395276	0.466785	down	4.27469	4.27469	4.27469	4.27469	4.27469	4.27469	4.27469	4.27469	9.44812	4.27469	4.27469	4.27469	4.27469	8.87209	7.08404	4.27469	chr6	87925620	87955362	+	hsa_circ_0006768	circBase	NM_015021	ZNF292	exonic	852
chr3:142116171-142123918-	-4.08566	7.83477	8.08976	0.00445161	0.490639	down	4.27469	4.27469	4.27469	4.27469	4.27469	4.27469	4.27469	4.27469	4.27469	8.05072	9.00541	4.27469	7.74875	7.72705	7.08404	4.27469	chr3	142116170	142123918	-	hsa_circ_0067619	circBase	NM_019001	XRN1	exonic	626
chr1:225718256-225755116-	-2.78001	7.69181	4.17148	0.0411099	0.490639	down	4.27469	4.27469	4.27469	4.27469	4.27469	4.27469	4.27469	4.27469	8.81871	4.27469	4.27469	4.27469	4.27469	4.27469	4.27469	4.27469	chr1	225718255	225755116	-	hsa_circ_0016661	circBase	NM_018212	ENAH	exonic	429
chr10:61844360-61845011-	-3.49934	7.7497	5.95062	0.0147121	0.490639	down	4.27469	4.27469	4.27469	4.27469	4.27469	4.27469	4.27469	4.27469	4.27469	4.27469	4.27469	7.6289	7.22729	7.20653	7.08404	8.0478	chr10	61844359	61845011	-	hsa_circ_0093804	circBase	NM_001149	ANK3	exonic	326
chr10:93220184-93221941+	-3.27243	7.60375	4.4027	0.035882	0.490639	down	4.27469	4.27469	4.27469	4.27469	4.27469	4.27469	4.27469	4.27469	4.27469	4.27469	4.27469	7.6289	6.40256	8.10876	4.27469	7.51465	chr10	93220183	93221941	+	hsa_circ_0019101	circBase	NR_104291	HECTD2	exonic	332
chr13:36379836-36382457-	-3.63606	7.61425	5.05695	0.0245273	0.490639	down	4.27469	4.27469	4.27469	4.27469	4.27469	4.27469	4.27469	4.27469	4.27469	4.27469	4.27469	9.83331	4.27469	4.27469	4.27469	4.27469	chr13	36379835	36382457	-	hsa_circ_0029994	circBase	NM_004734	DCLK1	exonic	178
chr12:69218143-69218431+	-3.45398	7.62565	4.87227	0.0272916	0.490639	down	4.27469	4.27469	4.27469	4.27469	4.27469	4.27469	4.27469	4.27469	4.27469	9.21165	4.27469	4.27469	4.27469	7.72705	4.27469	4.27469	chr12	69218142	69218431	+	hsa_circ_0027493	circBase	NM_002392	MDM2	exonic	165		Alzheimer's disease, Burkitt lymphoma, Down syndrome (DS), Hodgkin's lymphoma, PFV-1 infection, Waldenstrom Macroglobulinemia (WM), acute lymphoblastic leukemia (ALL), acute myeloid leukemia (AML), acute promyelocytic leukemia (APL), adenoma, breast cancer, cardiac hypertrophy, cervical cancer, cholangiocarcinoma, chronic lymphocytic leukemia (CLL), colorectal cancer, diffuse large B-cell lymphom…
chr1:60366637-60377983-	-4.50052	7.84219	9.35374	0.00222531	0.382283	down	4.27469	4.27469	4.27469	4.27469	4.27469	4.27469	4.27469	4.27469	8.35781	4.27469	4.27469	4.27469	4.27469	8.87209	4.27469	9.8434	chr1	60366636	60377983	-		novel	NM_000775	CYP2J2	exonic	957
chr17:61228631-61278318+	-3.3362	7.84197	5.01654	0.0251063	0.490639	down	4.27469	4.27469	4.27469	4.27469	4.27469	7.15002	4.27469	4.27469	4.27469	8.05072	4.27469	4.27469	9.39185	8.10876	4.27469	8.99404	chr17	61228630	61278318	+	hsa_circ_0107388	circBase	NM_025185	TANC2	sense overlapping	49688
chr8:116616100-116635985-	-3.7048	7.59965	5.0449	0.0246985	0.490639	down	4.27469	4.27469	4.27469	4.27469	4.27469	4.27469	4.27469	4.27469	8.05701	6.66236	4.27469	6.7635	8.13096	7.20653	7.08404	4.27469	chr8	116616099	116635985	-	hsa_circ_0085363	circBase	uc010mcy.3	TRPS1	exonic	2203
chr4:62800558-62863983+	-3.98406	9.42728	12.712	0.000363319	0.165597	down	4.27469	4.27469	4.27469	4.27469	4.27469	4.27469	4.27469	4.27469	4.27469	7.51748	4.27469	6.7635	4.27469	4.27469	4.27469	9.8434	chr4	62800557	62863983	+	hsa_circ_0126761	circBase	NM_015236	ADGRL3	exonic	1283
chr18:19345733-19379935+	-3.07422	7.70181	4.72436	0.0297382	0.490639	down	4.27469	4.27469	4.27469	4.27469	4.27469	4.27469	4.27469	4.27469	4.27469	4.27469	4.27469	8.8636	7.22729	4.27469	4.27469	4.27469	chr18	19345732	19379935	+	hsa_circ_0047098	circBase	NM_020774	MIB1	exonic	1142
chr7:24663285-24720139+	-2.4412	8.38262	4.61557	0.031683	0.490639	down	4.27469	4.27469	4.27469	7.77022	4.27469	4.27469	4.27469	8.96403	10.2197	4.27469	4.27469	9.1166	8.43283	9.36867	9.89168	4.27469	chr7	24663284	24720139	+	hsa_circ_0001687	circBase	NM_016447	MPP6	exonic	1448	Duchenne muscular dystrophy (DMD), autism spectrum disorder (ASD), breast cancer, uveal melanoma
chr17:58013576-58013902+	-3.89938	7.67112	6.08623	0.0136239	0.490639	down	4.27469	4.27469	4.27469	4.27469	4.27469	4.27469	4.27469	4.27469	4.27469	8.05072	4.27469	7.6289	4.27469	8.41031	4.27469	8.43621	chr17	58013575	58013902	+	hsa_circ_0044907	circBase	NM_003161	RPS6KB1	exonic	141
chr3:107429299-107451870+	-2.10225	8.54443	3.90342	0.0481879	0.490639	down	7.96985	4.27469	4.27469	4.27469	4.27469	4.27469	8.15968	8.01889	6.34157	6.66236	7.76277	9.33179	8.43283	9.62465	8.92078	9.56064	chr3	107429298	107451870	+	hsa_circ_0001325	circBase	NM_020235	BBX	exonic	678	Duchenne muscular dystrophy (DMD), acute myeloid leukemia (AML), breast cancer, cardiac hypertrophy, cholangiocarcinoma, chronic lymphocytic leukemia (CLL), colorectal cancer, facioscapulohumeral muscular dystrophy (FSHD), glioblastoma multiforme (GBM), head and neck squamous cell carcinoma (HNSCC), kidney cancer, limb-girdle muscular dystrophies types 2A (LGMD2A), lung cancer, malignant melanoma…
chr2:120885264-120903865+	-2.95587	7.78228	4.96312	0.0258935	0.490639	down	4.27469	4.27469	4.27469	4.27469	4.27469	4.27469	4.27469	4.27469	8.05701	4.27469	4.27469	8.16605	4.27469	4.27469	4.27469	4.27469	chr2	120885263	120903865	+	hsa_circ_0056280	circBase	NM_020909	EPB41L5	exonic	456
chr2:111304131-111304862-	-3.94661	7.72011	6.66713	0.00982075	0.490639	down	4.27469	4.27469	4.27469	4.27469	4.27469	4.27469	4.27469	4.27469	7.15823	4.27469	4.27469	9.51901	7.74875	4.27469	4.27469	6.6598	chr2	111304130	111304862	-		novel	NM_005054	RGPD5	exonic	482
chr3:167319915-167345080-	-3.24672	7.76122	5.52452	0.0187517	0.490639	down	4.27469	4.27469	4.27469	4.27469	4.27469	4.27469	4.27469	4.27469	8.35781	4.27469	4.27469	4.27469	6.40256	8.10876	4.27469	4.27469	chr3	167319914	167345080	-	hsa_circ_0122625	circBase	ENST00000479765	WDR49	exonic	1110
chr5:70888753-70900295+	-3.64589	7.84114	6.99994	0.00815124	0.490639	down	4.27469	4.27469	4.27469	4.27469	4.27469	4.27469	4.27469	4.27469	8.81871	4.27469	4.27469	4.27469	4.27469	8.41031	7.08404	4.27469	chr5	70888752	70900295	+	hsa_circ_0072904	circBase	NM_022132	MCCC2	exonic	495
chr15:29881430-29882570-	-3.46578	7.55128	4.23018	0.0397113	0.490639	down	4.27469	4.27469	4.27469	4.27469	4.27469	4.27469	4.27469	4.27469	8.35781	4.27469	4.27469	4.27469	8.13096	7.72705	4.27469	4.27469	chr15	29881429	29882570	-	hsa_circ_0103255	circBase	T113428	G026774	sense overlapping	1141
chr17:8141349-8141947-	-4.44952	7.97677	10.2323	0.00137999	0.314493	down	4.27469	4.27469	4.27469	4.27469	4.27469	4.27469	4.27469	4.27469	4.27469	8.74494	4.27469	4.27469	8.43283	8.87209	4.27469	8.74192	chr17	8141348	8141947	-	hsa_circ_0008041	circBase	NM_025099	CTC1	exonic	450
chr21:38480692-38505066+	-3.45203	7.58713	4.53203	0.0332662	0.490639	down	4.27469	4.27469	4.27469	4.27469	4.27469	4.27469	4.27469	4.27469	4.27469	8.05072	4.27469	4.27469	4.27469	7.72705	4.27469	8.43621	chr21	38480691	38505066	+	hsa_circ_0061667	circBase	NM_003316	TTC3	exonic	598
chr15:43164809-43170882-	-3.09284	8.81223	8.13818	0.00433426	0.490639	down	4.27469	4.27469	7.17941	4.27469	4.27469	4.27469	7.25417	4.27469	9.44812	4.27469	7.76277	8.16605	8.13096	6.38419	8.92078	9.39532	chr15	43164808	43170882	-	hsa_circ_0034880	circBase	NM_173500	TTBK2	exonic	284
chr1:63269390-63307218+	-2.76249	8.16955	4.7616	0.0291014	0.490639	down	4.27469	4.27469	4.27469	7.77022	4.27469	4.27469	4.27469	4.27469	4.27469	8.74494	4.27469	8.16605	9.08027	6.38419	7.08404	8.0478	chr1	63269389	63307218	+	hsa_circ_0012824	circBase	NM_032852	ATG4C	exonic	1277
chr13:61013822-61109367+	-2.44877	8.28604	4.01465	0.0451066	0.490639	down	4.27469	4.27469	4.27469	4.27469	4.27469	4.27469	7.25417	7.12273	4.27469	9.56371	4.27469	4.27469	4.27469	7.20653	7.08404	8.74192	chr13	61013821	61109367	+	hsa_circ_0030378	circBase	NM_030794	TDRD3	exonic	2073
chr17:2297337-2298748-	-3.40535	8.68172	8.96872	0.00274641	0.410067	down	6.80601	4.27469	4.27469	4.27469	4.27469	4.27469	4.27469	4.27469	8.05701	8.74494	4.27469	8.8636	8.68233	7.20653	8.52482	6.6598	chr17	2297336	2298748	-	hsa_circ_0106416	circBase	NM_020310	MNT	exonic	734
chr6:106696025-106756366-	-4.19478	8.02395	9.65959	0.00188366	0.359834	down	4.27469	4.27469	4.27469	4.27469	4.27469	4.27469	4.27469	4.27469	4.27469	7.51748	4.27469	6.7635	9.08027	8.41031	7.97728	4.27469	chr6	106696024	106756366	-	hsa_circ_0130174	circBase	NM_004849	ATG5	exonic	465
chr1:33745725-33746058+	-3.27122	7.70906	5.20604	0.0225085	0.490639	down	4.27469	4.27469	4.27469	4.27469	4.27469	4.27469	4.27469	4.27469	4.27469	4.27469	4.27469	4.27469	8.68233	8.10876	4.27469	4.27469	chr1	33745724	33746058	+	hsa_circ_0113084	circBase	NM_152493	ZNF362	exonic	334
chr9:14120439-14179779-	-4.52429	7.93951	10.2353	0.00137779	0.314493	down	4.27469	4.27469	4.27469	4.27469	4.27469	4.27469	4.27469	4.27469	9.0036	4.27469	4.27469	6.7635	9.08027	8.41031	4.27469	8.0478	chr9	14120438	14179779	-	hsa_circ_0138300	circBase	NM_005596	NFIB	exonic	683
chr3:183368084-183369064+	-2.4706	8.25072	4.05758	0.0439736	0.490639	down	4.27469	4.27469	4.27469	4.27469	6.76774	4.27469	4.27469	7.12273	4.27469	4.27469	4.27469	6.7635	8.68233	8.6596	7.08404	8.43621	chr3	183368083	183369064	+	hsa_circ_0001369	circBase	NM_017644	KLHL24	exonic	981	Alzheimer's disease, B-cell chronic lymphocytic leukemia, Duchenne muscular dystrophy (DMD), Oral Carcinoma, acute lymphoblastic leukemia (ALL), acute myeloid leukemia (AML), acute promyelocytic leukemia (APL), autism spectrum disorder (ASD), breast cancer, chronic lymphocytic leukemia (CLL), colorectal cancer, glioblastoma, glioma, hepatocellular carcinoma (HCC), lung cancer, multiple myeloma (M…
chr6:76376428-76388643+	-3.35485	7.5936	4.4309	0.0352939	0.490639	down	4.27469	4.27469	4.27469	4.27469	4.27469	4.27469	4.27469	4.27469	4.27469	4.27469	4.27469	4.27469	4.27469	8.41031	7.97728	7.51465	chr6	76376427	76388643	+	hsa_circ_0077093	circBase	NM_015571	SENP6	exonic	1081
chr6:73016961-73043538+	-6.20956	9.33677	30.1462	4.00674e-08	0.000422669	down	4.27469	4.27469	4.27469	4.27469	4.27469	7.15002	4.27469	4.27469	10.8216	10.6953	4.27469	10.0912	10.5698	11.1041	4.27469	11.7537	chr6	73016960	73043538	+	hsa_circ_0132250	circBase	NM_014989	RIMS1	exonic	516
chr12:9716756-9759052+	-3.02846	7.80623	4.04124	0.0444011	0.490639	down	4.27469	4.27469	4.27469	4.27469	4.27469	7.15002	4.27469	4.27469	7.6765	4.27469	4.27469	8.8636	7.22729	4.27469	4.27469	9.20859	chr12	9716755	9759052	+	hsa_circ_0099615	circBase	uc001qwb.1	BX647938	sense overlapping	42297
chr3:142455221-142503882+	-2.45501	7.81013	3.91741	0.0477884	0.490639	down	4.27469	4.27469	4.27469	4.27469	4.27469	4.27469	4.27469	4.27469	4.27469	4.27469	4.27469	8.55658	4.27469	4.27469	4.27469	4.27469	chr3	142455220	142503882	+	hsa_circ_0122284	circBase	NM_003304	TRPC1	exonic	1023
chr6:149833291-149862722-	-3.6381	7.67413	5.59202	0.0180425	0.490639	down	4.27469	4.27469	4.27469	4.27469	4.27469	4.27469	4.27469	4.27469	4.27469	4.27469	4.27469	9.1166	4.27469	4.27469	7.08404	8.0478	chr6	149833290	149862722	-	hsa_circ_0131007	circBase	NM_139126	PPIL4	exonic	1157
chr7:82763566-82764972-	-6.72875	8.9726	29.7636	4.8807e-08	0.000422669	down	4.27469	4.27469	4.27469	4.27469	4.27469	4.27469	4.27469	4.27469	9.57032	9.39839	4.27469	9.33179	10.6304	10.1978	4.27469	11.7191	chr7	82763565	82764972	-	hsa_circ_0080941	circBase	NM_014510	PCLO	exonic	1407
chr1:172520652-172560211+	-3.3379	7.88631	6.36406	0.0116455	0.490639	down	4.27469	4.27469	4.27469	4.27469	4.27469	4.27469	4.27469	4.27469	4.27469	4.27469	4.27469	8.16605	4.27469	8.41031	7.08404	4.27469	chr1	172520651	172560211	+	hsa_circ_0015261	circBase	NM_014283	SUCO	exonic	2851
chr6:107824861-107854814+	-4.41195	7.93216	9.80058	0.00174457	0.358169	down	4.27469	4.27469	4.27469	4.27469	4.27469	4.27469	4.27469	4.27469	6.34157	8.74494	4.27469	7.6289	6.40256	9.05727	4.27469	8.43621	chr6	107824860	107854814	+	hsa_circ_0130190	circBase	NM_018013	SOBP	exonic	477
chr6:107824861-107908379+	-3.44258	7.54662	4.14141	0.0418463	0.490639	down	4.27469	4.27469	4.27469	4.27469	4.27469	4.27469	4.27469	4.27469	7.15823	4.27469	4.27469	4.27469	4.27469	8.6596	4.27469	8.0478	chr6	107824860	107908379	+	hsa_circ_0130191	circBase	NM_018013	SOBP	exonic	573
chr7:74528191-74536811+	-3.00609	7.76737	5.02814	0.0249387	0.490639	down	4.27469	4.27469	4.27469	4.27469	4.27469	4.27469	4.27469	4.27469	4.27469	4.27469	4.27469	4.27469	9.08027	4.27469	4.27469	4.27469	chr7	74528190	74536811	+	hsa_circ_0005084	circBase	NM_001003795	GTF2IRD2B	exonic	259
chr10:116879949-116931050+	-2.41009	8.46679	4.9975	0.025384	0.490639	down	8.76747	4.27469	4.27469	4.27469	6.76774	7.15002	4.27469	4.27469	6.34157	9.71202	4.27469	8.16605	9.76073	10.4168	7.97728	8.43621	chr10	116879948	116931050	+	hsa_circ_0092763	circBase	NM_207303	ATRNL1	exonic	1055
chr15:52897330-52903974-	-3.62859	7.67141	5.57405	0.0182285	0.490639	down	4.27469	4.27469	4.27469	4.27469	4.27469	4.27469	4.27469	4.27469	4.27469	4.27469	4.27469	4.27469	4.27469	9.36867	7.97728	4.27469	chr15	52897329	52903974	-	hsa_circ_0035350	circBase	NR_104457	FAM214A	exonic	2259
chr3:78987751-78988077-	-2.9678	7.92894	4.4872	0.0341496	0.490639	down	4.27469	4.27469	4.27469	4.27469	4.27469	4.27469	4.27469	7.12273	4.27469	9.71202	4.27469	4.27469	8.13096	4.27469	4.27469	7.51465	chr3	78987750	78988077	-	hsa_circ_0004788	circBase	NM_002941	ROBO1	exonic	327
chr10:27962889-27964483-	-2.04837	8.96863	3.88721	0.0486553	0.490639	down	4.27469	4.27469	4.27469	4.27469	4.27469	4.27469	4.27469	4.27469	4.27469	8.05072	4.27469	4.27469	4.27469	4.27469	4.27469	4.27469	chr10	27962888	27964483	-	hsa_circ_0093464	circBase	NM_173576	MKX	sense overlapping	1595
chr7:111575595-111585853-	-3.52431	8.89973	11.7478	0.00060915	0.219802	down	7.96985	4.27469	4.27469	4.27469	4.27469	4.27469	8.15968	4.27469	9.44812	9.84649	4.27469	9.96802	10.6304	9.93949	8.52482	9.9664	chr7	111575594	111585853	-	hsa_circ_0005937	circBase	NM_014705	DOCK4	exonic	365
chr16:4029117-4033441-	-3.6782	7.88087	6.35433	0.0117095	0.490639	down	6.03619	4.27469	4.27469	4.27469	4.27469	4.27469	4.27469	4.27469	8.81871	4.27469	7.76277	8.55658	8.43283	7.72705	4.27469	7.51465	chr16	4029116	4033441	-	hsa_circ_0007586	circBase	NM_001116	ADCY9	exonic	369
chr1:33409620-33411229-	-3.1434	7.74078	5.16135	0.023095	0.490639	down	4.27469	4.27469	4.27469	4.27469	4.27469	4.27469	4.27469	4.27469	4.27469	4.27469	4.27469	4.27469	8.68233	7.72705	4.27469	4.27469	chr1	33409619	33411229	-	hsa_circ_0011458	circBase	NM_153341	RNF19B	exonic	256
chr19:1271328-1272050+	-2.52477	7.74736	3.90232	0.0482194	0.490639	down	4.27469	4.27469	4.27469	4.27469	4.27469	4.27469	4.27469	4.27469	8.05701	4.27469	4.27469	4.27469	4.27469	4.27469	7.08404	4.27469	chr19	1271327	1272050	+	hsa_circ_0007715	circBase	NM_001280	CIRBP	exonic	292
chr1:225742608-225755116-	-3.59912	7.75089	6.22867	0.0125698	0.490639	down	4.27469	4.27469	4.27469	4.27469	4.27469	4.27469	4.27469	4.27469	4.27469	4.27469	4.27469	4.27469	4.27469	9.7374	4.27469	4.27469	chr1	225742607	225755116	-	hsa_circ_0016662	circBase	NM_018212	ENAH	exonic	344
chr5:127449904-127477673+	-3.67121	7.59252	4.92204	0.0265162	0.490639	down	4.27469	4.27469	4.27469	4.27469	4.27469	4.27469	4.27469	4.27469	8.35781	4.27469	4.27469	8.16605	4.27469	8.41031	4.27469	4.27469	chr5	127449903	127477673	+	hsa_circ_0127819	circBase	NM_001046	SLC12A2	exonic	897
chr2:238933983-238944581+	-3.93068	7.93158	8.27959	0.00400932	0.469334	down	4.27469	4.27469	4.27469	4.27469	4.27469	4.27469	4.27469	4.27469	4.27469	4.27469	6.88594	8.16605	8.68233	6.38419	7.08404	7.51465	chr2	238933982	238944581	+	hsa_circ_0007713	circBase	NM_080678	UBE2F	exonic	225
chr3:47770515-47814426-	-2.97929	7.67545	4.42999	0.0353128	0.490639	down	4.27469	4.27469	4.27469	4.27469	4.27469	4.27469	4.27469	4.27469	4.27469	4.27469	4.27469	4.27469	4.27469	9.05727	4.27469	4.27469	chr3	47770514	47814426	-	hsa_circ_0005435	circBase	NM_003074	SMARCC1	exonic	451
chr18:8624936-8638414+	-3.70561	7.5999	5.05084	0.0246139	0.490639	down	4.27469	4.27469	4.27469	4.27469	4.27469	4.27469	4.27469	4.27469	4.27469	4.27469	4.27469	4.27469	4.27469	9.05727	4.27469	8.74192	chr18	8624935	8638414	+	hsa_circ_0005353	circBase	NM_001025300	RAB12	sense overlapping	13479
chr1:12061458-12062160+	-3.42617	7.6157	4.74585	0.029369	0.490639	down	4.27469	4.27469	4.27469	4.27469	4.27469	4.27469	4.27469	4.27469	4.27469	8.99708	4.27469	4.27469	4.27469	8.10876	4.27469	4.27469	chr1	12061457	12062160	+	hsa_circ_0006470	circBase	NM_014874	MFN2	exonic	344
chr5:38523521-38530768-	-2.04113	10.5363	6.99902	0.00815542	0.490639	down	4.27469	4.27469	8.38085	8.3119	9.12159	8.59757	9.11001	8.01889	10.428	9.84649	8.69701	8.8636	11.1277	9.84198	9.23114	11.1728	chr5	38523520	38530768	-	hsa_circ_0072309	circBase	NM_002310	LIFR	exonic	580
chr21:22782594-22804601+	-4.1075	7.69744	6.79869	0.00912247	0.490639	down	4.27469	4.27469	4.27469	4.27469	4.27469	4.27469	4.27469	4.27469	9.16747	4.27469	4.27469	7.6289	8.13096	4.27469	4.27469	8.0478	chr21	22782593	22804601	+	hsa_circ_0115703	circBase	NM_004540	NCAM2	exonic	459
chr6:6362416-6438965-	-3.75258	7.60994	5.21771	0.0223579	0.490639	down	4.27469	4.27469	4.27469	4.27469	4.27469	4.27469	4.27469	4.27469	4.27469	4.27469	4.27469	4.27469	6.40256	4.27469	4.27469	9.8434	chr6	6362415	6438965	-		novel	NR_026970	LY86-AS1	sense overlapping	76550
chr7:37988442-37989994+	-3.71432	7.72175	6.20019	0.0127737	0.490639	down	4.27469	4.27469	4.27469	4.27469	4.27469	4.27469	4.27469	4.27469	4.27469	7.51748	4.27469	4.27469	7.22729	8.6596	4.27469	8.0478	chr7	37988441	37989994	+	hsa_circ_0134252	circBase	NM_017549	EPDR1	sense overlapping	1553
chr5:74130251-74137504-	-3.21692	8.10098	5.93249	0.0148642	0.490639	down	4.27469	4.27469	4.27469	4.27469	4.27469	4.27469	8.15968	4.27469	9.16747	8.99708	4.27469	4.27469	9.24445	7.72705	4.27469	9.39532	chr5	74130250	74137504	-	hsa_circ_0004405	circBase	NM_015566	FAM169A	exonic	493		Alzheimer's disease, B-cell chronic lymphocytic leukemia, Duchenne muscular dystrophy (DMD), Oral Carcinoma, acute lymphoblastic leukemia (ALL), acute myeloid leukemia (AML), acute promyelocytic leukemia (APL), autism spectrum disorder (ASD), breast cancer, chronic lymphocytic leukemia (CLL), colorectal cancer, glioblastoma, glioma, hepatocellular carcinoma (HCC), lung cancer, multiple myeloma (M…
chr18:3187478-3193956-	-3.48978	7.58927	4.623	0.0315459	0.490639	down	4.27469	4.27469	4.27469	4.27469	4.27469	4.27469	4.27469	4.27469	4.27469	4.27469	4.27469	4.27469	8.43283	8.87209	4.27469	4.27469	chr18	3187477	3193956	-		novel	NM_003803	MYOM1	exonic	639
chr1:216824315-216850833-	-3.53608	7.56446	4.45279	0.0348443	0.490639	down	4.27469	4.27469	4.27469	4.27469	4.27469	4.27469	4.27469	4.27469	4.27469	8.43919	4.27469	4.27469	7.22729	7.72705	4.27469	7.51465	chr1	216824314	216850833	-	hsa_circ_0111974	circBase	NM_001438	ESRRG	exonic	533
chr2:168920010-168986268-	-4.67861	7.9599	10.8791	0.000972542	0.260481	down	4.27469	4.27469	4.27469	4.27469	4.27469	4.27469	4.27469	4.27469	4.27469	8.05072	4.27469	8.55658	9.39185	8.6596	4.27469	8.0478	chr2	168920009	168986268	-	hsa_circ_0005882	circBase	NM_013233	STK39	exonic	402
chrM:1680-6507+	-3.66754	7.59086	4.87325	0.0272761	0.490639	down	4.27469	4.27469	4.27469	4.27469	4.27469	4.27469	4.27469	4.27469	4.27469	4.27469	9.00541	8.55658	6.40256	4.27469	4.27469	4.27469	chrM	1679	6507	+		novel	uc004cos.5	TVAS5	sense overlapping	4828
chr10:96493054-96541754+	-3.69822	7.59829	5.02269	0.0250172	0.490639	down	4.27469	4.27469	4.27469	4.27469	4.27469	4.27469	4.27469	4.27469	4.27469	4.27469	4.27469	8.16605	8.89498	7.72705	4.27469	4.27469	chr10	96493053	96541754	+	hsa_circ_0094597	circBase	ENST00000464755	CYP2C19	exonic	793
chr18:54591153-54629760+	-3.87265	7.66611	5.99266	0.0143655	0.490639	down	4.27469	4.27469	4.27469	4.27469	4.27469	4.27469	4.27469	4.27469	7.15823	4.27469	4.27469	6.7635	8.68233	7.72705	4.27469	8.0478	chr18	54591152	54629760	+	hsa_circ_0108687	circBase	NM_015285	WDR7	exonic	638
chr2:141806555-141806791-	-3.54028	7.56556	4.47619	0.0343703	0.490639	down	4.27469	4.27469	4.27469	4.27469	4.27469	4.27469	4.27469	4.27469	8.35781	4.27469	4.27469	7.6289	7.74875	7.20653	4.27469	4.27469	chr2	141806554	141806791	-	hsa_circ_0117480	circBase	NM_018557	LRP1B	exonic	237
chr16:53288350-53308214+	-3.16342	7.83013	5.55456	0.0184326	0.490639	down	4.27469	4.27469	4.27469	4.27469	4.27469	4.27469	4.27469	4.27469	4.27469	4.27469	7.76277	4.27469	4.27469	4.27469	8.92078	4.27469	chr16	53288349	53308214	+	hsa_circ_0000702	circBase	NM_025134	CHD9	exonic	1106	acute lymphoblastic leukemia (ALL), acute myeloid leukemia (AML), cardiac hypertrophy, colorectal cancer, lung cancer, non-alcoholic fatty liver disease (NAFLD), prostate cancer
chr8:61496767-61504528+	-2.8257	8.38194	6.05959	0.013831	0.490639	down	7.96985	4.27469	4.27469	4.27469	4.27469	4.27469	4.27469	4.27469	4.27469	9.39839	4.27469	7.6289	8.89498	9.7374	7.08404	8.0478	chr8	61496766	61504528	+	hsa_circ_0003183	circBase	NM_002865	RAB2A	exonic	288
chr7:74239462-74248066-	-3.80862	7.89015	7.74515	0.0053857	0.490639	down	4.27469	4.27469	4.27469	4.27469	4.27469	4.27469	4.27469	4.27469	4.27469	4.27469	4.27469	4.27469	9.52557	8.10876	4.27469	4.27469	chr7	74239461	74248066	-	hsa_circ_0005811	circBase	uc003ubf.1	GTF2IRD2	exonic	259
chr4:47746419-47809064-	-3.84213	7.71596	6.40695	0.0113675	0.490639	down	4.27469	4.27469	4.27469	4.27469	4.27469	4.27469	4.27469	4.27469	4.27469	9.84649	4.27469	4.27469	4.27469	7.20653	4.27469	4.27469	chr4	47746418	47809064	-	hsa_circ_0069643	circBase	NM_006587	CORIN	exonic	736
chr3:133876965-133914026-	-3.76668	7.67226	5.86658	0.015431	0.490639	down	4.27469	4.27469	4.27469	4.27469	4.27469	4.27469	4.27469	4.27469	8.05701	4.27469	4.27469	4.27469	4.27469	9.50233	4.27469	4.27469	chr3	133876964	133914026	-	hsa_circ_0003113	circBase	NM_002958	RYK	sense overlapping	37062
chr1:78324623-78332076+	-3.57663	7.6768	5.51715	0.0188309	0.490639	down	4.27469	4.27469	4.27469	4.27469	4.27469	4.27469	4.27469	4.27469	4.27469	4.27469	4.27469	4.27469	4.27469	8.87209	7.97728	7.51465	chr1	78324622	78332076	+	hsa_circ_0013012	circBase	NM_198549	FAM73A	exonic	567
chr19:52364157-52384130-	-3.83042	7.65648	5.82124	0.0158337	0.490639	down	4.27469	4.27469	4.27469	4.27469	4.27469	4.27469	4.27469	4.27469	9.44812	4.27469	4.27469	4.27469	4.27469	8.41031	4.27469	4.27469	chr19	52364156	52384130	-	hsa_circ_0109824	circBase	NR_024181	ZNF577	exonic	576
chr15:65773853-65804902-	-3.20537	7.56977	4.03986	0.0444374	0.490639	down	4.27469	4.27469	4.27469	4.27469	4.27469	4.27469	4.27469	4.27469	7.6765	8.05072	4.27469	4.27469	7.74875	4.27469	4.27469	4.27469	chr15	65773852	65804902	-	hsa_circ_0104289	circBase	NM_017743	DPP8	exonic	1129
chr11:22696396-22777499+	-4.14045	7.73352	7.24432	0.00711255	0.490639	down	4.27469	4.27469	4.27469	4.27469	4.27469	4.27469	4.27469	4.27469	4.27469	9.21165	4.27469	8.55658	4.27469	7.72705	4.27469	7.51465	chr11	22696395	22777499	+	hsa_circ_0095626	circBase	NM_177553	GAS2	exonic	743
chr4:48371866-48396670+	-2.73678	8.16552	4.5908	0.0321439	0.490639	down	4.27469	4.27469	4.27469	6.89278	4.27469	4.27469	4.27469	4.27469	4.27469	4.27469	4.27469	7.6289	7.74875	8.6596	7.97728	4.27469	chr4	48371865	48396670	+	hsa_circ_0126526	circBase	NM_020846	SLAIN2	sense overlapping	24805
chr12:100166700-100206089-	-4.06521	8.09691	9.61063	0.00193454	0.360631	down	4.27469	4.27469	4.27469	4.27469	4.27469	4.27469	4.27469	4.27469	8.35781	8.74494	4.27469	4.27469	8.68233	4.27469	4.27469	6.6598	chr12	100166699	100206089	-	hsa_circ_0096921	circBase	NM_152788	ANKS1B	exonic	913
chr6:12933865-12934469+	-4.46842	7.80343	8.86006	0.00291479	0.413804	down	4.27469	4.27469	4.27469	4.27469	4.27469	4.27469	4.27469	4.27469	9.16747	4.27469	4.27469	8.16605	4.27469	8.6596	4.27469	8.74192	chr6	12933864	12934469	+	hsa_circ_0130649	circBase	ENST00000332995	PHACTR1	intronic	605
chr4:73984405-73991029-	-3.20291	7.63135	4.48811	0.0341314	0.490639	down	4.27469	4.27469	4.27469	4.27469	4.27469	4.27469	4.27469	4.27469	4.27469	4.27469	4.27469	4.27469	4.27469	7.72705	7.08404	8.43621	chr4	73984404	73991029	-	hsa_circ_0004148	circBase	NM_032217	ANKRD17	exonic	954		acute lymphoblastic leukemia (ALL), cervical cancer, pancreatic ductal adenocarcinoma (PDAC), uterine leiomyoma (ULM)
chr4:106832306-106832889+	-3.37844	7.80997	6.07196	0.0137344	0.490639	down	4.27469	4.27469	4.27469	4.27469	4.27469	4.27469	4.27469	4.27469	4.27469	4.27469	8.30422	4.27469	4.27469	8.41031	7.08404	4.27469	chr4	106832305	106832889	+	hsa_circ_0124950	circBase	ENST00000305572	NPNT	intronic	584		Cerebellar neurodegeneration, acute myeloid leukemia (AML), cardiac hypertrophy, epithelial ovarian cancer (EOC), esophageal cancer, non-alcoholic fatty liver disease (NAFLD), pancreatic cancer, pituitary adenoma, prostate cancer
chr18:5478240-5489193-	-4.09675	7.69464	6.75411	0.00935319	0.490639	down	4.27469	4.27469	4.27469	4.27469	4.27469	4.27469	4.27469	4.27469	9.68297	7.51748	4.27469	4.27469	4.27469	8.10876	4.27469	4.27469	chr18	5478239	5489193	-	hsa_circ_0108690	circBase	NM_012307	EPB41L3	exonic	392
chr5:138221901-138240130+	-3.86594	7.74521	6.77928	0.00922223	0.490639	down	4.27469	4.27469	4.27469	4.27469	4.27469	4.27469	4.27469	4.27469	7.6765	4.27469	4.27469	4.27469	8.13096	9.22136	4.27469	4.27469	chr5	138221900	138240130	+	hsa_circ_0128100	circBase	NM_001903	CTNNA1	exonic	327
chr7:77221502-77230123+	-3.59268	7.6382	5.23327	0.0221588	0.490639	down	4.27469	4.27469	4.27469	4.27469	4.27469	4.27469	4.27469	4.27469	9.16747	4.27469	4.27469	6.7635	4.27469	7.72705	4.27469	4.27469	chr7	77221501	77230123	+	hsa_circ_0080844	circBase	NM_002835	PTPN12	exonic	275
chr17:36517594-36533668+	-2.65296	7.79822	4.40654	0.0358013	0.490639	down	4.27469	4.27469	4.27469	4.27469	4.27469	4.27469	4.27469	4.27469	4.27469	4.27469	4.27469	4.27469	7.22729	8.10876	4.27469	4.27469	chr17	36517593	36533668	+	hsa_circ_0005693	circBase	NM_014598	SOCS7	exonic	701
chr13:84376512-84389879-	-3.80599	7.62234	5.44096	0.0196699	0.490639	down	4.27469	4.27469	4.27469	4.27469	4.27469	4.27469	4.27469	4.27469	7.15823	4.27469	4.27469	8.55658	6.40256	8.87209	4.27469	4.27469	chr13	84376511	84389879	-	hsa_circ_0100973	circBase	T096943	G022770	intronic	13368
chr6:151857453-151859436+	-3.41263	7.54071	4.02891	0.0447269	0.490639	down	4.27469	4.27469	4.27469	4.27469	4.27469	4.27469	4.27469	4.27469	4.27469	4.27469	4.27469	8.55658	4.27469	8.6596	4.27469	4.27469	chr6	151857452	151859436	+		novel	NM_025059	CCDC170	exonic	386
chr19:41754419-41754725+	-3.5603	8.34411	7.98511	0.00471638	0.490639	down	4.27469	4.27469	4.27469	4.27469	4.27469	4.27469	4.27469	7.12273	7.6765	9.71202	7.76277	4.27469	4.27469	4.27469	9.48641	4.27469	chr19	41754418	41754725	+	hsa_circ_0002882	circBase	NM_001278599	AXL	exonic	174
chr10:70246901-70266475-	-3.36649	7.96097	6.77468	0.00924598	0.490639	down	4.27469	4.27469	4.27469	4.27469	4.27469	4.27469	4.27469	4.27469	4.27469	4.27469	4.27469	4.27469	8.43283	7.20653	4.27469	8.0478	chr10	70246900	70266475	-	hsa_circ_0007778	circBase	NM_152707	SLC25A16	exonic	619
chr10:93902786-93940776-	-3.47667	7.88535	5.64545	0.0175007	0.490639	down	4.27469	4.27469	4.27469	4.27469	4.27469	7.15002	4.27469	4.27469	7.15823	8.74494	4.27469	7.6289	8.89498	8.87209	7.08404	6.6598	chr10	93902785	93940776	-	hsa_circ_0019146	circBase	NM_014912	CPEB3	exonic	288
chr1:42693554-42744343-	-3.5887	7.60468	4.9054	0.0267728	0.490639	down	4.27469	4.27469	4.27469	4.27469	4.27469	4.27469	4.27469	4.27469	4.27469	4.27469	4.27469	4.27469	7.74875	4.27469	4.27469	9.39532	chr1	42693553	42744343	-	hsa_circ_0011957	circBase	NM_014947	FOXJ3	exonic	484
chr6:149997396-150016357-	-2.69522	7.70219	4.04632	0.0442677	0.490639	down	4.27469	4.27469	4.27469	4.27469	4.27469	4.27469	4.27469	4.27469	8.05701	4.27469	4.27469	4.27469	4.27469	4.27469	4.27469	7.51465	chr6	149997395	150016357	-	hsa_circ_0078226	circBase	NM_004690	LATS1	exonic	2535
chr19:38229804-38231095-	-3.36318	7.77517	5.82942	0.0157604	0.490639	down	4.27469	4.27469	4.27469	4.27469	4.27469	4.27469	4.27469	4.27469	6.34157	8.74494	4.27469	4.27469	4.27469	4.27469	4.27469	8.0478	chr19	38229803	38231095	-	hsa_circ_0109570	circBase	NM_152360	ZNF573	sense overlapping	1292
chr14:36133848-36194359-	-3.20501	8.29705	6.4835	0.0108881	0.490639	down	4.27469	4.27469	4.27469	4.27469	4.27469	7.15002	4.27469	4.27469	6.34157	8.05072	4.27469	8.16605	4.27469	8.87209	8.52482	6.6598	chr14	36133847	36194359	-	hsa_circ_0031677	circBase	NM_014990	RALGAPA1	exonic	2074
chr1:211256122-211264032-	-4.3797	7.77565	8.31412	0.0039338	0.466668	down	4.27469	4.27469	4.27469	4.27469	4.27469	4.27469	4.27469	4.27469	4.27469	4.27469	4.27469	8.16605	9.08027	8.41031	4.27469	8.74192	chr1	211256121	211264032	-	hsa_circ_0111833	circBase	NM_002238	KCNH1	exonic	248
chr10:43650345-43654379+	-2.32712	7.88638	3.85743	0.0495261	0.490639	down	4.27469	4.27469	4.27469	4.27469	4.27469	4.27469	4.27469	4.27469	4.27469	4.27469	4.27469	4.27469	7.74875	4.27469	7.08404	4.27469	chr10	43650344	43654379	+	hsa_circ_0000236	circBase	NM_018590	CSGALNACT2	exonic	1131	Alzheimer's disease, B-cell chronic lymphocytic leukemia, Duchenne muscular dystrophy (DMD), Oral Carcinoma, acute myeloid leukemia (AML), acute promyelocytic leukemia (APL), autism spectrum disorder (ASD), breast cancer, chronic lymphocytic leukemia (CLL), colorectal cancer, glioblastoma, glioma, hepatocellular carcinoma (HCC), lung cancer, multiple myeloma (MM), nemaline myopathy (NM), pancreat…
chr10:76729418-76748870+	-3.12727	7.75343	5.13937	0.0233891	0.490639	down	4.27469	4.27469	4.27469	4.27469	4.27469	4.27469	4.27469	4.27469	4.27469	8.99708	4.27469	4.27469	4.27469	4.27469	7.08404	4.27469	chr10	76729417	76748870	+	hsa_circ_0094190	circBase	NM_012330	KAT6B	exonic	1899
chr6:143792098-143795993+	-3.76218	7.85483	7.34734	0.00671619	0.490639	down	4.27469	4.27469	4.27469	4.27469	4.27469	4.27469	4.27469	4.27469	4.27469	4.27469	4.27469	4.27469	7.22729	8.10876	8.52482	8.0478	chr6	143792097	143795993	+	hsa_circ_0130887	circBase	NM_003630	PEX3	exonic	487
chr2:159165945-159201830-	-3.25139	7.54172	3.84573	0.0498727	0.490639	down	4.27469	4.27469	4.27469	4.27469	4.27469	4.27469	4.27469	4.27469	4.27469	4.27469	4.27469	4.27469	8.13096	8.6596	4.27469	4.27469	chr2	159165944	159201830	-	hsa_circ_0056768	circBase	NM_138803	CCDC148	exonic	963
chr7:82544002-82580806-	-3.61492	7.58053	4.72171	0.0297842	0.490639	down	4.27469	4.27469	4.27469	4.27469	4.27469	4.27469	4.27469	4.27469	7.6765	4.27469	4.27469	8.55658	4.27469	8.41031	4.27469	4.27469	chr7	82544001	82580806	-		novel	NM_014510	PCLO	exonic	4203
chrM:959-14067+	-2.2785	8.38809	4.10208	0.0428304	0.490639	down	6.80601	4.27469	4.27469	4.27469	8.17087	7.15002	4.27469	7.12273	4.27469	8.05072	10.8908	7.6289	7.74875	7.72705	7.08404	8.43621	chrM	958	14067	+		novel	uc004cor.1	DQ582265	sense overlapping	13109
chr1:243708812-243778463-	-3.46409	7.69693	5.46936	0.0193527	0.490639	down	4.27469	4.27469	4.27469	4.27469	4.27469	4.27469	4.27469	4.27469	4.27469	4.27469	6.88594	6.7635	6.40256	7.72705	4.27469	8.43621	chr1	243708811	243778463	-	hsa_circ_0112773	circBase	NM_005465	AKT3	exonic	690
chr3:77614105-77651642+	-3.37504	7.53354	3.89299	0.0484879	0.490639	down	4.27469	4.27469	4.27469	4.27469	4.27469	4.27469	4.27469	4.27469	4.27469	4.27469	4.27469	8.16605	7.22729	4.27469	4.27469	8.43621	chr3	77614104	77651642	+	hsa_circ_0124674	circBase	NM_002942	ROBO2	exonic	1454
chr7:5327437-5327616+	-3.49149	7.55544	4.29244	0.0382822	0.490639	down	4.27469	4.27469	4.27469	4.27469	4.27469	4.27469	4.27469	4.27469	4.27469	4.27469	4.27469	9.1166	4.27469	8.10876	4.27469	4.27469	chr7	5327436	5327616	+	hsa_circ_0079245	circBase	NM_001040661	SLC29A4	exonic	180
chr20:44869602-44869896-	-3.39415	7.53701	3.95685	0.0466811	0.490639	down	4.27469	4.27469	4.27469	4.27469	4.27469	4.27469	4.27469	4.27469	4.27469	8.05072	4.27469	4.27469	4.27469	4.27469	4.27469	8.99404	chr20	44869601	44869896	-	hsa_circ_0115284	circBase	NM_021248	CDH22	exonic	295
chr8:68934271-68973014+	-3.89693	8.19367	9.41624	0.00215072	0.381549	down	4.27469	4.27469	4.27469	4.27469	4.27469	4.27469	4.27469	4.27469	4.27469	4.27469	4.27469	6.7635	8.68233	8.41031	4.27469	8.0478	chr8	68934270	68973014	+	hsa_circ_0137010	circBase	NM_024870	PREX2	exonic	1003
chr1:42948334-42964587+	-4.32274	7.8901	9.2126	0.00240355	0.385845	down	4.27469	4.27469	4.27469	4.27469	4.27469	4.27469	4.27469	4.27469	4.27469	9.39839	4.27469	7.6289	7.22729	8.6596	7.08404	4.27469	chr1	42948333	42964587	+	hsa_circ_0113389	circBase	ENST00000428554	CCDC30	exonic	441
chr12:56956201-56965639+	-2.76847	8.38046	5.46316	0.0194215	0.490639	down	4.27469	4.27469	4.27469	6.89278	4.27469	4.27469	8.15968	4.27469	8.35781	4.27469	9.66296	9.83331	4.27469	8.87209	4.27469	4.27469	chr12	56956200	56965639	+	hsa_circ_0002588	circBase	NM_002898	RBMS2	exonic	476
chr10:75296027-75299351-	-3.09744	7.66909	4.57771	0.0323904	0.490639	down	4.27469	4.27469	4.27469	4.27469	4.27469	4.27469	4.27469	4.27469	8.35781	4.27469	4.27469	8.16605	4.27469	4.27469	4.27469	4.27469	chr10	75296026	75299351	-	hsa_circ_0004568	circBase	NM_152586	USP54	exonic	319
chr6:42630996-42647570+	-3.55796	7.59858	4.79928	0.0284716	0.490639	down	4.27469	4.27469	4.27469	4.27469	4.27469	4.27469	4.27469	4.27469	8.35781	7.51748	4.27469	8.55658	4.27469	4.27469	4.27469	4.27469	chr6	42630995	42647570	+	hsa_circ_0131779	circBase	NM_015255	UBR2	exonic	1182
chr12:88898936-88939642-	-2.53227	8.38387	4.78544	0.0287013	0.490639	down	4.27469	4.27469	4.27469	6.89278	4.27469	7.15002	4.27469	8.01889	8.81871	7.51748	4.27469	8.55658	9.76073	8.6596	4.27469	8.74192	chr12	88898935	88939642	-	hsa_circ_0002375	circBase	NM_000899	KITLG	exonic	844
chr2:124979282-124999970+	-3.3668	7.53204	3.86518	0.0492979	0.490639	down	4.27469	4.27469	4.27469	4.27469	4.27469	4.27469	4.27469	4.27469	4.27469	6.66236	4.27469	8.8636	4.27469	7.72705	4.27469	4.27469	chr2	124979281	124999970	+	hsa_circ_0117236	circBase	NM_130773	CNTNAP5	exonic	299
chr11:581492-587464+	-3.07534	7.6497	4.35396	0.036923	0.490639	down	4.27469	4.27469	4.27469	4.27469	4.27469	4.27469	4.27469	4.27469	4.27469	4.27469	9.25936	4.27469	4.27469	4.27469	4.27469	4.27469	chr11	581491	587464	+	hsa_circ_0020670	circBase	NM_020901	PHRF1	exonic	441
chrX:139866334-139866495+	-3.76726	7.61319	5.27259	0.0216638	0.490639	down	4.27469	4.27469	4.27469	4.27469	4.27469	4.27469	4.27469	4.27469	4.27469	8.74494	4.27469	8.55658	4.27469	7.20653	4.27469	6.6598	chrX	139866333	139866495	+		novel	uc004fbf.1	AK054921	sense overlapping	162
chr1:63042933-63091072-	-3.09546	7.61007	4.17806	0.0409506	0.490639	down	4.27469	4.27469	4.27469	4.27469	4.27469	4.27469	4.27469	4.27469	4.27469	4.27469	4.27469	6.7635	7.22729	7.72705	4.27469	7.51465	chr1	63042932	63091072	-	hsa_circ_0012814	circBase	NM_033407	DOCK7	exonic	830
chr18:18586312-18588155-	-3.44214	7.6447	4.98442	0.0255765	0.490639	down	4.27469	4.27469	4.27469	4.27469	4.27469	4.27469	4.27469	4.27469	4.27469	4.27469	4.27469	4.27469	7.22729	4.27469	7.97728	8.74192	chr18	18586311	18588155	-	hsa_circ_0108006	circBase	NM_005406	ROCK1	exonic	475
chr2:39505548-39514105-	-3.51516	7.56039	4.38477	0.0362615	0.490639	down	4.27469	4.27469	4.27469	4.27469	4.27469	4.27469	4.27469	4.27469	4.27469	4.27469	4.27469	4.27469	8.68233	4.27469	4.27469	8.74192	chr2	39505547	39514105	-	hsa_circ_0120016	circBase	NM_003618	MAP4K3	exonic	320
chr9:111954558-111962614-	-4.91488	7.9621	11.6979	0.000625719	0.220764	down	4.27469	4.27469	4.27469	4.27469	4.27469	4.27469	4.27469	4.27469	9.16747	9.21165	4.27469	4.27469	8.13096	7.72705	4.27469	9.39532	chr9	111954557	111962614	-	hsa_circ_0137676	circBase	NM_019114	EPB41L4B	exonic	355
chr18:20569184-20581692+	-3.17906	7.66029	4.65022	0.0310496	0.490639	down	4.27469	4.27469	4.27469	4.27469	4.27469	4.27469	4.27469	4.27469	4.27469	8.43919	4.27469	4.27469	4.27469	7.20653	4.27469	7.51465	chr18	20569183	20581692	+	hsa_circ_0000837	circBase	NM_002894	RBBP8	exonic	1578	acute lymphoblastic leukemia (ALL), acute myeloid leukemia (AML), bladder cancer, cardiac hypertrophy, cervical cancer, chronic lymphocytic leukemia (CLL), glioblastoma, hepatocellular carcinoma (HCC), malignant melanoma, neuroblastoma (NB), pancreatic cancer, prostate cancer, uterine leiomyoma (ULM)
chr12:110565165-110600870+	-3.12049	7.65568	4.51973	0.0335061	0.490639	down	4.27469	4.27469	4.27469	4.27469	4.27469	4.27469	4.27469	4.27469	4.27469	4.27469	4.27469	8.16605	4.27469	8.41031	4.27469	4.27469	chr12	110565164	110600870	+	hsa_circ_0097241	circBase	NM_014055	IFT81	exonic	1209
chr8:68950394-68973014+	-3.27184	7.80754	5.83149	0.0157418	0.490639	down	4.27469	4.27469	4.27469	4.27469	4.27469	4.27469	4.27469	4.27469	4.27469	4.27469	4.27469	8.16605	8.68233	4.27469	4.27469	4.27469	chr8	68950393	68973014	+	hsa_circ_0137013	circBase	NM_024870	PREX2	exonic	634
chr4:76890464-76892611-	-4.00433	7.6698	6.24286	0.0124695	0.490639	down	4.27469	4.27469	4.27469	4.27469	4.27469	4.27469	4.27469	4.27469	4.27469	4.27469	10.2364	4.27469	4.27469	4.27469	4.27469	4.27469	chr4	76890463	76892611	-		novel	NM_018115	SDAD1	sense overlapping	2148
chr1:225695653-225702602-	-3.83099	7.76681	6.85943	0.00881747	0.490639	down	4.27469	4.27469	4.27469	4.27469	4.27469	4.27469	4.27469	4.27469	8.81871	4.27469	9.25936	4.27469	4.27469	4.27469	4.27469	4.27469	chr1	225695652	225702602	-		novel	NM_018212	ENAH	exonic	625
chr16:19741752-19746772+	-4.10354	7.77634	7.62952	0.00574206	0.490639	down	4.27469	4.27469	4.27469	4.27469	4.27469	4.27469	4.27469	4.27469	8.05701	4.27469	4.27469	8.55658	8.68233	4.27469	4.27469	8.0478	chr16	19741751	19746772	+	hsa_circ_0038375	circBase	NM_153208	IQCK	exonic	293
chr7:156549087-156619438-	-3.0042	7.66059	4.34395	0.0371406	0.490639	down	4.27469	4.27469	4.27469	4.27469	4.27469	4.27469	4.27469	4.27469	4.27469	4.27469	4.27469	4.27469	7.22729	4.27469	4.27469	8.74192	chr7	156549086	156619438	-	hsa_circ_0003511	circBase	NM_022458	LMBR1	exonic	578
chr18:76886267-76974038+	-3.0949	7.6118	4.18813	0.0407079	0.490639	down	4.27469	4.27469	4.27469	4.27469	4.27469	4.27469	4.27469	4.27469	8.35781	4.27469	4.27469	8.16605	4.27469	4.27469	4.27469	4.27469	chr18	76886266	76974038	+	hsa_circ_0108905	circBase	NM_198531	ATP9B	exonic	549
chr14:72921236-72926391+	-3.34121	7.62314	4.67632	0.0305811	0.490639	down	4.27469	4.27469	4.27469	4.27469	4.27469	4.27469	4.27469	4.27469	4.27469	8.05072	4.27469	4.27469	4.27469	8.87209	4.27469	4.27469	chr14	72921235	72926391	+	hsa_circ_0032481	circBase	NM_004296	RGS6	exonic	210
chr15:93540187-93541851+	-2.77597	7.73025	4.25948	0.0390318	0.490639	down	4.27469	4.27469	4.27469	4.27469	4.27469	4.27469	4.27469	4.27469	4.27469	4.27469	8.30422	6.7635	4.27469	4.27469	4.27469	6.6598	chr15	93540186	93541851	+	hsa_circ_0000655	circBase	NM_001271	CHD2	exonic	413	Cerebellar neurodegeneration, acute myeloid leukemia (AML), cardiac hypertrophy, epithelial ovarian cancer (EOC), esophageal cancer, non-alcoholic fatty liver disease (NAFLD), pancreatic cancer, pituitary adenoma, prostate cancer	acute myeloid leukemia (AML), breast cancer, colorectal cancer, endometrial cancer, epithelial ovarian cancer (EOC), hepatocellular carcinoma (HCC), kidney cancer, lung cancer, malignant melanoma, non-alcoholic fatty liver disease (NAFLD), ovarian cancer (OC), prostate cancer, retinitis pigmentosa (RP), testicular germ cell tumor
chr17:27265555-27269559-	-3.53411	7.56377	4.43538	0.0352013	0.490639	down	4.27469	4.27469	4.27469	4.27469	4.27469	4.27469	4.27469	4.27469	4.27469	9.71202	4.27469	4.27469	4.27469	4.27469	4.27469	4.27469	chr17	27265554	27269559	-		novel	ENST00000268756	PHF12	intronic	4005
chr14:92559596-92563182-	-3.07165	7.61523	4.16049	0.0413775	0.490639	down	4.27469	4.27469	4.27469	4.27469	4.27469	4.27469	4.27469	4.27469	4.27469	9.21165	4.27469	4.27469	4.27469	4.27469	4.27469	4.27469	chr14	92559595	92563182	-	hsa_circ_0007959	circBase	NM_004993	ATXN3	exonic	363
chr3:155639976-155643155+	-2.60727	7.72201	3.93837	0.0471965	0.490639	down	4.27469	4.27469	4.27469	4.27469	4.27469	4.27469	4.27469	4.27469	4.27469	4.27469	4.27469	4.27469	4.27469	6.38419	4.27469	8.43621	chr3	155639975	155643155	+	hsa_circ_0067790	circBase	NM_003875	GMPS	exonic	242
chr3:30664691-30691952+	-3.24661	7.80476	5.761	0.0163857	0.490639	down	4.27469	4.27469	4.27469	4.27469	4.27469	4.27469	4.27469	4.27469	8.35781	8.05072	4.27469	6.7635	4.27469	4.27469	4.27469	4.27469	chr3	30664690	30691952	+		novel	NM_001024847	TGFBR2	exonic	435
chr2:114489161-114501371-	-3.81709	7.65377	5.70951	0.0168733	0.490639	down	4.27469	4.27469	4.27469	4.27469	4.27469	4.27469	4.27469	4.27469	4.27469	4.27469	9.47523	4.27469	4.27469	4.27469	8.52482	4.27469	chr2	114489160	114501371	-	hsa_circ_0117078	circBase	NM_025181	SLC35F5	exonic	505
chr17:26459646-26499644+	-3.44109	7.54559	4.11151	0.0425924	0.490639	down	4.27469	4.27469	4.27469	4.27469	4.27469	4.27469	4.27469	4.27469	4.27469	6.66236	4.27469	8.55658	4.27469	4.27469	4.27469	8.43621	chr17	26459645	26499644	+	hsa_circ_0106439	circBase	NM_016231	NLK	exonic	561
chr8:113933856-113988377-	-3.55404	7.5683	4.52201	0.0334615	0.490639	down	4.27469	4.27469	4.27469	4.27469	4.27469	4.27469	4.27469	4.27469	7.15823	4.27469	4.27469	4.27469	7.22729	8.41031	4.27469	8.0478	chr8	113933855	113988377	-	hsa_circ_0135531	circBase	NM_198123	CSMD3	exonic	603
chr1:107866904-107867544+	-3.61461	7.6084	4.97955	0.0256486	0.490639	down	4.27469	4.27469	4.27469	4.27469	4.27469	4.27469	4.27469	4.27469	6.34157	4.27469	4.27469	8.16605	7.22729	4.27469	4.27469	8.74192	chr1	107866903	107867544	+	hsa_circ_0002286	circBase	NM_001113226	NTNG1	exonic	641
chr2:72562076-72588056-	-3.8833	7.64036	5.74595	0.0165268	0.490639	down	4.27469	4.27469	4.27469	4.27469	4.27469	4.27469	4.27469	4.27469	4.27469	4.27469	4.27469	8.55658	8.89498	4.27469	4.27469	8.0478	chr2	72562075	72588056	-		novel	NM_015189	EXOC6B	sense overlapping	25981
chr1:243727022-243801044-	-3.63056	7.62185	5.12966	0.0235203	0.490639	down	4.27469	4.27469	4.27469	4.27469	4.27469	4.27469	4.27469	4.27469	4.27469	8.05072	4.27469	8.55658	7.74875	4.27469	4.27469	6.6598	chr1	243727021	243801044	-	hsa_circ_0112781	circBase	NM_005465	AKT3	exonic	519
chr16:81385188-81411307+	-3.28357	7.6091	4.46328	0.034631	0.490639	down	4.27469	4.27469	4.27469	4.27469	4.27469	4.27469	4.27469	4.27469	4.27469	4.27469	4.27469	4.27469	8.13096	4.27469	4.27469	8.74192	chr16	81385187	81411307	+	hsa_circ_0003857	circBase	NM_022041	GAN	sense overlapping	26120
chr2:204231600-204291992+	-2.56703	7.81236	4.22575	0.039815	0.490639	down	4.27469	4.27469	4.27469	4.27469	4.27469	4.27469	4.27469	4.27469	4.27469	4.27469	4.27469	4.27469	4.27469	7.20653	4.27469	8.0478	chr2	204231599	204291992	+	hsa_circ_0118825	circBase	NM_005759	ABI2	sense overlapping	60393
chr8:136533480-136561143+	-3.42382	7.54281	4.06734	0.0437201	0.490639	down	4.27469	4.27469	4.27469	4.27469	4.27469	4.27469	4.27469	4.27469	4.27469	8.99708	4.27469	4.27469	4.27469	8.10876	4.27469	4.27469	chr8	136533479	136561143	+	hsa_circ_0135837	circBase	NM_006558	KHDRBS3	exonic	383
chr7:72883847-72884813-	-2.67652	7.67774	3.84664	0.0498458	0.490639	down	4.27469	4.27469	4.27469	4.27469	4.27469	4.27469	4.27469	4.27469	4.27469	4.27469	4.27469	8.55658	4.27469	6.38419	4.27469	4.27469	chr7	72883846	72884813	-	hsa_circ_0003866	circBase	NM_032408	BAZ1B	exonic	273
chr8:18622959-18662408-	-4.08334	8.91923	14.647	0.000129641	0.0990614	down	4.27469	4.27469	4.27469	7.77022	7.63356	4.27469	4.27469	4.27469	9.78745	9.84649	4.27469	9.1166	9.96289	10.2745	8.92078	11.0107	chr8	18622958	18662408	-	hsa_circ_0002111	circBase	NM_015310	PSD3	exonic	538
chrM:1680-14385+	-3.05882	8.17422	5.87781	0.0153329	0.490639	down	4.27469	4.27469	4.27469	8.3119	4.27469	4.27469	4.27469	4.27469	4.27469	6.66236	8.69701	10.2047	9.39185	7.72705	4.27469	8.43621	chrM	1679	14385	+		novel	uc004cos.5	TVAS5	sense overlapping	12706
chr6:56498930-56501450-	-3.06934	7.5756	3.87514	0.0490062	0.490639	down	4.27469	4.27469	4.27469	4.27469	4.27469	4.27469	4.27469	4.27469	4.27469	4.27469	4.27469	4.27469	4.27469	4.27469	4.27469	9.20859	chr6	56498929	56501450	-	hsa_circ_0006287	circBase	NM_001723	DST	exonic	657
chr15:83819967-83826793-	-3.4989	7.55682	4.31596	0.0377566	0.490639	down	4.27469	4.27469	4.27469	4.27469	4.27469	4.27469	4.27469	4.27469	4.27469	4.27469	8.30422	7.6289	7.22729	7.72705	4.27469	4.27469	chr15	83819966	83826793	-	hsa_circ_0104714	circBase	NM_016073	HDGFRP3	exonic	445
chr6:13579683-13601181+	-3.28357	7.58099	4.23475	0.0396045	0.490639	down	4.27469	4.27469	4.27469	4.27469	4.27469	4.27469	4.27469	4.27469	6.34157	6.66236	4.27469	6.7635	4.27469	7.72705	4.27469	8.0478	chr6	13579682	13601181	+	hsa_circ_0075648	circBase	NM_012241	SIRT5	exonic	1051
chr5:137342679-137354835-	-3.80052	7.62088	5.40924	0.0200304	0.490639	down	4.27469	4.27469	4.27469	4.27469	4.27469	4.27469	4.27469	4.27469	8.35781	4.27469	4.27469	9.33179	4.27469	6.38419	4.27469	4.27469	chr5	137342678	137354835	-	hsa_circ_0074082	circBase	NM_016603	FAM13B	exonic	883
chr14:73459851-73460065-	-2.83708	7.70575	4.3413	0.0371985	0.490639	down	4.27469	4.27469	4.27469	4.27469	4.27469	4.27469	4.27469	4.27469	4.27469	4.27469	4.27469	4.27469	8.89498	4.27469	4.27469	4.27469	chr14	73459850	73460065	-	hsa_circ_0032491	circBase	NM_021260	ZFYVE1	exonic	215		Alzheimer's disease, B-cell chronic lymphocytic leukemia, Duchenne muscular dystrophy (DMD), Oral Carcinoma, acute lymphoblastic leukemia (ALL), acute myeloid leukemia (AML), acute promyelocytic leukemia (APL), autism spectrum disorder (ASD), breast cancer, chronic lymphocytic leukemia (CLL), colorectal cancer, glioblastoma, glioma, hepatocellular carcinoma (HCC), lung cancer, multiple myeloma (M…
chr22:28692186-28693840-	-3.38885	7.69495	5.29094	0.0214366	0.490639	down	4.27469	4.27469	4.27469	4.27469	4.27469	4.27469	4.27469	4.27469	4.27469	4.27469	4.27469	4.27469	8.13096	4.27469	7.97728	8.0478	chr22	28692185	28693840	-	hsa_circ_0003618	circBase	NM_001145418	TTC28	exonic	404
chr9:117399270-117401006+	-3.77555	7.64266	5.56848	0.0182866	0.490639	down	4.27469	4.27469	4.27469	4.27469	4.27469	4.27469	4.27469	4.27469	4.27469	9.56371	4.27469	4.27469	4.27469	4.27469	4.27469	8.0478	chr9	117399269	117401006	+	hsa_circ_0002318	circBase	NM_153045	C9orf91	exonic	264
chr15:54586093-54630687+	-2.22019	8.10543	3.98013	0.0460401	0.490639	down	4.27469	4.27469	4.27469	4.27469	4.27469	4.27469	4.27469	4.27469	4.27469	4.27469	4.27469	4.27469	7.74875	6.38419	4.27469	4.27469	chr15	54586092	54630687	+	hsa_circ_0103908	circBase	NM_001080534	UNC13C	exonic	895
chr11:77402204-77413540-	-3.08537	7.58992	3.99577	0.0456147	0.490639	down	4.27469	4.27469	4.27469	4.27469	4.27469	4.27469	4.27469	4.27469	4.27469	8.74494	4.27469	6.7635	4.27469	4.27469	4.27469	6.6598	chr11	77402203	77413540	-	hsa_circ_0096498	circBase	NM_016578	RSF1	exonic	2167
chr3:183361268-183390272+	-2.83391	9.24933	9.42481	0.0021407	0.381549	down	8.91306	4.27469	4.27469	4.27469	7.63356	4.27469	4.27469	7.12273	9.78745	8.99708	8.69701	9.6847	10.4403	9.93949	7.08404	10.3744	chr3	183361267	183390272	+	hsa_circ_0001368	circBase	NM_017644	KLHL24	exonic	1726	Alzheimer's disease, B-cell chronic lymphocytic leukemia, Duchenne muscular dystrophy (DMD), Oral Carcinoma, acute lymphoblastic leukemia (ALL), acute myeloid leukemia (AML), acute promyelocytic leukemia (APL), autism spectrum disorder (ASD), breast cancer, chronic lymphocytic leukemia (CLL), colorectal cancer, glioblastoma, glioma, hepatocellular carcinoma (HCC), lung cancer, multiple myeloma (M…
chr2:160602281-160605414+	-2.75615	7.70208	4.08535	0.0432566	0.490639	down	4.27469	4.27469	4.27469	4.27469	4.27469	4.27469	4.27469	4.27469	4.27469	7.51748	4.27469	4.27469	6.40256	4.27469	7.97728	4.27469	chr2	160602280	160605414	+	hsa_circ_0117799	circBase	NM_022826	MARCH7	exonic	1267
chr12:112757029-112757546-	-4.09849	7.94578	8.88361	0.00287743	0.413633	down	4.27469	4.27469	4.27469	4.27469	4.27469	4.27469	4.27469	4.27469	4.27469	4.27469	4.27469	4.27469	8.68233	4.27469	7.08404	9.56064	chr12	112757028	112757546	-	hsa_circ_0002584	circBase	NM_001109662	HECTD4	exonic	518
chr1:93128977-93170301-	-2.74938	8.08038	5.18682	0.0227589	0.490639	down	4.27469	4.27469	4.27469	4.27469	4.27469	4.27469	4.27469	4.27469	4.27469	4.27469	4.27469	4.27469	4.27469	7.20653	8.52482	4.27469	chr1	93128976	93170301	-	hsa_circ_0114496	circBase	NM_001308248	EVI5	exonic	41325		Duchenne muscular dystrophy (DMD), autism spectrum disorder (ASD), breast cancer, uveal melanoma
chr11:129031500-129034322-	-5.44028	8.19128	15.6882	7.46887e-05	0.0746312	down	4.27469	4.27469	4.27469	4.27469	4.27469	4.27469	4.27469	4.27469	8.05701	6.66236	4.27469	10.31	9.24445	7.20653	4.27469	9.9664	chr11	129031499	129034322	-		novel	NM_001142685	ARHGAP32	sense overlapping	2823
chr6:129823750-129879311-	-4.17345	7.76815	7.69742	0.00552997	0.490639	down	4.27469	4.27469	4.27469	4.27469	4.27469	4.27469	4.27469	4.27469	4.27469	4.27469	4.27469	8.55658	7.74875	4.27469	7.08404	9.39532	chr6	129823749	129879311	-	hsa_circ_0130655	circBase	uc003qbq.3	BC035400	sense overlapping	55562
chr4:46305477-46314733-	-3.71183	7.60122	5.07324	0.0242979	0.490639	down	4.27469	4.27469	4.27469	4.27469	4.27469	4.27469	4.27469	4.27469	8.05701	4.27469	4.27469	7.6289	4.27469	8.10876	4.27469	8.0478	chr4	46305476	46314733	-	hsa_circ_0126488	circBase	NM_000807	GABRA2	exonic	601
chr3:183097085-183107567-	-2.14245	8.42814	3.91534	0.0478473	0.490639	down	8.76747	4.27469	4.27469	6.89278	4.27469	7.15002	7.25417	4.27469	8.05701	8.74494	4.27469	9.83331	9.24445	9.05727	7.08404	9.9664	chr3	183097084	183107567	-	hsa_circ_0068162	circBase	ENST00000328913	MCF2L2	exonic	199		acute myeloid leukemia (AML), breast cancer, colorectal cancer, epithelial ovarian cancer (EOC), hepatocellular carcinoma (HCC), kidney cancer, lung cancer, malignant melanoma, prostate cancer, retinitis pigmentosa (RP)
chr3:33400459-33406211+	-3.95503	8.354	10.1057	0.00147813	0.323477	down	4.27469	4.27469	4.27469	4.27469	4.27469	4.27469	4.27469	4.27469	4.27469	8.74494	4.27469	4.27469	4.27469	6.38419	8.52482	8.43621	chr3	33400458	33406211	+	hsa_circ_0123537	circBase	NM_012157	FBXL2	exonic	225
chr5:82832826-82838087+	-2.11589	8.94961	4.9487	0.0261104	0.490639	down	4.27469	4.27469	4.27469	9.67095	8.56148	7.15002	4.27469	4.27469	7.6765	10.8312	7.76277	7.6289	8.89498	10.483	8.92078	9.70894	chr5	82832825	82838087	+	hsa_circ_0073237	circBase	NM_004385	VCAN	exonic	5262
chr1:169199956-169206925-	-3.53096	7.56336	4.43275	0.0352556	0.490639	down	4.27469	4.27469	4.27469	4.27469	4.27469	4.27469	4.27469	4.27469	8.60659	4.27469	8.30422	4.27469	4.27469	6.38419	4.27469	6.6598	chr1	169199955	169206925	-	hsa_circ_0111095	circBase	NM_013330	NME7	exonic	236
chr3:173322069-173322881+	-3.54621	7.62536	5.02719	0.0249523	0.490639	down	4.27469	4.27469	4.27469	4.27469	4.27469	4.27469	4.27469	4.27469	8.05701	8.74494	4.27469	4.27469	4.27469	4.27469	4.27469	7.51465	chr3	173322068	173322881	+	hsa_circ_0003046	circBase	NM_014932	NLGN1	exonic	813		Alzheimer's disease, B-cell chronic lymphocytic leukemia, Duchenne muscular dystrophy (DMD), Oral Carcinoma, acute myeloid leukemia (AML), acute promyelocytic leukemia (APL), autism spectrum disorder (ASD), breast cancer, chronic lymphocytic leukemia (CLL), colorectal cancer, glioblastoma, glioma, hepatocellular carcinoma (HCC), lung cancer, multiple myeloma (MM), nemaline myopathy (NM), pancreat…
chr6:150157221-150174296-	-3.08275	7.57242	3.89975	0.0482934	0.490639	down	4.27469	4.27469	4.27469	4.27469	4.27469	4.27469	4.27469	4.27469	8.81871	4.27469	4.27469	4.27469	6.40256	6.38419	4.27469	4.27469	chr6	150157220	150174296	-	hsa_circ_0003249	circBase	NM_032832	LRP11	exonic	639
chr14:81329101-81372425-	-2.96561	7.61233	3.94883	0.0469039	0.490639	down	4.27469	4.27469	4.27469	4.27469	4.27469	4.27469	4.27469	4.27469	4.27469	4.27469	4.27469	4.27469	4.27469	7.72705	8.52482	4.27469	chr14	81329100	81372425	-	hsa_circ_0002499	circBase	NM_152446	CEP128	exonic	528
chr5:70798426-70808255+	-4.0386	8.79054	11.9991	0.00053227	0.197548	down	4.27469	4.27469	4.27469	4.27469	4.27469	7.15002	4.27469	4.27469	8.60659	8.05072	4.27469	9.51901	7.22729	9.05727	8.52482	8.0478	chr5	70798425	70808255	+	hsa_circ_0129477	circBase	NM_018429	BDP1	exonic	2199
chr5:137342679-137356886-	-3.36805	7.92259	6.59283	0.010239	0.490639	down	4.27469	4.27469	4.27469	4.27469	4.27469	4.27469	4.27469	4.27469	4.27469	4.27469	4.27469	4.27469	6.40256	4.27469	4.27469	9.39532	chr5	137342678	137356886	-	hsa_circ_0007235	circBase	NM_016603	FAM13B	exonic	1050		acute lymphoblastic leukemia (ALL), acute myeloid leukemia (AML), bladder cancer, breast cancer, cardiac hypertrophy, cervical cancer, chronic lymphocytic leukemia (CLL), colorectal cancer, endometrial cancer, epithelial ovarian cancer (EOC), glioblastoma, hepatocellular carcinoma (HCC), kidney cancer, lung cancer, malignant melanoma, neuroblastoma (NB), non-alcoholic fatty liver disease (NAFLD),…
chr4:62596340-62599272+	-3.4973	7.84094	6.62577	0.0100514	0.490639	down	4.27469	4.27469	4.27469	4.27469	4.27469	4.27469	4.27469	4.27469	8.05701	4.27469	4.27469	4.27469	8.43283	7.72705	4.27469	4.27469	chr4	62596339	62599272	+		novel	NM_015236	LPHN3	exonic	816		Alzheimer's disease, B-cell chronic lymphocytic leukemia, Cerebellar neurodegeneration, Duchenne muscular dystrophy (DMD), Hodgkin's lymphoma, Intrahepatic cholangiocarcinoma (ICC), Oral Carcinoma, acute lymphoblastic leukemia (ALL), acute myeloid leukemia (AML), acute promyelocytic leukemia (APL), adrenocortical carcinoma, autism spectrum disorder (ASD), bladder cancer, breast cancer, cardiac hy…
chr13:96254677-96261767-	-3.02631	7.66517	4.40847	0.0357608	0.490639	down	4.27469	4.27469	4.27469	4.27469	4.27469	4.27469	4.27469	4.27469	4.27469	4.27469	4.27469	8.55658	7.22729	6.38419	4.27469	4.27469	chr13	96254676	96261767	-	hsa_circ_0005459	circBase	NM_014934	DZIP1	sense overlapping	7091
chr1:230798887-230807386+	-2.85018	7.72857	4.48252	0.0342433	0.490639	down	4.27469	4.27469	4.27469	4.27469	4.27469	4.27469	4.27469	4.27469	8.35781	4.27469	4.27469	6.7635	6.40256	4.27469	4.27469	4.27469	chr1	230798886	230807386	+	hsa_circ_0016867	circBase	NM_007357	COG2	exonic	599
chr1:40654727-40668286+	-3.25278	8.27088	6.81984	0.00901508	0.490639	down	4.27469	4.27469	6.36024	4.27469	4.27469	7.15002	4.27469	4.27469	8.35781	4.27469	6.88594	6.7635	8.68233	8.87209	8.92078	8.74192	chr1	40654726	40668286	+	hsa_circ_0006373	circBase	NM_012421	RLF	exonic	573
chr5:69209985-69216694+	-3.1464	7.62715	4.37528	0.0364638	0.490639	down	4.27469	4.27469	4.27469	4.27469	4.27469	4.27469	4.27469	4.27469	4.27469	8.74494	4.27469	4.27469	4.27469	7.72705	4.27469	4.27469	chr5	69209984	69216694	+	hsa_circ_0072808	circBase	uc011crf.1	SMA4	exonic	396
chr2:168869144-168921891-	-2.68123	8.08008	4.19222	0.0406099	0.490639	down	4.27469	4.27469	4.27469	4.27469	4.27469	4.27469	8.15968	4.27469	4.27469	6.66236	4.27469	8.16605	8.13096	7.72705	4.27469	9.8434	chr2	168869143	168921891	-	hsa_circ_0117966	circBase	NM_013233	STK39	exonic	256
chr5:156721792-156731374+	-4.1595	7.71151	7.04857	0.00793287	0.490639	down	4.27469	4.27469	4.27469	4.27469	4.27469	4.27469	4.27469	4.27469	4.27469	4.27469	4.27469	7.6289	4.27469	8.6596	4.27469	9.56064	chr5	156721791	156731374	+	hsa_circ_0074763	circBase	NM_014376	CYFIP2	exonic	588
chr5:176963359-176966148-	-3.8297	7.62762	5.525	0.0187466	0.490639	down	4.27469	4.27469	4.27469	4.27469	4.27469	4.27469	4.27469	4.27469	4.27469	7.51748	4.27469	6.7635	7.22729	6.38419	4.27469	9.20859	chr5	176963358	176966148	-	hsa_circ_0002972	circBase	NR_024019	FAM193B	exonic	866
[truncated: 41 more rows]
