# Supplementary material for: Hsa_circ_0031608: A Potential Modulator of VSMC Phenotype in the Rupture of Intracranial Aneurysms
Source: Front Mol Neurosci. 2022 Mar 11;15:842865. doi: 10.3389/fnmol.2022.842865 (PMC8963354; doi:10.3389/fnmol.2022.842865)
Supplement: Supplementary file 6 [file Table_6.XLSX]

## Sheet: circBank
circbase ID	length	miRNA ID (miR_ID)	miRanda binding site (positions)	targetscan binding site (positions)
hsa_circ_0031608	740	hsa-miR-371b-5p	394	413 462 574 420 467 579
hsa_circ_0031608	740	hsa-miR-372-5p	447	414 461 574 420 467 579
hsa_circ_0031608	740	hsa-miR-373-5p	398	413 462 574 420 467 579
hsa_circ_0031608	740	hsa-miR-452-3p	657	317 564 671 323 569 677
hsa_circ_0031608	740	hsa-miR-1184	652	40 667 45 674
hsa_circ_0031608	740	hsa-miR-153-3p	187	201 734 207 740
hsa_circ_0031608	740	hsa-miR-2278	20	35 60 41 65
hsa_circ_0031608	740	hsa-miR-3158-5p	26	39 668 45 674
hsa_circ_0031608	740	hsa-miR-410-3p	196	209 700 215 705
hsa_circ_0031608	740	hsa-miR-4452	294	307 86 313 91
hsa_circ_0031608	740	hsa-miR-448	715	202 733 207 740
hsa_circ_0031608	740	hsa-miR-4635	236	251 355 257 361
hsa_circ_0031608	740	hsa-miR-4753-3p	474	420 487 425 494
hsa_circ_0031608	740	hsa-miR-501-5p	540	555 619 561 624
hsa_circ_0031608	740	hsa-miR-6074	327	339 448 345 454
hsa_circ_0031608	740	hsa-miR-670-3p	143	156 473 162 479
hsa_circ_0031608	740	hsa-miR-8063	227	241 412 248 418
hsa_circ_0031608	740	hsa-miR-1265	389	405 412
hsa_circ_0031608	740	hsa-miR-136-5p	514	533 538
hsa_circ_0031608	740	hsa-miR-137	1	349 354
hsa_circ_0031608	740	hsa-miR-138-5p	205	221 228
hsa_circ_0031608	740	hsa-miR-15b-5p	15	33 39
hsa_circ_0031608	740	hsa-miR-182-5p	100	112 119
hsa_circ_0031608	740	hsa-miR-2115-5p	320	332 338
hsa_circ_0031608	740	hsa-miR-2681-3p	159	175 180
hsa_circ_0031608	740	hsa-miR-3064-3p	376	396 402
hsa_circ_0031608	740	hsa-miR-3065-5p	167	184 191
hsa_circ_0031608	740	hsa-miR-3182	258	267 273
hsa_circ_0031608	740	hsa-miR-361-5p	623	637 643
hsa_circ_0031608	740	hsa-miR-3653-5p	533	547 553
hsa_circ_0031608	740	hsa-miR-374b-3p	616	629 636
hsa_circ_0031608	740	hsa-miR-412-3p	261	277 283
hsa_circ_0031608	740	hsa-miR-424-5p	21	33 39
hsa_circ_0031608	740	hsa-miR-4422	689	704 711
hsa_circ_0031608	740	hsa-miR-450b-3p	641	653 659
hsa_circ_0031608	740	hsa-miR-4654	640	654 661
hsa_circ_0031608	740	hsa-miR-4682	699	714 720
hsa_circ_0031608	740	hsa-miR-4755-5p	242	255 262
hsa_circ_0031608	740	hsa-miR-4762-5p	446	459 466
hsa_circ_0031608	740	hsa-miR-4786-3p	155	169 176
hsa_circ_0031608	740	hsa-miR-497-5p	19	33 39
hsa_circ_0031608	740	hsa-miR-5088-3p	273	285 291
hsa_circ_0031608	740	hsa-miR-5195-3p	317	329 336
hsa_circ_0031608	740	hsa-miR-519d-5p	578	597 603
hsa_circ_0031608	740	hsa-miR-548b-3p	680	691 697
hsa_circ_0031608	740	hsa-miR-641	419	437 443
hsa_circ_0031608	740	hsa-miR-6501-3p	21	36 42
hsa_circ_0031608	740	hsa-miR-6728-5p	201	654 659
hsa_circ_0031608	740	hsa-miR-6754-3p	262	277 283
hsa_circ_0031608	740	hsa-miR-6768-5p	372	387 393
hsa_circ_0031608	740	hsa-miR-6818-5p	84	96 103
hsa_circ_0031608	740	hsa-miR-6875-3p	287	303 309
hsa_circ_0031608	740	hsa-miR-7159-5p	171	185 192
hsa_circ_0031608	740	hsa-miR-744-3p	135	149 155
hsa_circ_0031608	740	hsa-miR-8060	158	172 179
hsa_circ_0031608	740	hsa-miR-873-5p	368	384 390
hsa_circ_0031608	740	hsa-miR-93-3p	512	526 533

## Sheet: CircInteractome
CircRNA	Site Type	CircRNA Start	CircRNA End	3' pairing	local AU	position	TA	SPS	context+ score	context+ score percentile
hsa-miR-1184	8mer-1a	801	808	-0.008	-0.051	-0.097	0.044	-0.118	-0.477	99
hsa-miR-1238	8mer-1a	606	613	0.003	-0.031	-0.048	0.015	-0.033	-0.341	99
hsa-miR-1305	8mer-1a	187	194	-0.008	-0.044	-0.067	0.061	0.106	-0.199	99
hsa-miR-182	8mer-1a	112	119	-0.029	-0.064	-0.086	0.017	0.004	-0.405	99
hsa-miR-623	8mer-1a	254	261	0.013	-0.036	-0.05	0.024	-0.057	-0.353	99
hsa-miR-548b-3p	7mer-m8	825	831	-0.007	-0.091	-0.056	0	0.018	-0.256	98
hsa-miR-1200	7mer-m8	850	856	0.003	-0.081	-0.059	0.022	-0.036	-0.271	97
hsa-miR-1265	8mer-1a	539	546	0.013	0.039	-0.031	-0.017	-0.01	-0.253	97
hsa-miR-450b-3p	7mer-m8	787	793	-0.007	-0.059	-0.05	-0.011	-0.04	-0.287	96
hsa-miR-769-3p	7mer-m8	787	793	0.003	-0.059	-0.05	-0.011	-0.04	-0.277	96
hsa-miR-186	7mer-1a	639	645	-0.002	-0.032	-0.025	0.042	0.079	-0.012	95
hsa-miR-153	7mer-m8	201	207	0.012	-0.031	-0.033	-0.008	0.01	-0.17	94
hsa-miR-888	7mer-m8	596	602	0.003	-0.035	-0.023	0.005	0.053	-0.117	94
hsa-miR-1264	7mer-m8	634	640	0.012	-0.039	-0.029	0.002	0.054	-0.12	93
hsa-miR-1286	7mer-m8	456	462	-0.035	0.001	-0.003	0.009	-0.073	-0.221	93
hsa-miR-577	7mer-m8	163	169	0.003	-0.003	-0.039	0.015	0.095	-0.049	93
hsa-miR-936	7mer-m8	369	375	0.003	-0.037	-0.01	-0.012	0.009	-0.167	93
hsa-miR-638	7mer-1a	787	793	0.015	-0.006	-0.041	-0.038	-0.058	-0.202	92
hsa-miR-649	7mer-1a	206	212	-0.013	-0.024	-0.028	-0.014	-0.009	-0.162	92
hsa-miR-153	7mer-1a	868	874	0.001	-0.018	-0.05	-0.008	0.014	-0.135	91
hsa-miR-616	7mer-m8	293	299	0.003	-0.005	-0.02	-0.004	0.029	-0.117	91
hsa-miR-145	8mer-1a	329	336	0.013	0.088	-0.031	0.014	-0.003	-0.166	90
hsa-miR-599	7mer-1a	98	104	0.004	-0.01	-0.039	0.006	0.024	-0.089	90
hsa-miR-616	7mer-1a	779	785	-0.006	-0.012	-0.04	-0.003	0.034	-0.101	90
hsa-miR-421	7mer-1a	186	192	-0.006	-0.017	-0.03	0.015	0.021	-0.091	89
hsa-miR-873	7mer-m8	518	524	0.021	-0.01	-0.012	0.02	-0.018	-0.119	89
hsa-miR-1205	7mer-1a	802	808	-0.002	-0.024	-0.043	0.028	-0.037	-0.152	88
hsa-miR-324-5p	7mer-1a	755	761	0.001	-0.016	-0.038	-0.016	-0.057	-0.2	88
hsa-miR-570	7mer-1a	135	141	0.001	0.009	-0.035	0.041	0.055	-0.003	88
hsa-miR-876-3p	7mer-1a	228	234	0.004	0.012	-0.025	-0.004	-0.066	-0.153	88
hsa-miR-1294	7mer-1a	425	431	-0.009	-0.003	-0.004	-0.001	-0.052	-0.143	87
hsa-miR-579	7mer-1a	192	198	-0.006	0.009	-0.029	0.041	0.074	0.015	87
hsa-miR-634	7mer-m8	460	466	-0.016	0.017	-0.004	-0.006	-0.048	-0.177	86
hsa-miR-1257	7mer-1a	309	315	-0.006	0.007	-0.016	0	0.034	-0.055	84
hsa-miR-758	7mer-1a	311	317	-0.006	0.005	-0.016	-0.002	0.021	-0.072	83
hsa-miR-942	7mer-1a	551	557	-0.002	-0.02	-0.015	0.023	0	-0.088	83
hsa-miR-513a-5p	7mer-1a	470	476	0.004	-0.019	-0.006	0.022	-0.015	-0.088	82
hsa-miR-127-5p	7mer-1a	250	256	0.004	0.014	-0.023	-0.004	-0.015	-0.098	80
hsa-miR-197	7mer-1a	276	282	-0.006	0.032	-0.02	0.01	-0.032	-0.09	79
hsa-miR-517a	7mer-1a	713	719	0.008	0.004	-0.033	-0.096	-0.052	-0.243	77
hsa-miR-517c	7mer-1a	713	719	0.008	0.004	-0.033	-0.096	-0.052	-0.243	77
hsa-miR-1236	7mer-1a	553	559	0.015	-0.024	-0.016	0.022	0	-0.077	76
hsa-miR-545	7mer-m8	466	472	0.021	0.02	-0.005	0.022	0.023	-0.039	75
hsa-miR-526b	7mer-1a	490	496	0.001	0.002	-0.009	0.004	0.019	-0.057	74

## Sheet: vennData
CircInteractome	circBank	CircInteractome|circBank
hsa-miR-1200	hsa-miR-136-5p	hsa-miR-1184
hsa-miR-1205	hsa-miR-137	hsa-miR-1265
hsa-miR-1236	hsa-miR-138-5p	hsa-miR-153-3p
hsa-miR-1238	hsa-miR-15b-5p	hsa-miR-182-5p
hsa-miR-1257	hsa-miR-2115-5p	hsa-miR-450b-3p
hsa-miR-1264	hsa-miR-2278	hsa-miR-548b-3p
hsa-miR-127-5p	hsa-miR-2681-3p
hsa-miR-1286	hsa-miR-3064-3p
hsa-miR-1294	hsa-miR-3065-5p
hsa-miR-1305	hsa-miR-3158-5p
hsa-miR-145	hsa-miR-3182
hsa-miR-153	hsa-miR-361-5p
hsa-miR-186	hsa-miR-3653-5p
hsa-miR-197	hsa-miR-371b-5p
hsa-miR-324-5p	hsa-miR-372-5p
hsa-miR-421	hsa-miR-373-5p
hsa-miR-513a-5p	hsa-miR-374b-3p
hsa-miR-517a	hsa-miR-410-3p
hsa-miR-517c	hsa-miR-412-3p
hsa-miR-526b	hsa-miR-424-5p
hsa-miR-545	hsa-miR-4422
hsa-miR-570	hsa-miR-4452
hsa-miR-577	hsa-miR-448
hsa-miR-579	hsa-miR-452-3p
hsa-miR-599	hsa-miR-4635
hsa-miR-616	hsa-miR-4654
hsa-miR-623	hsa-miR-4682
hsa-miR-634	hsa-miR-4753-3p
hsa-miR-638	hsa-miR-4755-5p
hsa-miR-649	hsa-miR-4762-5p
hsa-miR-758	hsa-miR-4786-3p
hsa-miR-769-3p	hsa-miR-497-5p
hsa-miR-873	hsa-miR-501-5p
hsa-miR-876-3p	hsa-miR-5088-3p
hsa-miR-888	hsa-miR-5195-3p
hsa-miR-936	hsa-miR-519d-5p
hsa-miR-942	hsa-miR-6074
	hsa-miR-641
	hsa-miR-6501-3p
	hsa-miR-670-3p
	hsa-miR-6728-5p
	hsa-miR-6754-3p
	hsa-miR-6768-5p
	hsa-miR-6818-5p
	hsa-miR-6875-3p
	hsa-miR-7159-5p
	hsa-miR-744-3p
	hsa-miR-8060
	hsa-miR-8063
	hsa-miR-873-5p
	hsa-miR-93-3p
