# Supplementary material for: Hsa_circ_0031608: A Potential Modulator of VSMC Phenotype in the Rupture of Intracranial Aneurysms
Source: Front Mol Neurosci. 2022 Mar 11;15:842865. doi: 10.3389/fnmol.2022.842865 (PMC8963354; doi:10.3389/fnmol.2022.842865)
Supplement: Supplementary file 7 [file Table_7.XLSX]

## Sheet: S7
Table S6. Prediction of miRNA-mRNA pairs
mirnaid	refseqid	genesymbol	start	end	bindingp	energy	seed	accessibility	au	phylopstem	phylopflank	me	number_of_pairings	binding_region_length	longest_consecutive_pairings	position	miRTarBase	TargetScan	miRDB
hsa-miR-153-3p	XM_011527561	KMT2B	5976	5995	0.846154	-19.6	1	9.25e-05	0.309	0	0	-7.37138	15	19	10	CDS	MIRT536451	1	1
hsa-miR-153-3p	NM_014727	KMT2B	6129	6140	0.846154	-15.2	1	9.25e-05	0.309	1.31483	0.56133	-8.33988	10	11	10	CDS	MIRT536451	1	1
hsa-miR-153-3p	NM_014810	CEP350	8037	8070	0.923077	-19.1	1	0.00742424	0.676	3.33031	3.85723	-8.57351	18	24	11	CDS	MIRT367987	1	1
hsa-miR-153-3p	NM_019058	DDIT4	1068	1084	1	-18	1	7.23e-06	0.441	0.786193	0.636603	-6.90779	11	13	11	3UTR	MIRT057112	1	1
hsa-miR-153-3p	NM_022845	CBFB	421	436	0.820513	-19.1	0	0.000721512	0.426	6.37368	5.41033	-17.1102	14	15	14	CDS	MIRT195381	1	1
hsa-miR-153-3p	NM_002293	LAMC1	3291	3309	0.846154	-16	1	0.000260232	0.515	3.27098	4.67854	-10.6763	17	18	17	CDS	MIRT060967	1	1
hsa-miR-153-3p	NM_002971	SATB1	6736	6777	0.846154	-17.2	1	0.000194954	0.574	0.648906	1.44761	-8.33988	15	18	10	3UTR	MIRT505791	1	1
hsa-miR-153-3p	NM_014007	ZBTB43	407	426	0.846154	-17.7	1	7.84e-05	0.559	4.81382	4.35287	-11.357	15	19	12	CDS	MIRT561321	1	1
hsa-miR-153-3p	NM_001372107	UNKL	2529	2571	0.846154	-17.9	1	4.46e-05	0.471	2.28024	2.0115	-10.6683	16	21	8	3UTR	MIRT533320	1	1
hsa-miR-153-3p	NM_001755	CBFB	421	436	0.820513	-19.1	0	0.000721512	0.426	6.37368	5.41033	-17.1102	14	15	14	CDS	MIRT195381	1	1
hsa-miR-153-3p	NM_001131010	SATB1	5195	5236	0.846154	-17.2	1	0.000194954	0.574	4.0715	5.09478	-8.33988	15	18	10	3UTR	MIRT505791	1	1
hsa-miR-153-3p	NM_001135776	ZBTB43	284	303	0.846154	-17.7	1	7.84e-05	0.559	5.32649	4.6948	-11.357	15	19	12	CDS	MIRT561321	1	1
hsa-miR-153-3p	NM_001193388	UNKL	2379	2421	0.846154	-17.9	1	4.46e-05	0.471	1.09503	1.45749	-10.6683	16	21	8	3UTR	MIRT533320	1	1
hsa-miR-153-3p	NM_001195470	SATB1	6832	6873	0.846154	-17.2	1	0.000194954	0.574	0.648906	1.44761	-8.33988	15	18	10	3UTR	MIRT505791	1	1
hsa-miR-182-5p	NM_001253387	CHL1	1673	1720	0.846154	-20.1	1	0.00592479	0.559	0.761117	2.17441	-7.07546	19	47	7	CDS	MIRT054831	1	1
hsa-miR-182-5p	NM_001253388	CHL1	1340	1387	0.923077	-20.1	1	0.00592479	0.559	3.74077	2.06028	-7.07546	19	47	7	CDS	MIRT054831	1	1
hsa-miR-182-5p	NM_001267843	CLOCK	6295	6325	0.846154	-19.5	1	0.000475411	0.647	2.60473	2.69474	-7.28438	21	30	10	3UTR	MIRT005358	1	1
hsa-miR-182-5p	NM_001267843	CLOCK	8106	8149	0.846154	-19.2	1	0.0222171	0.75	2.63606	3.37532	-5.03583	21	43	8	3UTR	MIRT005358	1	1
hsa-miR-182-5p	NM_001270384	MIGA1	774	792	0.923077	-19.8	1	0.00964592	0.632	5.24765	4.31637	-5.76291	16	18	13	CDS	MIRT557937	1	1
hsa-miR-182-5p	NM_001291858	IGF1R	10331	10357	0.846154	-21.9	1	0.00020569	0.456	-0.295701	0.213773	-6.98158	20	26	10	3UTR	MIRT025033	1	1
hsa-miR-182-5p	NM_001308248	EVI5	2672	2689	1	-20.6	1	0.00405303	0.662	-0.243692	0.0490665	-5.19005	16	17	16	3UTR	MIRT047210	1	1
hsa-miR-182-5p	NM_001308248	EVI5	4548	4572	0.846154	-19.7	1	2.57e-05	0.456	1.12852	1.88742	-12.4064	17	24	8	3UTR	MIRT047210	1	1
hsa-miR-182-5p	NM_001316348	RECK	336	359	0.846154	-16.7	1	0.00111186	0.603	4.15881	4.42431	-6.28309	19	23	8	CDS	MIRT007293	1	1
hsa-miR-182-5p	NM_001317911	PPM1L	8650	8676	1	-28.5	1	0.00278588	0.574	-0.217286	-0.0305235	-4.17062	22	26	8	3UTR	MIRT654840	1	1
hsa-miR-182-5p	NM_001317912	PPM1L	8750	8776	1	-28.5	1	0.00278588	0.574	-0.217286	-0.0305235	-4.17062	22	26	8	3UTR	MIRT654840	1	1
hsa-miR-182-5p	NM_032949	PCDH8	3559	3588	0.923077	-22.8	1	0.0829895	0.632	3.27172	3.31731	-4.99396	23	29	15	3UTR	MIRT735083	1	1
hsa-miR-182-5p	NM_033285	TP53INP1	2549	2571	0.942308	-22.4	1	4.48e-05	0.559	1.47721	1.43824	-8.81432	19	22	12	3UTR	MIRT054847	1	1
hsa-miR-182-5p	NM_139245	PPM1L	8983	9009	1	-28.5	1	0.00278588	0.574	-0.217286	-0.0305235	-4.17062	22	26	8	3UTR	MIRT654840	1	1
hsa-miR-182-5p	NM_153645	NUP50	355	381	0.923077	-24	1	0.000145296	0.603	0	0	-8.68381	20	26	8	5UTR	MIRT353008	1	1
hsa-miR-182-5p	NM_153645	NUP50	3365	3384	1	-19.2	1	0.0001694	0.559	0	0	-11.4613	17	19	15	3UTR	MIRT353008	1	1
hsa-miR-182-5p	NM_198158	MITF	3736	3748	1	-17.7	1	0.438667	0.426	-0.506869	0.707609	-7.48304	11	12	11	3UTR	MIRT001990	1	1
hsa-miR-182-5p	NM_198159	MITF	4060	4072	1	-17.7	1	0.438667	0.426	-0.506869	0.707609	-7.48304	11	12	11	3UTR	MIRT001990	1	1
hsa-miR-182-5p	NM_198177	MITF	3945	3957	1	-17.7	1	0.438667	0.426	-0.506869	0.707609	-7.48304	11	12	11	3UTR	MIRT001990	1	1
hsa-miR-182-5p	NM_198178	MITF	3568	3580	1	-17.7	1	0.438667	0.426	-0.506869	0.707609	-7.48304	11	12	11	3UTR	MIRT001990	1	1
hsa-miR-182-5p	NM_198549	MIGA1	774	792	0.923077	-19.8	1	0.00964592	0.632	5.24765	4.31637	-5.76291	16	18	13	CDS	MIRT557937	1	1
hsa-miR-182-5p	XM_005261314	NUP50	554	580	0.846154	-19.6	1	4.81e-05	0.515	0	0	-8.68381	20	26	8	5UTR	MIRT353008	1	1
hsa-miR-182-5p	XM_005266419	ATP8A2	1175	1190	1	-18.1	1	1.67e-05	0.559	0	0	-6.44976	13	15	7	CDS	MIRT738069	1	1
hsa-miR-182-5p	XM_005266868	FOXO3	3758	3776	0.846154	-19	1	0.000379696	0.426	0	0	-12.6144	15	18	8	3UTR	MIRT000671	1	1
hsa-miR-182-5p	XM_011535113	ATP8A2	1413	1436	1	-18.5	1	1.67e-05	0.559	0	0	-6.44976	13	16	7	CDS	MIRT738069	1	1
hsa-miR-182-5p	NM_015270	ADCY6	2443	2468	0.846154	-27.8	1	0.168736	0.515	4.03626	4.12752	-3.79332	19	25	15	CDS	MIRT001992	1	1
hsa-miR-182-5p	NM_015578	LSM14A	811	825	0.923077	-17.2	1	0.00638744	0.441	1.90144	3.94963	-8.02794	13	14	13	CDS	MIRT047190	1	1
hsa-miR-182-5p	NM_016529	ATP8A2	9418	9442	0.923077	-19.5	1	9.76e-05	0.485	0.701273	1.9551	-9.86134	20	24	14	3UTR	MIRT738069	1	1
hsa-miR-182-5p	NM_016529	ATP8A2	1458	1473	0.865385	-18.1	1	1.67e-05	0.559	5.32052	5.79214	-6.44976	13	15	7	CDS	MIRT738069	1	1
hsa-miR-182-5p	NM_018715	RCC2	1384	1407	0.846154	-19.7	1	0.179358	0.441	0	0	-7.61527	17	23	8	CDS	MIRT047181	1	1
hsa-miR-182-5p	NM_020772	NUFIP2	4156	4184	1	-22	1	0.000777615	0.574	0.140488	0.0916572	-5.72941	20	28	8	3UTR	MIRT047206	1	1
hsa-miR-182-5p	NM_020772	NUFIP2	7393	7420	0.923077	-21.8	1	0.000390264	0.529	2.27596	1.41505	-10.6766	18	27	8	3UTR	MIRT047206	1	1
hsa-miR-182-5p	NM_020772	NUFIP2	2061	2078	1	-20.3	1	0.0105911	0.603	1.35272	1.68243	-10.5151	14	17	10	CDS	MIRT047206	1	1
hsa-miR-182-5p	NM_020801	ARRDC3	1859	1876	0.846154	-16.6	1	0.395177	0.765	1.34887	3.37246	-4.99396	15	17	8	3UTR	MIRT217011	1	1
hsa-miR-182-5p	NM_002480	PPP1R12A	2309	2327	0.846154	-16.8	1	0.0109745	0.647	4.43631	2.72264	-10.7522	13	18	8	CDS	MIRT555374	1	1
hsa-miR-182-5p	NM_002522	NPTX1	3779	3802	0.846154	-21.7	1	2.33e-06	0.221	0.31292	0.15637	-11.4787	17	23	7	3UTR	MIRT614906	1	1
hsa-miR-182-5p	NM_002590	PCDH8	3850	3879	0.923077	-22.8	1	0.0829895	0.632	3.27172	3.31731	-4.99396	23	29	15	3UTR	MIRT735083	1	1
hsa-miR-182-5p	NM_002662	PLD1	3660	3680	0.846154	-19.4	1	0.00498225	0.632	4.74664	3.83897	-8.2379	18	20	9	3UTR	MIRT733430	1	1
hsa-miR-182-5p	NM_002662	PLD1	2314	2339	0.846154	-19.2	1	0.00797191	0.485	0.166648	0.159245	-6.07246	21	25	9	CDS	MIRT733430	1	1
hsa-miR-182-5p	NM_002662	PLD1	3070	3097	0.923077	-19.1	1	0.000730578	0.574	4.0943	3.91596	-15.2556	19	27	11	CDS	MIRT733430	1	1
hsa-miR-182-5p	NM_003246	THBS1	4416	4446	0.846154	-23.4	1	1.1e-05	0.529	0.37311	0.549207	-7.48304	18	21	14	3UTR	MIRT438374	1	1
hsa-miR-182-5p	NM_003246	THBS1	2075	2099	0.846154	-19.6	1	0.000156692	0.368	3.43713	5.02151	-9.47598	17	24	5	CDS	MIRT438374	1	1
hsa-miR-182-5p	NM_003478	CUL5	3106	3125	0.846154	-18.7	1	0.00630777	0.603	2.945	1.58248	-13.9286	17	19	11	3UTR	MIRT734564	1	1
hsa-miR-182-5p	NM_003478	CUL5	4381	4405	0.923077	-18.7	1	0.00168517	0.676	0.417669	0.309194	-5.48126	18	24	10	3UTR	MIRT734564	1	1
hsa-miR-182-5p	NM_004096	EIF4EBP2	2466	2495	0.846154	-20.7	1	2.07e-06	0.574	0.282884	0.55081	-6.81899	20	29	6	3UTR	MIRT658776	1	1
hsa-miR-182-5p	NM_004096	EIF4EBP2	5771	5796	0.846154	-19.4	1	0.00706049	0.5	-0.0859073	-0.299315	-8.81432	18	25	8	3UTR	MIRT658776	1	1
hsa-miR-182-5p	NM_004898	CLOCK	5786	5816	0.846154	-19.5	1	0.000475411	0.647	1.10596	0.836824	-7.28438	21	30	10	3UTR	MIRT005358	1	1
hsa-miR-182-5p	NM_004926	ZFP36L1	2822	2842	0.846154	-16.4	1	0.0169719	0.588	4.30068	3.49201	-9.45376	18	20	12	3UTR	MIRT738075	1	1
hsa-miR-182-5p	NM_005665	EVI5	2639	2656	1	-20.6	1	0.00405303	0.662	0.126595	0.033232	-5.19005	16	17	16	3UTR	MIRT047210	1	1
hsa-miR-182-5p	NM_005665	EVI5	2275	2300	0.846154	-19.7	1	8.02e-05	0.515	0.63222	0.121906	-8.34077	21	25	8	CDS	MIRT047210	1	1
hsa-miR-182-5p	NM_005803	FLOT1	187	234	0.923077	-21.6	1	1.76e-05	0.368	-0.231501	0.221165	-10.3719	14	18	11	CDS	MIRT047187	1	1
hsa-miR-182-5p	NM_006614	CHL1	1721	1768	0.923077	-20.1	1	0.00592479	0.559	3.74077	2.06028	-7.07546	19	47	7	CDS	MIRT054831	1	1
hsa-miR-182-5p	NM_006722	MITF	3954	3966	1	-17.7	1	0.438667	0.426	-0.506869	0.707609	-7.48304	11	12	11	3UTR	MIRT001990	1	1
hsa-miR-182-5p	NM_007172	NUP50	449	475	0.948718	-19.6	1	5.67e-05	0.544	4.77947	4.43329	-8.68381	20	26	8	CDS	MIRT353008	1	1
hsa-miR-182-5p	NM_012137	DDAH1	1271	1297	0.923077	-19	1	0.0347253	0.691	0.448871	0.350324	-4.76182	20	26	8	3UTR	MIRT558452	1	1
hsa-miR-182-5p	NM_001330655	DDAH1	980	1006	0.923077	-19	1	0.0347253	0.691	0.191669	0.289517	-4.76182	20	26	8	3UTR	MIRT558452	1	1
hsa-miR-182-5p	NM_001330655	DDAH1	2874	2895	0.876923	-17.9	1	0.0215413	0.559	4.24972	1.80277	-10.7891	16	21	11	3UTR	MIRT558452	1	1
hsa-miR-182-5p	NM_001354604	MITF	4078	4090	1	-17.7	1	0.438667	0.426	-0.506869	0.707609	-7.48304	11	12	11	3UTR	MIRT001990	1	1
hsa-miR-182-5p	NM_001363583	MIGA1	819	837	0.923077	-19.8	1	0.00964592	0.632	5.24765	4.31637	-5.76291	16	18	13	CDS	MIRT557937	1	1
hsa-miR-182-5p	NM_001363584	MIGA1	1049	1067	0.923077	-19.8	1	0.00964592	0.632	5.24765	4.31637	-5.76291	16	18	13	CDS	MIRT557937	1	1
hsa-miR-182-5p	NM_001384423	LSM14A	688	702	0.923077	-17.2	1	0.00638744	0.441	1.90876	3.93787	-8.02794	13	14	13	CDS	MIRT047190	1	1
hsa-miR-182-5p	NM_001452	FOXF2	1982	2017	1	-22.1	1	6.84e-05	0.544	0.0710259	0.338661	-10.0944	17	20	11	3UTR	MIRT007330	1	1
hsa-miR-182-5p	NM_001759	CCND2	6215	6240	0.846154	-19.1	1	0.00326941	0.588	3.1986	2.37221	-12.9186	19	25	9	3UTR	MIRT007064	1	1
hsa-miR-182-5p	NM_002010	FGF9	1658	1679	0.846154	-20.5	1	1.03e-06	0.485	2.04497	2.08121	-10.8392	14	21	5	3UTR	MIRT006823	1	1
hsa-miR-182-5p	NM_000248	MITF	3754	3766	1	-17.7	1	0.438667	0.426	-0.506869	0.707609	-7.48304	11	12	11	3UTR	MIRT001990	1	1
hsa-miR-182-5p	NM_000633	BCL2	4128	4149	1	-17.7	1	0.0328116	0.618	0.212503	0.322772	-4.90607	18	21	11	3UTR	MIRT007063	1	1
hsa-miR-182-5p	NM_000812	GABRB1	1714	1758	0.910256	-18.8	1	0.00278079	0.647	1.48851	0.537304	-5.19005	16	20	7	3UTR	MIRT614997	1	1
hsa-miR-182-5p	NM_000875	IGF1R	10334	10360	0.846154	-21.9	1	0.00020569	0.456	-0.295701	0.213773	-6.98158	20	26	10	3UTR	MIRT025033	1	1
hsa-miR-182-5p	NM_000966	RARG	2411	2434	0.923077	-20.7	1	0.00499301	0.382	2.43887	2.75285	-14.5205	16	23	6	3UTR	MIRT001222	1	1
hsa-miR-182-5p	NM_000966	RARG	1168	1192	1	-20.5	1	8.9e-05	0.471	1.37154	2.46073	-7.24999	18	24	13	CDS	MIRT001222	1	1
hsa-miR-182-5p	NM_001042728	RARG	2195	2218	0.846154	-20.7	1	0.00499301	0.382	5.22803	4.91634	-14.5205	16	23	6	3UTR	MIRT001222	1	1
hsa-miR-182-5p	NM_001042728	RARG	952	976	1	-20.5	1	8.9e-05	0.471	1.32709	1.19668	-7.24999	18	24	13	CDS	MIRT001222	1	1
hsa-miR-182-5p	NM_001076786	QSER1	5577	5602	0.884615	-19.1	1	0.0327481	0.676	1.62923	4.5356	-6.80703	20	25	8	CDS	MIRT265950	1	1
hsa-miR-182-5p	NM_001076786	QSER1	2280	2297	1	-17.9	1	0.0515408	0.603	2.75662	2.95296	-4.17062	15	17	10	CDS	MIRT265950	1	1
hsa-miR-182-5p	NM_001076786	QSER1	5019	5043	0.846154	-17.6	1	0.0486793	0.662	4.29806	3.74948	-12.9186	17	24	6	CDS	MIRT265950	1	1
hsa-miR-182-5p	NM_001076786	QSER1	1649	1673	0.846154	-17.4	1	0.00734687	0.603	4.57176	3.6481	-7.7949	17	24	7	CDS	MIRT265950	1	1
hsa-miR-182-5p	NM_001100829	TMEM170B	5641	5675	0.846154	-19.2	1	0.00031906	0.574	-0.26789	-0.15071	-9.02673	17	20	12	3UTR	MIRT565334	1	1
hsa-miR-182-5p	NM_001100829	TMEM170B	5165	5187	0.846154	-16.7	1	0.0323491	0.691	-0.444521	-0.642692	-3.79332	18	22	10	3UTR	MIRT565334	1	1
hsa-miR-182-5p	NM_001114093	LSM14A	811	825	0.923077	-17.2	1	0.00638744	0.441	1.90876	3.93787	-8.02794	13	14	13	CDS	MIRT047190	1	1
hsa-miR-182-5p	NM_001130081	PLD1	3546	3566	0.846154	-19.4	1	0.00498225	0.632	5.68627	4.03888	-8.2379	18	20	9	3UTR	MIRT733430	1	1
hsa-miR-182-5p	NM_001130081	PLD1	2956	2983	0.923077	-19.1	1	0.000730578	0.574	4.04938	3.64464	-15.2556	19	27	11	CDS	MIRT733430	1	1
hsa-miR-182-5p	NM_001134445	DDAH1	1187	1213	0.923077	-19	1	0.0347253	0.691	0.489874	0.353818	-4.76182	20	26	8	3UTR	MIRT558452	1	1
hsa-miR-182-5p	NM_001135733	TP53INP1	2587	2609	0.865385	-22.4	1	4.48e-05	0.559	1.50778	0.767298	-8.81432	19	22	12	3UTR	MIRT054847	1	1
hsa-miR-182-5p	NM_001136204	RCC2	1265	1288	0.923077	-19.7	1	0.179358	0.441	0.0140809	0.491047	-7.61527	17	23	8	CDS	MIRT047181	1	1
hsa-miR-182-5p	NM_001136204	RCC2	3567	3585	0.846154	-16.6	1	3.95e-06	0.515	6.45776	4.72683	-8.53943	14	18	10	3UTR	MIRT047181	1	1
hsa-miR-182-5p	NM_001143885	PPP1R12A	2271	2289	0.820513	-16.8	1	0.0109745	0.647	1.92245	3.07198	-10.7522	13	18	8	CDS	MIRT555374	1	1
hsa-miR-182-5p	NM_001143886	PPP1R12A	2021	2039	0.820513	-16.8	1	0.0109745	0.647	6.50169	4.44693	-10.7522	13	18	8	CDS	MIRT555374	1	1
hsa-miR-182-5p	NM_001143886	PPP1R12A	4511	4532	0.903846	-15.7	1	0.00589414	0.603	4.29552	4.77723	-11.4283	13	16	11	3UTR	MIRT555374	1	1
hsa-miR-182-5p	NM_001184967	MITF	4011	4023	1	-17.7	1	0.438667	0.426	-0.506869	0.707609	-7.48304	11	12	11	3UTR	MIRT001990	1	1
hsa-miR-182-5p	NM_001243730	RARG	2085	2108	0.846154	-20.7	1	0.00499301	0.382	3.90387	5.66799	-14.5205	16	23	6	3UTR	MIRT001222	1	1
hsa-miR-182-5p	NM_001243730	RARG	842	866	1	-20.5	1	8.9e-05	0.471	0.969639	0.540601	-7.24999	18	24	13	CDS	MIRT001222	1	1
hsa-miR-182-5p	NM_001243732	RARG	2046	2069	0.846154	-20.7	1	0.00499301	0.382	4.67348	5.55131	-14.5205	16	23	6	3UTR	MIRT001222	1	1
hsa-miR-182-5p	NM_001243732	RARG	803	827	0.923077	-20.5	1	8.9e-05	0.471	0.612976	0.819854	-7.24999	18	24	13	CDS	MIRT001222	1	1
hsa-miR-182-5p	NM_001244698	ZFP36L1	2454	2474	0.846154	-16.4	1	0.0169719	0.588	0	0	-9.45376	18	20	12	3UTR	MIRT738075	1	1
hsa-miR-182-5p	NM_001244990	PPP1R12A	2271	2289	0.923077	-16.8	1	0.0109745	0.647	0	0	-10.7522	13	18	8	CDS	MIRT555374	1	1
hsa-miR-182-5p	NM_001244990	PPP1R12A	4823	4844	0.846154	-16.4	1	0.0432562	0.662	0	0	-11.69	17	21	10	3UTR	MIRT555374	1	1
hsa-miR-182-5p	NM_001244992	PPP1R12A	4130	4163	0.846154	-20.3	1	0.00269432	0.588	2.07743	3.56761	-4.957	19	33	12	3UTR	MIRT555374	1	1
hsa-miR-182-5p	NM_001244992	PPP1R12A	1995	2013	0.897436	-16.8	1	0.0109745	0.647	3.8108	5.12202	-10.7522	13	18	8	CDS	MIRT555374	1	1
hsa-miR-1265	NM_001286274	KIAA1586	1250	1279	0.923077	-17.6	1	0.0109193	0.779	0.504077	0.871853	-4.957	15	22	8	CDS	MIRT722344	1	1
hsa-miR-1265	NM_138619	GGA3	835	860	0.846154	-20.1	1	1.57e-06	0.471	0.407978	0.685347	-6.23647	20	25	8	CDS	MIRT499503	1	1
hsa-miR-1265	NM_138619	GGA3	415	434	0.923077	-19.9	1	0.0238982	0.5	0.0640617	-0.154948	-12.4624	15	19	7	CDS	MIRT499503	1	1
hsa-miR-1265	NM_138619	GGA3	2586	2604	1	-19.1	1	0.0507439	0.412	1.86118	1.14762	-5.9393	14	18	9	3UTR	MIRT499503	1	1
hsa-miR-1265	XM_017006381	LPP	534	574	0.846154	-23.4	1	4.21e-05	0.441	0	0	-4.17062	18	23	8	CDS	MIRT761737	1	1
hsa-miR-1265	XM_017006381	LPP	940	962	0.846154	-22.3	1	0.00614435	0.412	0	0	-12.0182	17	22	8	CDS	MIRT761737	1	1
hsa-miR-1265	NM_020931	KIAA1586	1331	1360	0.923077	-17.6	1	0.0109193	0.779	0.875494	1.08851	-4.957	15	22	8	CDS	MIRT722344	1	1
hsa-miR-1265	NM_005578	LPP	634	668	0.846154	-23.4	1	4.21e-05	0.441	4.64095	4.4554	-4.17062	18	23	8	CDS	MIRT761737	1	1
hsa-miR-1265	NM_005578	LPP	1034	1056	1	-22.3	1	0.00614435	0.412	1.68211	1.45778	-12.0182	17	22	8	CDS	MIRT761737	1	1
hsa-miR-1265	NM_014001	GGA3	736	761	0.846154	-20.1	1	1.57e-06	0.471	-0.183819	0.160629	-6.23647	20	25	8	CDS	MIRT499503	1	1
hsa-miR-1265	NM_014001	GGA3	316	335	1	-19.9	1	0.0238982	0.5	0.2668	0.297878	-12.4624	15	19	7	CDS	MIRT499503	1	1
hsa-miR-1265	NM_014001	GGA3	2487	2505	1	-19.1	1	0.0507439	0.412	0.104429	0.86427	-5.9393	14	18	9	3UTR	MIRT499503	1	1
hsa-miR-1265	NM_001375462	LPP	636	670	0.846154	-23.4	1	4.21e-05	0.441	4.64095	4.4554	-4.17062	18	23	8	CDS	MIRT761737	1	1
hsa-miR-1265	NM_001375462	LPP	1036	1058	1	-22.3	1	0.00614435	0.412	1.68211	1.45778	-12.0182	17	22	8	CDS	MIRT761737	1	1
hsa-miR-1265	NM_001172703	GGA3	858	883	0.846154	-20.1	1	1.57e-06	0.471	3.02223	0.0289829	-6.23647	20	25	8	CDS	MIRT499503	1	1
hsa-miR-1265	NM_001172703	GGA3	2609	2627	1	-19.1	1	0.0507439	0.412	1.27559	2.13453	-5.9393	14	18	9	3UTR	MIRT499503	1	1
hsa-miR-1265	NM_001172704	GGA3	339	358	0.846154	-19.9	1	0.0238982	0.5	0.213448	-0.283794	-12.4624	15	19	7	CDS	MIRT499503	1	1
hsa-miR-450b-3p	NM_001300751	LMBR1L	448	468	0.923077	-18.8	1	0.00656576	0.456	0.802745	1.17449	-11.1147	16	20	7	CDS	MIRT474080	1	1
hsa-miR-450b-3p	NM_001300751	LMBR1L	1911	1954	0.820513	-18.7	1	0.0181185	0.456	2.2705	2.42509	-12.6408	16	24	9	3UTR	MIRT474080	1	1
hsa-miR-450b-3p	NM_172349	NSD1	2655	2675	1	-22.3	1	0.000215063	0.485	1.41515	1.13047	-5.22701	19	20	19	CDS	MIRT701326	1	1
hsa-miR-450b-3p	NM_172349	NSD1	1309	1324	0.846154	-20.7	1	0.000405363	0.588	2.50168	2.02739	-4.02637	14	15	14	CDS	MIRT701326	1	1
hsa-miR-450b-3p	NM_172349	NSD1	1347	1372	0.923077	-20.6	1	0.000792533	0.529	1.62741	1.70915	-9.15004	16	25	7	CDS	MIRT701326	1	1
hsa-miR-450b-3p	NM_198321	GALNT10	1103	1125	0.846154	-19.5	1	1.95e-05	0.368	6.22812	5.90422	-5.52986	19	22	13	CDS	MIRT657999	1	1
hsa-miR-450b-3p	NM_198321	GALNT10	3758	3790	0.846154	-18.4	1	0.00859738	0.485	-0.641761	-0.0102694	-8.00486	18	32	9	3UTR	MIRT657999	1	1
hsa-miR-450b-3p	NM_018113	LMBR1L	448	468	0.923077	-18.8	1	0.00656576	0.456	0.802745	1.17449	-11.1147	16	20	7	CDS	MIRT474080	1	1
hsa-miR-450b-3p	NM_018113	LMBR1L	1971	2014	0.820513	-18.7	1	0.0181185	0.456	2.2705	2.42509	-12.6408	16	24	9	3UTR	MIRT474080	1	1
hsa-miR-450b-3p	NM_022455	NSD1	3435	3455	1	-22.3	1	0.000215063	0.485	0.966627	0.678289	-5.22701	19	20	19	CDS	MIRT701326	1	1
hsa-miR-450b-3p	NM_022455	NSD1	2089	2104	0.846154	-20.7	1	0.000405363	0.588	2.27437	1.87337	-4.02637	14	15	14	CDS	MIRT701326	1	1
hsa-miR-450b-3p	NM_022455	NSD1	2127	2152	0.923077	-20.6	1	0.000792533	0.529	1.89552	2.05901	-9.15004	16	25	7	CDS	MIRT701326	1	1
hsa-miR-450b-3p	NM_006815	TMED2	584	598	0.923077	-19.8	1	0.000263192	0.544	6.35888	6.25048	-5.19005	13	14	13	CDS	MIRT698383	1	1
hsa-miR-450b-3p	NM_006815	TMED2	1753	1771	0.923077	-17	1	0.000360522	0.632	1.44376	2.31605	-7.37138	16	18	13	3UTR	MIRT698383	1	1
hsa-miR-450b-3p	NM_001322814	SOD2	12228	12246	0.897436	-20	1	3.4e-05	0.485	0.340691	-0.0787541	-6.69537	17	18	17	3UTR	MIRT525801	1	1
hsa-miR-450b-3p	NM_001322815	SOD2	12165	12183	0.897436	-20	1	3.4e-05	0.485	-0.328094	-0.0782452	-6.69537	17	18	17	3UTR	MIRT525801	1	1
hsa-miR-450b-3p	NM_001365684	NSD1	2532	2552	1	-22.3	1	0.000215063	0.485	0.966627	0.678289	-5.22701	19	20	19	CDS	MIRT701326	1	1
hsa-miR-450b-3p	NM_001365684	NSD1	1186	1201	0.846154	-20.7	1	0.000405363	0.588	2.27437	1.87337	-4.02637	14	15	14	CDS	MIRT701326	1	1
hsa-miR-450b-3p	NM_001365684	NSD1	1224	1249	0.923077	-20.6	1	0.000792533	0.529	1.89552	2.05901	-9.15004	16	25	7	CDS	MIRT701326	1	1
hsa-miR-450b-3p	NM_000636	SOD2	12345	12363	0.846154	-20	1	3.4e-05	0.485	0.0964386	0.0046988	-6.69537	17	18	17	3UTR	MIRT525801	1	1
hsa-miR-548b-3p	NM_001284230	MAP3K9	4363	4382	0.846154	-17.2	1	0.00289877	0.662	-0.962201	0.441316	-8.31989	14	19	7	3UTR	MIRT536161	1	1
hsa-miR-548b-3p	NM_001300947	CPSF6	3088	3118	0.923077	-18.8	1	0.00138336	0.529	0.999599	0.325511	-5.22671	20	30	8	3UTR	MIRT609723	1	1
hsa-miR-548b-3p	NM_001300947	CPSF6	5652	5670	1	-14.8	1	0.00278222	0.647	1.05506	0.930317	-7.09331	14	18	8	3UTR	MIRT609723	1	1
hsa-miR-548b-3p	NM_033141	MAP3K9	4405	4424	0.846154	-17.2	1	0.00289877	0.662	0.346257	0.343182	-8.31989	14	19	7	3UTR	MIRT536161	1	1
hsa-miR-548b-3p	NM_173463	CCDC149	3518	3541	0.846154	-18.5	1	5.01e-05	0.441	3.97664	3.99071	-9.95757	14	18	7	3UTR	MIRT512472	1	1
hsa-miR-548b-3p	XM_005267683	MAP3K9	4043	4062	0.846154	-17.2	1	0.00289877	0.662	0	0	-8.31989	14	19	7	3UTR	MIRT536161	1	1
hsa-miR-548b-3p	NM_015088	TNRC6B	16679	16707	1	-22.4	1	0.000547379	0.618	1.78246	1.43529	-4.957	20	28	11	3UTR	MIRT553461	1	1
hsa-miR-548b-3p	NM_015088	TNRC6B	2150	2166	1	-19.5	0	0.0120897	0.412	3.15639	3.74471	-16.302	15	16	15	CDS	MIRT553461	1	1
hsa-miR-548b-3p	NM_015088	TNRC6B	2476	2504	0.846154	-18.1	1	0.00979032	0.559	2.49919	3.54454	-4.957	20	28	10	CDS	MIRT553461	1	1
hsa-miR-548b-3p	NM_015374	SUN2	3267	3285	1	-19.4	1	0.00394375	0.485	2.91284	1.02558	-10.8357	14	18	8	3UTR	MIRT553901	1	1
hsa-miR-548b-3p	NM_020772	NUFIP2	2041	2056	0.846154	-19.7	1	3.81e-07	0.529	0.205178	1.76857	-4.02637	14	15	14	CDS	MIRT471800	1	1
hsa-miR-548b-3p	NM_006609	MAP3K2	3710	3725	0.923077	-15.4	0	0.00318301	0.574	0.28133	0.347283	-17.3433	14	15	14	3UTR	MIRT512652	1	1
hsa-miR-548b-3p	NM_007007	CPSF6	2977	3007	0.923077	-18.8	1	0.00138336	0.529	0.999599	0.325511	-5.22671	20	30	8	3UTR	MIRT609723	1	1
hsa-miR-548b-3p	NM_007007	CPSF6	5541	5559	1	-14.8	1	0.00278222	0.647	1.05506	0.930317	-7.09331	14	18	8	3UTR	MIRT609723	1	1
hsa-miR-548b-3p	NM_007033	RER1	1190	1211	1	-18.7	1	0.00242707	0.588	0.505898	0.23885	-4.957	16	21	9	3UTR	MIRT016241	1	1
hsa-miR-548b-3p	NM_012286	MORF4L2	761	779	1	-19.5	1	0.000838056	0.529	3.16786	3.4773	-11.4283	16	18	13	CDS	MIRT456838	1	1
hsa-miR-548b-3p	NM_012286	MORF4L2	346	361	0.846154	-15.4	1	0.000146423	0.544	1.33656	2.39355	-13.6602	14	15	14	CDS	MIRT456838	1	1
hsa-miR-548b-3p	NM_001330643	CCDC149	3520	3537	0.846154	-18.3	1	5.01e-05	0.441	4.46603	3.92623	-9.95757	14	17	7	3UTR	MIRT512472	1	1
hsa-miR-548b-3p	NM_001371911	MAP3K2	3893	3908	0.923077	-15.4	0	0.00318301	0.574	0.348118	0.459987	-17.3433	14	15	14	3UTR	MIRT512652	1	1
hsa-miR-548b-3p	NM_001024843	TNRC6B	14671	14699	1	-22.4	1	0.000547379	0.618	1.69047	0.974901	-4.957	20	28	11	3UTR	MIRT553461	1	1
hsa-miR-548b-3p	NM_001130726	CCDC149	3487	3504	0.846154	-18.3	1	5.01e-05	0.441	4.46603	3.92623	-9.95757	14	17	7	3UTR	MIRT512472	1	1
hsa-miR-548b-3p	NM_001142419	MORF4L2	751	769	1	-19.5	1	0.000838056	0.529	2.39913	3.52457	-11.4283	16	18	13	CDS	MIRT456838	1	1
hsa-miR-548b-3p	NM_001142419	MORF4L2	336	351	0.846154	-15.4	1	0.000146423	0.544	1.58737	2.41043	-13.6602	14	15	14	CDS	MIRT456838	1	1
hsa-miR-548b-3p	NM_001142421	MORF4L2	700	718	1	-19.5	1	0.000838056	0.529	3.37563	2.81219	-11.4283	16	18	13	CDS	MIRT456838	1	1
hsa-miR-548b-3p	NM_001142421	MORF4L2	285	300	0.846154	-15.4	1	0.000146423	0.544	2.97642	2.18288	-13.6602	14	15	14	CDS	MIRT456838	1	1
hsa-miR-548b-3p	NM_001142426	MORF4L2	608	626	0.923077	-19.5	1	0.000838056	0.529	1.93166	1.33849	-11.4283	16	18	13	CDS	MIRT456838	1	1
hsa-miR-548b-3p	NM_001142426	MORF4L2	193	208	0.923077	-15.4	1	0.000680489	0.544	2.87201	2.22348	-13.6602	14	15	14	CDS	MIRT456838	1	1
hsa-miR-548b-3p	NM_001162501	TNRC6B	17009	17037	1	-22.4	1	0.000547379	0.618	1.78246	1.43529	-4.957	20	28	11	3UTR	MIRT553461	1	1
hsa-miR-548b-3p	NM_001162501	TNRC6B	2150	2166	1	-19.5	0	0.0120897	0.412	3.15639	3.74471	-16.302	15	16	15	CDS	MIRT553461	1	1
hsa-miR-548b-3p	NM_001199579	SUN2	3330	3348	1	-19.4	1	0.00394375	0.485	0	0	-10.8357	14	18	8	3UTR	MIRT553901	1	1
hsa-miR-548b-3p	NM_001199580	SUN2	3291	3309	1	-19.4	1	0.00394375	0.485	0	0	-10.8357	14	18	8	3UTR	MIRT553901	1	1
hsa-miR-548b-3p	NM_001207067	BZW1	458	509	0.923077	-20.8	1	0.00033982	0.588	2.4898	3.17609	-8.16444	17	22	7	CDS	MIRT750654	1	1
hsa-miR-548b-3p	NM_001207068	BZW1	515	536	0.846154	-20.4	1	0.00033982	0.588	0	0	-8.16444	17	21	7	CDS	MIRT750654	1	1
hsa-miR-548b-3p	NM_001207069	BZW1	532	553	0.846154	-20.4	1	0.00033982	0.588	6.28498	5.48146	-8.16444	17	21	7	CDS	MIRT750654	1	1
hsa-miR-1184	NM_001277783	ATG12	1352	1389	0.807692	-21.1	1	1.34027e-05	0.574	-0.112367	-0.082833	-4.67302	21	37	13	3UTR	MIRT503527	1	1
hsa-miR-1184	NM_004707	ATG12	1489	1526	0.807692	-21.1	1	1.34027e-05	0.574	-0.156586	-0.0469973	-4.67302	21	37	13	3UTR	MIRT503527	1	1
hsa-miR-1184	NM_001277783	ATG12	2925	2942	0.846154	-20.5	1	0.00123236	0.588	-0.027651	0.206897	-19.4085	15	17	11	3UTR	MIRT503527	1	1
hsa-miR-1184	NM_001284390	VGLL4	2788	2809	0.846154	-28.4	1	1.14475e-05	0.471	3.6221	3.69589	-6.58625	17	21	8	3UTR	MIRT464214	1	1
hsa-miR-1184	NM_001304996	TMEM170A	1843	1867	0.846154	-21	1	0.000443241	0.471	0.915609	0.326783	-11.5847	18	24	9	3UTR	MIRT544467	1	1
hsa-miR-1184	NM_001304997	TMEM170A	1902	1926	0.846154	-21	1	0.000443241	0.471	-0.126856	0.363501	-11.5847	18	24	9	3UTR	MIRT544467	1	1
hsa-miR-1184	NM_001304998	TMEM170A	1687	1711	0.846154	-21	1	0.000443241	0.471	0.407215	0.313368	-11.5847	18	24	9	3UTR	MIRT544467	1	1
hsa-miR-1184	NM_001304998	TMEM170A	4292	4332	0.846154	-20.1	1	0.0157949	0.618	2.25403	2.17375	-3.79332	20	40	8	3UTR	MIRT544467	1	1
hsa-miR-1184	NM_145254	TMEM170A	1912	1936	0.846154	-21	1	0.000443241	0.471	-0.481191	0.135429	-11.5847	18	24	9	3UTR	MIRT544467	1	1
hsa-miR-1184	XM_017022941	TMEM170A	1776	1800	0.846154	-21	1	0.000443241	0.471	0	0	-11.5847	18	24	9	3UTR	MIRT544467	1	1
hsa-miR-1184	NM_018183	SBNO1	10060	10084	0.846154	-26.6	1	7.04977e-06	0.309	5.61165	5.05821	-10.3425	18	24	9	3UTR	MIRT735900	1	1
hsa-miR-1184	NM_004707	ATG12	3062	3079	0.846154	-20.5	1	0.00123236	0.588	0.38953	-0.00725506	-19.4085	15	17	11	3UTR	MIRT503527	1	1
hsa-miR-1184	NM_001010867	IBA57	2977	2997	0.846154	-27.8	1	1.19151e-05	0.5	-0.204622	-0.0874277	-6.48426	17	20	7	3UTR	MIRT663193	1	1
hsa-miR-1184	NM_001128219	VGLL4	2897	2932	0.846154	-28.8	1	1.14475e-05	0.471	2.46192	4.57794	-6.58625	17	22	8	3UTR	MIRT464214	1	1
hsa-miR-1184	NM_001167856	SBNO1	10063	10087	0.846154	-26.6	1	7.04977e-06	0.309	6.90766	5.04819	-10.3425	18	24	9	3UTR	MIRT735900	1	1
hsa-miR-1184	NM_001304998	TMEM170A	2455	2474	0.903846	-20.8	1	0.00194419	0.382	-0.591772	0.111612	-7.9901	17	19	11	3UTR	MIRT544467	1	1
hsa-miR-1184	NM_001297576	PEA15	1182	1231	0.923077	-23.1	1	0.00443459	0.5	0.353709	0.393476	-6.23647	21	49	7	3UTR	MIRT735898	1	1
hsa-miR-1184	NM_001297578	PEA15	809	858	0.923077	-23.1	1	0.00443459	0.5	0.353709	0.393476	-6.23647	21	49	7	3UTR	MIRT735898	1	1
hsa-miR-1184	NM_015475	FAM98A	2555	2580	0.923077	-26.8	1	0.0753966	0.588	1.6447	5.05232	-10.198	19	25	9	3UTR	MIRT502474	1	1
hsa-miR-1184	NM_019593	GPCPD1	4035	4081	0.923077	-25	1	0.000253262	0.485	0	0	-7.68219	20	46	9	3UTR	MIRT507094	1	1
hsa-miR-1184	NM_024092	TMEM109	1410	1448	0.923077	-29.1	1	7.07729e-07	0.397	-0.267044	0.0710845	-9.35094	16	23	8	3UTR	MIRT612210	1	1
hsa-miR-1184	NM_003768	PEA15	875	924	0.923077	-23.1	1	0.00443459	0.5	0.353709	0.393476	-6.23647	21	49	7	3UTR	MIRT735898	1	1
hsa-miR-1184	NM_013392	NRBP1	2118	2149	0.923077	-26.6	1	0.00402282	0.53	1.20731	1.76634	-7.80367	19	31	10	3UTR	MIRT735896	1	1
hsa-miR-1184	NM_001321357	NRBP1	2829	2860	0.923077	-26.6	1	0.00402282	0.53	1.20731	1.76634	-7.80367	19	31	10	3UTR	MIRT735896	1	1
hsa-miR-1184	NM_001321359	NRBP1	2142	2173	0.923077	-26.6	1	0.00402282	0.53	1.20731	1.76634	-7.80367	19	31	10	3UTR	MIRT735896	1	1
hsa-miR-1184	XM_017022941	TMEM170A	2544	2563	0.980769	-20.8	1	0.00194419	0.382	0	0	-7.9901	17	19	11	3UTR	MIRT544467	1	1
hsa-miR-1184	NM_145899	HMGA1	736	757	1	-23.6	1	7.32834e-05	0.382	0.208969	-0.0108633	-7.20466	17	21	9	3UTR	MIRT168546	1	1
hsa-miR-1184	NM_145901	HMGA1	976	997	1	-23.6	1	7.32834e-05	0.382	0.208969	-0.0108633	-7.20466	17	21	9	3UTR	MIRT168546	1	1
hsa-miR-1184	NM_145903	HMGA1	589	610	1	-23.6	1	7.32834e-05	0.382	0.208969	-0.0108633	-7.20466	17	21	9	3UTR	MIRT168546	1	1
hsa-miR-1184	NM_145905	HMGA1	665	686	1	-23.6	1	7.32834e-05	0.382	0.208969	-0.0108633	-7.20466	17	21	9	3UTR	MIRT168546	1	1
hsa-miR-1184	XM_017007542	VGLL4	2841	2892	1	-28.8	1	1.14475e-05	0.471	0	0	-6.58625	17	22	8	3UTR	MIRT464214	1	1
hsa-miR-1184	XM_024453837	VGLL4	2651	2702	1	-28.8	1	1.14475e-05	0.471	0	0	-6.58625	17	22	8	3UTR	MIRT464214	1	1
hsa-miR-1184	NM_002337	LRPAP1	9972	9994	1	-28.2	1	0.00773179	0.412	3.45986	2.57061	-6.85115	20	22	11	3UTR	MIRT761199	1	1
hsa-miR-1184	NM_005530	IDH3A	3119	3159	1	-22.7	1	0.00696124	0.485	-0.571337	-0.572369	-11.0886	18	22	14	3UTR	MIRT459777	1	1
hsa-miR-1184	NM_006209	ENPP2	3035	3060	1	-24.8	1	0.0234475	0.676	4.21843	3.13921	-7.96418	17	25	10	3UTR	MIRT537680	1	1
hsa-miR-1184	NM_001330600	ENPP2	3001	3026	1	-24.8	1	0.0234475	0.676	1.62599	2.68183	-7.96418	17	25	10	3UTR	MIRT537680	1	1
hsa-miR-1184	NM_002131	HMGA1	703	724	1	-23.6	1	7.32834e-05	0.382	0.208969	-0.0108633	-7.20466	17	21	9	3UTR	MIRT168546	1	1
hsa-miR-1184	NM_001040092	ENPP2	2879	2904	1	-24.8	1	0.0234475	0.676	4.21843	3.13921	-7.96418	17	25	10	3UTR	MIRT537680	1	1
hsa-miR-1184	NM_001128220	VGLL4	2299	2334	1	-28.8	1	1.14475e-05	0.471	1.95628	1.2928	-6.58625	17	22	8	3UTR	MIRT464214	1	1
hsa-miR-1184	NM_001128221	VGLL4	2422	2457	1	-28.8	1	1.14475e-05	0.471	3.3548	0.762666	-6.58625	17	22	8	3UTR	MIRT464214	1	1
hsa-miR-1184	NM_001130863	ENPP2	2954	2979	1	-24.8	1	0.0234475	0.676	4.21843	3.13921	-7.96418	17	25	10	3UTR	MIRT537680	1	1
hsa-miR-1184	NM_001297576	PEA15	66	90	0.846154	-22.1	1	0.000885048	0.279	0.92436	0.773958	-6.70226	19	24	8	5UTR	MIRT735898	1	1
hsa-miR-1184	NM_177438	DICER1	94	135	0.846154	-29.8	1	3.052e-07	0.294	1.51645	2.87755	-5.91553	21	28	9	5UTR	MIRT558376	1	1
hsa-miR-1184	XM_011536599	DICER1	828	869	0.846154	-29.8	1	3.052e-07	0.294	0	0	-5.91553	21	28	9	5UTR	MIRT558376	1	1
hsa-miR-1184	NM_003079	SMARCE1	11	29	0.846154	-24.7	1	2.61959e-10	0.379	0.494076	-0.0164251	-12.6977	15	18	8	5UTR	MIRT505590	1	1
hsa-miR-1184	NM_014372	RNF11	30	46	0.846154	-22.1	1	3.65008e-08	0.265	0.335158	1.06817	-14.4303	15	16	15	5UTR	MIRT071771	1	1
hsa-miR-1184	XM_017016564	ZDHHC6	89	107	0.876923	-22.1	1	1.98891e-05	0.382	0	0	-11.6313	16	18	13	5UTR	MIRT456190	1	1
hsa-miR-1184	NM_001303134	ZDHHC6	35	77	0.923077	-22.6	1	9.13606e-06	0.382	2.63223	1.7498	-11.6313	16	19	13	5UTR	MIRT456190	1	1
hsa-miR-1184	XM_017016564	ZDHHC6	237	258	0.923077	-20.7	1	0.0248996	0.485	0	0	-11.5212	15	21	5	5UTR	MIRT456190	1	1
hsa-miR-1184	NM_015543	RAB1A	9	35	0.923077	-23.5	1	8.06591e-07	0.438	3.44765	3.29559	-6.75067	19	26	6	5UTR	MIRT546850	1	1
hsa-miR-1184	NM_022494	ZDHHC6	35	77	0.923077	-22.6	1	9.13606e-06	0.382	1.62149	1.72664	-11.6313	16	19	13	5UTR	MIRT456190	1	1
hsa-miR-1184	NM_004161	RAB1A	9	35	0.923077	-23.5	1	8.06591e-07	0.438	3.44765	3.29559	-6.75067	19	26	6	5UTR	MIRT546850	1	1
hsa-miR-1184	NM_001271282	DICER1	5623	5675	0.846154	-23.6	1	0.00217966	0.515	3.95236	3.90621	-5.49511	20	36	10	CDS	MIRT558376	1	1
hsa-miR-1184	NM_001271282	DICER1	3463	3487	0.846154	-23	1	0.00826652	0.485	0.954743	1.11035	-12.2785	19	24	8	CDS	MIRT558376	1	1
hsa-miR-1184	NM_001290145	POLDIP2	914	938	0.846154	-24.2	1	9.82044e-05	0.368	0.0356655	0.108434	-8.48721	18	24	7	CDS	MIRT566361	1	1
hsa-miR-1184	NM_001297576	PEA15	512	534	0.846154	-21.8	1	3.5527e-05	0.485	5.26285	4.17722	-4.17062	18	22	11	CDS	MIRT735898	1	1
hsa-miR-1184	NM_001297578	PEA15	205	227	0.846154	-21.8	1	2.39799e-05	0.5	5.26285	4.77864	-4.17062	18	22	11	CDS	MIRT735898	1	1
hsa-miR-1184	NM_032827	ATOH8	942	962	0.846154	-25.3	1	7.96693e-05	0.368	4.48743	4.54536	-9.53217	17	20	8	CDS	MIRT761198	1	1
hsa-miR-1184	XM_011525844	DCC	979	1030	0.846154	-23.2	1	0.00012011	0.5	0	0	-5.83853	21	45	9	CDS	MIRT721060	1	1
hsa-miR-1184	NM_015584	POLDIP2	968	992	0.846154	-24.2	1	9.82044e-05	0.368	-0.862243	0.0390332	-8.48721	18	24	7	CDS	MIRT566361	1	1
hsa-miR-1184	NM_018183	SBNO1	3710	3744	0.846154	-26	1	0.000675701	0.5	-0.0295162	0.164104	-6.97192	20	34	8	CDS	MIRT735900	1	1
hsa-miR-1184	NM_030621	DICER1	3531	3555	0.846154	-23	1	0.00826652	0.485	1.71975	1.29004	-12.2785	19	24	8	CDS	MIRT558376	1	1
hsa-miR-1184	NM_030621	DICER1	4980	5018	0.846154	-22.7	1	0.000566846	0.441	4.44718	5.39237	-9.35094	17	38	8	CDS	MIRT558376	1	1
hsa-miR-1184	NM_003768	PEA15	205	227	0.846154	-21.8	1	3.5527e-05	0.485	5.26285	4.17722	-4.17062	18	22	11	CDS	MIRT735898	1	1
hsa-miR-1184	NM_005215	DCC	4089	4116	0.846154	-23.2	1	0.000114821	0.529	2.49554	4.8873	-6.46921	19	27	8	CDS	MIRT721060	1	1
hsa-miR-1184	NM_001330600	ENPP2	348	368	0.846154	-22.7	1	0.000409557	0.559	4.10507	3.46193	-7.80367	17	20	9	CDS	MIRT537680	1	1
hsa-miR-1184	NM_001010867	IBA57	523	543	0.846154	-27.4	1	1.52031e-06	0.294	-0.270638	0.949146	-10.8446	19	20	19	CDS	MIRT663193	1	1
hsa-miR-1184	NM_001167856	SBNO1	3713	3747	0.846154	-26	1	0.000675701	0.5	-0.208969	0.220774	-6.97192	20	34	8	CDS	MIRT735900	1	1
hsa-miR-1184	NM_001195573	DICER1	3284	3308	0.846154	-23	1	0.00826652	0.485	1.69888	1.81781	-12.2785	19	24	8	CDS	MIRT558376	1	1
hsa-miR-1184	NM_001277783	ATG12	21	44	0.923077	-23.7	1	1.56486e-05	0.441	-0.0604395	-0.0271987	-7.87558	19	23	12	CDS	MIRT503527	1	1
hsa-miR-1184	NM_001284391	VGLL4	780	800	0.923077	-30.5	1	3.97506e-07	0.265	1.37267	1.82285	-8.4925	18	20	10	CDS	MIRT464214	1	1
hsa-miR-1184	XM_005264468	RAB1A	386	444	0.923077	-25.3	1	0.00049204	0.632	0	0	-5.22701	19	36	8	CDS	MIRT546850	1	1
hsa-miR-1184	XM_011525844	DCC	3002	3029	0.923077	-23.2	1	0.000114821	0.529	0	0	-6.46921	19	27	8	CDS	MIRT721060	1	1
hsa-miR-1184	NM_015044	GGA2	798	823	0.923077	-31.2	1	0.000634159	0.382	0.00333064	-0.0682838	-7.09331	19	25	8	CDS	MIRT611438	1	1
hsa-miR-1184	NM_015475	FAM98A	1468	1503	0.923077	-29.8	1	1.3121e-05	0.279	3.71896	2.84228	-8.36268	19	25	11	CDS	MIRT502474	1	1
hsa-miR-1184	NM_015543	RAB1A	554	579	0.923077	-20.4	1	7.34509e-07	0.5	0.784781	0.550305	-6.51454	17	25	9	CDS	MIRT546850	1	1
hsa-miR-1184	NM_015578	LSM14A	955	977	0.923077	-27.6	1	0.000829147	0.368	4.29761	3.93568	-8.13743	20	22	15	CDS	MIRT571914	1	1
hsa-miR-1184	NM_024523	GCC1	1049	1073	0.923077	-27	1	0.00112965	0.412	-0.233723	0.459018	-7.32636	17	24	8	CDS	MIRT657919	1	1
hsa-miR-1184	NM_030621	DICER1	5691	5743	0.923077	-23.6	1	0.00217966	0.515	4.71428	3.72201	-5.49511	20	36	10	CDS	MIRT558376	1	1
hsa-miR-1184	NM_004161	RAB1A	494	514	0.923077	-23	1	0.00133121	0.603	0.350079	0.629743	-7.87538	15	20	8	CDS	MIRT546850	1	1
hsa-miR-1184	NM_004707	ATG12	21	44	0.923077	-23.7	1	1.56486e-05	0.441	-0.0604395	-0.0271987	-7.87558	19	23	12	CDS	MIRT503527	1	1
hsa-miR-1184	NM_005215	DCC	2066	2117	0.923077	-23.2	1	0.00012011	0.5	3.55494	3.39488	-5.83853	21	45	9	CDS	MIRT721060	1	1
hsa-miR-1184	NM_006209	ENPP2	301	321	0.923077	-22.7	1	0.000409557	0.559	3.22304	3.02187	-7.80367	17	20	9	CDS	MIRT537680	1	1
hsa-miR-1184	NM_001384423	LSM14A	832	854	0.923077	-27.6	1	0.000829147	0.368	3.63552	3.78181	-8.13743	20	22	15	CDS	MIRT571914	1	1
hsa-miR-1184	NM_001040092	ENPP2	301	321	0.923077	-22.7	1	0.000409557	0.559	3.22304	3.02187	-7.80367	17	20	9	CDS	MIRT537680	1	1
hsa-miR-1184	NM_001114093	LSM14A	955	977	0.923077	-27.6	1	0.000829147	0.368	3.63552	3.78181	-8.13743	20	22	15	CDS	MIRT571914	1	1
hsa-miR-1184	NM_001128220	VGLL4	403	423	0.923077	-30.5	1	3.97506e-07	0.265	0.918701	1.82916	-8.4925	18	20	10	CDS	MIRT464214	1	1
hsa-miR-1184	NM_001130863	ENPP2	301	321	0.923077	-22.7	1	0.000409557	0.559	3.22304	3.02187	-7.80367	17	20	9	CDS	MIRT537680	1	1
hsa-miR-1184	NM_001284390	VGLL4	878	898	1	-30.5	1	3.97506e-07	0.265	-0.291883	0.394115	-8.4925	18	20	10	CDS	MIRT464214	1	1
hsa-miR-1184	NM_001290145	POLDIP2	954	999	1	-27.5	1	1.8259e-06	0.368	0.156884	0.0377238	-10.8446	17	21	10	CDS	MIRT566361	1	1
hsa-miR-1184	NM_015584	POLDIP2	1008	1053	1	-27.5	1	1.8259e-06	0.368	0.0102256	-0.0997685	-10.8446	17	21	10	CDS	MIRT566361	1	1
hsa-miR-1184	NM_018183	SBNO1	1822	1841	1	-22.6	1	3.57558e-05	0.529	-0.163057	-0.326458	-9.06125	18	19	18	CDS	MIRT735900	1	1
hsa-miR-1184	NM_019593	GPCPD1	1156	1174	1	-24.4	1	0.000895062	0.5	0	0	-7.78016	17	18	17	CDS	MIRT507094	1	1
hsa-miR-1184	NM_024523	GCC1	570	596	1	-27	1	5.43133e-05	0.412	0.472774	0.052216	-7.79401	19	26	7	CDS	MIRT657919	1	1
hsa-miR-1184	NM_001384423	LSM14A	1342	1371	1	-22.4	1	0.000313936	0.5	4.03376	3.40577	-9.24294	18	21	10	CDS	MIRT571914	1	1
hsa-miR-1184	NM_001114093	LSM14A	1465	1494	1	-22.4	1	0.000313936	0.5	4.03376	3.40577	-9.24294	18	21	10	CDS	MIRT571914	1	1
hsa-miR-1184	NM_001128219	VGLL4	1001	1021	1	-30.5	1	3.97506e-07	0.265	-0.014457	-0.00941273	-8.4925	18	20	10	CDS	MIRT464214	1	1
hsa-miR-1184	NM_001167856	SBNO1	1825	1844	1	-22.6	1	3.57558e-05	0.529	-0.202195	-0.307868	-9.06125	18	19	18	CDS	MIRT735900	1	1
hsa-miR-1184	NM_001195573	DICER1	4746	4771	1	-22	1	0.000566846	0.441	4.51326	6.61718	-13.6972	16	25	8	CDS	MIRT558376	1	1
