# Supplementary material for: Hsa_circ_0031608: A Potential Modulator of VSMC Phenotype in the Rupture of Intracranial Aneurysms
Source: Front Mol Neurosci. 2022 Mar 11;15:842865. doi: 10.3389/fnmol.2022.842865 (PMC8963354; doi:10.3389/fnmol.2022.842865)
Supplement: Supplementary file 8 [file Table_8.XLSX]

## Sheet: miRNA
mature-miRNA	pre-miRNA	mature-sequence	logFC	logCPM	LR	PValue	FDR	regulation	R1	R2	R3	R4	R5	R6	R7	R8	U1	U2	U3	U4	U5	U6	U7	U8
hsa-miR-182-5p	hsa-mir-182	UUUGGCAAUGGUAGAACUCACACU	2.36564	8.2461	25.9312	3.53805e-07	1.69302e-05	up	7.99602	6.02372	6.1155	7.37623	12.0214	6.11496	5.21096	6.2908	6.10919	6.69106	3.60209	7.23972	7.69098	8.35745	4.83584	5.36955
hsa-miR-153-3p	hsa-mir-153-1	UUGCAUAGUCACAAAAGUGAUC	-2.31893	4.51776	22.3474	0.00431139	0.0551516	down	3.81172	2.39982	2.43687	2.47806	1.98467	2.82223	2.1596	-0.236255	5.23666	4.8381	2.20594	5.08872	4.58183	4.93489	-0.236255	5.76289
hsa-miR-548b-3p	hsa-mir-548b	CAAGAACCUCAGUUGCUUUUGU	-0.761384	2.7924	1.33534	0.999998	1	down	-0.236255	-0.236255	-0.236255	-0.236255	-0.236255	-0.236255	-0.236255	-0.236255	1.42853	-0.236255	-0.236255	-0.236255	-0.236255	-0.236255	-0.236255	-0.236255
hsa-miR-1184	N/A
hsa-miR-1265	N/A
hsa-miR-450b-3p	N/A

## Sheet: mRNA
gene	gene_id	biotype	strand	locus	R_FPKM	U_FPKM	Fold change	log2(fold change)	p_value	FDR	Regulation	GeneID	Synonyms	dbXrefs	chromosome	map_location	description	pathway	GO-CC	GO-MF	GO-BP
ARRDC3	ENSG00000113369	protein_coding	-	chr5:90664540-90716532	78.1861	35.5714	2.19801	1.1362	5e-05	0.000842874	up	57561	TLIMP	MIM:612464|HGNC:HGNC:29263|Ensembl:ENSG00000113369|HPRD:09810|Vega:OTTHUMG00000162616	5	5q14.3	arrestin domain containing 3		GO:0005768(endosome)//GO:0005764(lysosome)//GO:0005769(early endosome)//GO:0005886(plasma membrane)	GO:0031699(beta-3 adrenergic receptor binding)//GO:0005515(protein binding)	GO:0043588(skin development)//GO:0090327(negative regulation of locomotion involved in locomotory behavior)//GO:0044252(negative regulation of multicellular organismal metabolic process)//GO:0051443(positive regulation of ubiquitin-protein transferase activity)//GO:0071879(positive regulation of adrenergic receptor signaling pathway)//GO:0031651(negative regulation of heat generation)//GO:0001659…
ATG12	ENSG00000145782	protein_coding	-	chr5:115163892-115249778	24.4572	18.0983	1.35136	0.434407	0.1895	0.474415	up	9140	APG12|APG12L|FBR93|HAPG12	MIM:609608|HGNC:HGNC:588|Ensembl:ENSG00000145782|HPRD:08496|Vega:OTTHUMG00000128889	5	5q21-q22	autophagy related 12	hsa04068(FoxO signaling pathway)//hsa04140(Regulation of autophagy)//hsa04622(RIG-I-like receptor signaling pathway)	GO:0034274(Atg12-Atg5-Atg16 complex)//GO:0034045(pre-autophagosomal structure membrane)//GO:0030670(phagocytic vesicle membrane)//GO:0005829(cytosol)	GO:0019776(Atg8 ligase activity)//GO:0005515(protein binding)	GO:0016236(macroautophagy)//GO:0000045(autophagosome assembly)//GO:0045087(innate immune response)//GO:0032480(negative regulation of type I interferon production)//GO:0044804(nucleophagy)//GO:0000423(macromitophagy)//GO:0006501(C-terminal protein lipidation)//GO:0000422(mitophagy)
BZW1	ENSG00000082153	protein_coding	+	chr2:201542955-201688569	140.875	77.4893	1.81799	0.862343	0.0096	0.0623656	up	9689	BZAP45|Nbla10236	HGNC:HGNC:18380|Ensembl:ENSG00000082153|HPRD:16570|Vega:OTTHUMG00000154560	2	2q33	basic leucine zipper and W2 domains 1		GO:0016020(membrane)//GO:0005737(cytoplasm)	GO:0044822(poly(A) RNA binding)	GO:0006351(transcription, DNA-templated)//GO:0006355(regulation of transcription, DNA-templated)
CBFB	ENSG00000067955	protein_coding	+	chr16:67063018-67134961	25.8193	23.3749	1.10457	0.143491	0.7191	0.894733	up	865	PEBP2B	MIM:121360|HGNC:HGNC:1539|Ensembl:ENSG00000067955|HPRD:00418|Vega:OTTHUMG00000137520	16	16q22.1	core-binding factor, beta subunit		GO:0016020(membrane)//GO:0005634(nucleus)	GO:0003700(transcription factor activity, sequence-specific DNA binding)//GO:0005515(protein binding)//GO:0003677(DNA binding)//GO:0003713(transcription coactivator activity)	GO:0060216(definitive hemopoiesis)//GO:0001649(osteoblast differentiation)//GO:0030098(lymphocyte differentiation)//GO:0030099(myeloid cell differentiation)//GO:0006366(transcription from RNA polymerase II promoter)//GO:0000209(protein polyubiquitination)//GO:1903506(regulation of nucleic acid-templated transcription)//GO:0048469(cell maturation)//GO:0045944(positive regulation of transcription f…
CEP350	ENSG00000135837	protein_coding	+	chr1:179923872-180084015	24.1967	24.1786	1.00075	0.0010813	0.99625	0.998255	up	9857	CAP350|GM133	HGNC:HGNC:24238|Ensembl:ENSG00000135837|HPRD:09870|Vega:OTTHUMG00000035269	1	1q25.2	centrosomal protein 350kDa		GO:0016020(membrane)//GO:0005813(centrosome)//GO:0005819(spindle)//GO:0005737(cytoplasm)//GO:0005654(nucleoplasm)	GO:0008017(microtubule binding)//GO:0005515(protein binding)	GO:0034453(microtubule anchoring)
CLOCK	ENSG00000134852	protein_coding	-	chr4:56262123-56414056	16.4716	13.7679	1.19638	0.258676	0.5771	0.821844	up	9575	KAT13D|bHLHe8	MIM:601851|HGNC:HGNC:2082|Ensembl:ENSG00000134852|HPRD:03508|Vega:OTTHUMG00000102141	4	4q12	clock circadian regulator	hsa04710(Circadian rhythm)//hsa04728(Dopaminergic synapse)//hsa05168(Herpes simplex infection)	GO:0033391(chromatoid body)//GO:0043231(intracellular membrane-bounded organelle)//GO:0005694(chromosome)//GO:0005667(transcription factor complex)//GO:0005654(nucleoplasm)//GO:0005634(nucleus)//GO:0005737(cytoplasm)	GO:0070888(E-box binding)//GO:0031490(chromatin DNA binding)//GO:0003700(transcription factor activity, sequence-specific DNA binding)//GO:0043565(sequence-specific DNA binding)//GO:0001047(core promoter binding)//GO:0000978(RNA polymerase II core promoter proximal region sequence-specific DNA binding)//GO:0001190(transcriptional activator activity, RNA polymerase II transcription factor binding)…	GO:0032922(circadian regulation of gene expression)//GO:0051775(response to redox state)//GO:0007283(spermatogenesis)//GO:2000323(negative regulation of glucocorticoid receptor signaling pathway)//GO:0043161(proteasome-mediated ubiquitin-dependent protein catabolic process)//GO:0007623(circadian rhythm)//GO:0000077(DNA damage checkpoint)//GO:0045893(positive regulation of transcription, DNA-templ…
CUL5	ENSG00000166266	protein_coding	+	chr11:107879458-108018503	14.1968	13.6455	1.04041	0.0571493	0.86525	0.953488	up	8065	VACM-1|VACM1	MIM:601741|HGNC:HGNC:2556|Ensembl:ENSG00000166266|HPRD:03444|Vega:OTTHUMG00000166369	11	11q22.3	cullin 5	hsa04120(Ubiquitin mediated proteolysis)	GO:0031466(Cul5-RING ubiquitin ligase complex)//GO:0005829(cytosol)	GO:0031625(ubiquitin protein ligase binding)//GO:0004872(receptor activity)//GO:0046982(protein heterodimerization activity)//GO:0061630(ubiquitin protein ligase activity)//GO:0005262(calcium channel activity)//GO:0005515(protein binding)	GO:0007050(cell cycle arrest)//GO:0070588(calcium ion transmembrane transport)//GO:0008283(cell proliferation)//GO:0000082(G1/S transition of mitotic cell cycle)//GO:0021942(radial glia guided migration of Purkinje cell)//GO:0097193(intrinsic apoptotic signaling pathway)//GO:0008285(negative regulation of cell proliferation)//GO:0016032(viral process)//GO:0021799(cerebral cortex radially oriented…
DICER1	ENSG00000100697	protein_coding	-	chr14:95552564-95646263	38.1962	30.202	1.26469	0.338788	0.1725	0.44981	up	23405	DCR1|Dicer|Dicer1e|HERNA|K12H4.8-LIKE|MNG1|RMSE2	MIM:606241|HGNC:HGNC:17098|Ensembl:ENSG00000100697|HPRD:05875|Vega:OTTHUMG00000166134	14	14q32.13	dicer 1 ribonuclease III	hsa05206(MicroRNAs in cancer)	GO:0070578(RISC-loading complex)//GO:0035068(micro-ribonucleoprotein complex)//GO:0016442(RISC complex)//GO:0030425(dendrite)//GO:0030424(axon)//GO:0005829(cytosol)//GO:0030426(growth cone)//GO:0005793(endoplasmic reticulum-Golgi intermediate compartment)//GO:0005634(nucleus)//GO:0033167(ARC complex)//GO:0005737(cytoplasm)	GO:0004521(endoribonuclease activity)//GO:0019904(protein domain specific binding)//GO:0004525(ribonuclease III activity)//GO:0005524(ATP binding)//GO:0003723(RNA binding)//GO:0035198(miRNA binding)//GO:0003725(double-stranded RNA binding)//GO:0004530(deoxyribonuclease I activity)//GO:0070883(pre-miRNA binding)//GO:0004386(helicase activity)//GO:0035197(siRNA binding)//GO:0046872(metal ion bindin…	GO:0048608(reproductive structure development)//GO:0048255(mRNA stabilization)//GO:0010626(negative regulation of Schwann cell proliferation)//GO:0060119(inner ear receptor cell development)//GO:0010628(positive regulation of gene expression)//GO:0010070(zygote asymmetric cell division)//GO:2000630(positive regulation of miRNA metabolic process)//GO:0030423(targeting of mRNA for destruction invol…
EIF4EBP2	ENSG00000148730	protein_coding	+	chr10:72164134-72188375	27.9352	26.999	1.03468	0.0491791	0.8325	0.940788	up	1979	4EBP2|PHASII	MIM:602224|HGNC:HGNC:3289|Ensembl:ENSG00000148730|HPRD:03747|Vega:OTTHUMG00000018409	10	10q21-q22	eukaryotic translation initiation factor 4E binding protein 2	hsa03013(RNA transport)//	GO:0005737(cytoplasm)	GO:0030371(translation repressor activity)//GO:0008190(eukaryotic initiation factor 4E binding)//GO:0005515(protein binding)	GO:0008286(insulin receptor signaling pathway)//GO:0035176(social behavior)//GO:0019933(cAMP-mediated signaling)//GO:0031929(TOR signaling)//GO:0006412(translation)//GO:0048167(regulation of synaptic plasticity)//GO:0050804(modulation of synaptic transmission)//GO:0007613(memory)//GO:0045947(negative regulation of translational initiation)
EVI5	ENSG00000067208	protein_coding	-	chr1:92974252-93257961	17.7028	15.7499	1.12399	0.168632	0.55135	0.807118	up	7813	EVI-5|NB4S	MIM:602942|HGNC:HGNC:3501|Ensembl:ENSG00000067208|HPRD:04249|Vega:OTTHUMG00000010895	1	1p22.1	ecotropic viral integration site 5		GO:0005815(microtubule organizing center)//GO:0005794(Golgi apparatus)//GO:0043231(intracellular membrane-bounded organelle)//GO:0005829(cytosol)//GO:0005819(spindle)//GO:0005634(nucleus)	GO:0005096(GTPase activator activity)//GO:0005515(protein binding)//GO:0017137(Rab GTPase binding)	GO:0042147(retrograde transport, endosome to Golgi)//GO:1902017(regulation of cilium assembly)//GO:0051301(cell division)//GO:0008283(cell proliferation)//GO:0043547(positive regulation of GTPase activity)//GO:0007049(cell cycle)//GO:0007275(multicellular organism development)
FAM98A	ENSG00000119812	protein_coding	-	chr2:33808724-33824449	33.072	15.8247	2.08991	1.06344	0.0017	0.0161913	up	25940	-	HGNC:HGNC:24520|Ensembl:ENSG00000119812|HPRD:16808|Vega:OTTHUMG00000152152	2	2p22.3	family with sequence similarity 98 member A		GO:0072669(tRNA-splicing ligase complex)	GO:0044822(poly(A) RNA binding)//GO:0005515(protein binding)
FLOT1	ENSG00000137312	protein_coding	-	chr6:30695485-30710510	102.18	96.9401	1.05405	0.0759451	0.77205	0.917497	up	10211	-	MIM:606998|HGNC:HGNC:3757|Ensembl:ENSG00000137312|HPRD:06105|Vega:OTTHUMG00000031151	6	6p21.3	flotillin 1	hsa04910(Insulin signaling pathway)	GO:0005815(microtubule organizing center)//GO:0005765(lysosomal membrane)//GO:0042470(melanosome)//GO:0005913(cell-cell adherens junction)//GO:0044291(cell-cell contact zone)//GO:0005768(endosome)//GO:0001931(uropod)//GO:0030027(lamellipodium)//GO:0016020(membrane)//GO:0016323(basolateral plasma membrane)//GO:0008180(COP9 signalosome)//GO:0005925(focal adhesion)//GO:0031410(cytoplasmic vesicle)//…	GO:0035255(ionotropic glutamate receptor binding)//GO:0046982(protein heterodimerization activity)//GO:0002020(protease binding)//GO:0005515(protein binding)	GO:0051260(protein homooligomerization)//GO:0022617(extracellular matrix disassembly)//GO:1901890(positive regulation of cell junction assembly)//GO:0032728(positive regulation of interferon-beta production)//GO:0048643(positive regulation of skeletal muscle tissue development)//GO:0090002(establishment of protein localization to plasma membrane)//GO:0032226(positive regulation of synaptic transm…
FOXF2	ENSG00000137273	protein_coding	+	chr6:1390068-1395832	3.30556	2.25199	1.46784	0.553693	0.1314	0.380628	up	2295	FKHL6|FREAC-2|FREAC2	MIM:603250|HGNC:HGNC:3810|Ensembl:ENSG00000137273|HPRD:09131|Vega:OTTHUMG00000016243	6	6p25.3	forkhead box F2		GO:0005667(transcription factor complex)//GO:0005634(nucleus)	GO:0003700(transcription factor activity, sequence-specific DNA binding)//GO:0043565(sequence-specific DNA binding)//GO:0000977(RNA polymerase II regulatory region sequence-specific DNA binding)//GO:0008134(transcription factor binding)//GO:0003705(transcription factor activity, RNA polymerase II distal enhancer sequence-specific binding)//GO:0001228(transcriptional activator activity, RNA polyme…	GO:0060021(palate development)//GO:0030198(extracellular matrix organization)//GO:0042249(establishment of planar polarity of embryonic epithelium)//GO:0009653(anatomical structure morphogenesis)//GO:0001837(epithelial to mesenchymal transition)//GO:0048596(embryonic camera-type eye morphogenesis)//GO:0030154(cell differentiation)//GO:0006366(transcription from RNA polymerase II promoter)//GO:004…
GALNT10	ENSG00000164574	protein_coding	+	chr5:153369687-153825410	38.5221	28.8754	1.33408	0.415846	0.33385	0.64093	up	55568	GALNACT10|PPGALNACT10|PPGANTASE10	MIM:608043|HGNC:HGNC:19873|Ensembl:ENSG00000164574|HPRD:12157|Vega:OTTHUMG00000130145	5	5q33.2	polypeptide N-acetylgalactosaminyltransferase 10	hsa00512(Mucin type O-Glycan biosynthesis)//	GO:0016021(integral component of membrane)//GO:0000139(Golgi membrane)	GO:0004653(polypeptide N-acetylgalactosaminyltransferase activity)//GO:0030246(carbohydrate binding)//GO:0046872(metal ion binding)	GO:0006493(protein O-linked glycosylation)//GO:0043687(post-translational protein modification)//GO:0016266(O-glycan processing)//GO:0044267(cellular protein metabolic process)
GCC1	ENSG00000179562	protein_coding	-	chr7:127220671-127242198	5.5786	4.82283	1.15671	0.210021	0.6027	0.837135	up	79571	GCC1P|GCC88	MIM:607418|HGNC:HGNC:19095|Ensembl:ENSG00000179562|HPRD:07599|Vega:OTTHUMG00000023590	7	7q32.1	GRIP and coiled-coil domain containing 1		GO:0005886(plasma membrane)//GO:0005794(Golgi apparatus)//GO:0000139(Golgi membrane)//GO:0005737(cytoplasm)	GO:0005515(protein binding)	GO:0000042(protein targeting to Golgi)
GGA2	ENSG00000103365	protein_coding	-	chr16:23474862-23533316	43.776	35.1296	1.24613	0.31745	0.46455	0.751394	up	23062	VEAR	MIM:606005|HGNC:HGNC:16064|Ensembl:ENSG00000103365|HPRD:09347|Vega:OTTHUMG00000096957	16	16p12	golgi-associated, gamma adaptin ear containing, ARF binding protein 2	hsa04142(Lysosome)	GO:0030136(clathrin-coated vesicle)//GO:0030131(clathrin adaptor complex)//GO:0005802(trans-Golgi network)//GO:0010008(endosome membrane)//GO:0005794(Golgi apparatus)//GO:0005622(intracellular)	GO:0030306(ADP-ribosylation factor binding)//GO:0005515(protein binding)	GO:0044267(cellular protein metabolic process)//GO:0016192(vesicle-mediated transport)//GO:0006886(intracellular protein transport)
GPCPD1	ENSG00000125772	protein_coding	-	chr20:5525084-5591672	34.3429	20.5827	1.66853	0.738581	0.0266	0.132896	up	56261	EDI3|GDE5|GDPD6|PREI4	MIM:614124|HGNC:HGNC:26957|Ensembl:ENSG00000125772|HPRD:10025|Vega:OTTHUMG00000031806	20	20p12.3	glycerophosphocholine phosphodiesterase 1	hsa00564(Glycerophospholipid metabolism)//hsa05231(Choline metabolism in cancer)	GO:0005829(cytosol)	GO:2001070(starch binding)//GO:0008081(phosphoric diester hydrolase activity)//GO:0008889(glycerophosphodiester phosphodiesterase activity)//GO:0047389(glycerophosphocholine phosphodiesterase activity)	GO:0006644(phospholipid metabolic process)//GO:0044281(small molecule metabolic process)//GO:0046474(glycerophospholipid biosynthetic process)//GO:0006629(lipid metabolic process)//GO:0030643(cellular phosphate ion homeostasis)//GO:0046475(glycerophospholipid catabolic process)//GO:0007519(skeletal muscle tissue development)
HMGA1	ENSG00000137309	protein_coding	+	chr6:34204649-34214008	24.0738	16.8633	1.42758	0.513572	0.07605	0.269996	up	3159	HMG-R|HMGA1A|HMGIY	MIM:600701|HGNC:HGNC:5010|Ensembl:ENSG00000137309|HPRD:02829|Vega:OTTHUMG00000014539	6	6p21	high mobility group AT-hook 1		GO:0005829(cytosol)//GO:0005667(transcription factor complex)//GO:0090575(RNA polymerase II transcription factor complex)//GO:0005654(nucleoplasm)//GO:0005634(nucleus)//GO:0005925(focal adhesion)//GO:0035985(senescence-associated heterochromatin focus)	GO:0008134(transcription factor binding)//GO:0042974(retinoic acid receptor binding)//GO:0030374(ligand-dependent nuclear receptor transcription coactivator activity)//GO:0042975(peroxisome proliferator activated receptor binding)//GO:0003700(transcription factor activity, sequence-specific DNA binding)//GO:0019899(enzyme binding)//GO:0003682(chromatin binding)//GO:0046965(retinoid X receptor bin…	GO:0045944(positive regulation of transcription from RNA polymerase II promoter)//GO:0006337(nucleosome disassembly)//GO:0006268(DNA unwinding involved in DNA replication)//GO:0035986(senescence-associated heterochromatin focus assembly)//GO:2000774(positive regulation of cellular senescence)//GO:0006284(base-excision repair)//GO:0075713(establishment of integrated proviral latency)//GO:0006366(t…
KIAA1586	ENSG00000168116	protein_coding	+	chr6:56911346-56920023	7.08319	4.55313	1.55567	0.63754	0.03865	0.172612	up	57691	-	HGNC:HGNC:21360|Ensembl:ENSG00000168116|HPRD:17218|Vega:OTTHUMG00000014915	6	6p12.1	KIAA1586			GO:0061665(SUMO ligase activity)//GO:0003676(nucleic acid binding)	GO:0016925(protein sumoylation)
LAMC1	ENSG00000135862	protein_coding	+	chr1:182992594-183114727	108.506	47.9386	2.26343	1.17851	5e-05	0.000842874	up	3915	LAMB2	MIM:150290|HGNC:HGNC:6492|Ensembl:ENSG00000135862|HPRD:01030|Vega:OTTHUMG00000035418	1	1q31	laminin subunit gamma 1	hsa04151(PI3K-Akt signaling pathway)//hsa04510(Focal adhesion)//hsa04512(ECM-receptor interaction)//hsa05020(Prion diseases)//hsa05145(Toxoplasmosis)//hsa05146(Amoebiasis)//hsa05200(Pathways in cancer)//hsa05222(Small cell lung cancer)	GO:0005604(basement membrane)//GO:0070062(extracellular exosome)//GO:0005576(extracellular region)//GO:0005606(laminin-1 complex)//GO:0043260(laminin-11 complex)//GO:0043259(laminin-10 complex)//GO:0031012(extracellular matrix)//GO:0005615(extracellular space)	GO:0005201(extracellular matrix structural constituent)//GO:0043208(glycosphingolipid binding)	GO:0031581(hemidesmosome assembly)//GO:0007411(axon guidance)//GO:0022617(extracellular matrix disassembly)//GO:0030198(extracellular matrix organization)//GO:0007155(cell adhesion)//GO:0016477(cell migration)//GO:0007492(endoderm development)//GO:0006461(protein complex assembly)//GO:0034446(substrate adhesion-dependent cell spreading)//GO:0050679(positive regulation of epithelial cell prolifera…
LRPAP1	ENSG00000163956	protein_coding	-	chr4:3508102-3534286	30.9261	29.1	1.06275	0.0878041	0.77745	0.919246	up	4043	A2MRAP|A2RAP|HBP44|MRAP|MYP23|RAP|alpha-2-MRAP	MIM:104225|HGNC:HGNC:6701|HPRD:00082	4	4p16.3	LDL receptor related protein associated protein 1		GO:0005886(plasma membrane)//GO:0005576(extracellular region)//GO:0009986(cell surface)//GO:0016021(integral component of membrane)//GO:0048237(rough endoplasmic reticulum lumen)//GO:0005783(endoplasmic reticulum)//GO:0031982(vesicle)	GO:0051082(unfolded protein binding)//GO:0050750(low-density lipoprotein particle receptor binding)//GO:0070326(very-low-density lipoprotein particle receptor binding)//GO:0008201(heparin binding)//GO:0035473(lipase binding)//GO:0048019(receptor antagonist activity)//GO:0005515(protein binding)//GO:0004873(asialoglycoprotein receptor activity)	GO:1900222(negative regulation of beta-amyloid clearance)//GO:0006898(receptor-mediated endocytosis)//GO:0006457(protein folding)//GO:1900116(extracellular negative regulation of signal transduction)//GO:0016192(vesicle-mediated transport)//GO:0032091(negative regulation of protein binding)//GO:0010916(negative regulation of very-low-density lipoprotein particle clearance)
LSM14A	ENSG00000257103	protein_coding	+	chr19:34663408-34720420	52.045	49.3519	1.05457	0.0766533	0.82605	0.937417	up	26065	C19orf13|FAM61A|RAP55|RAP55A	MIM:610677|HGNC:HGNC:24489|Ensembl:ENSG00000257103|HPRD:12697|Vega:OTTHUMG00000180491	19	19q13.11	LSM14A mRNA processing body assembly factor		GO:0000932(cytoplasmic mRNA processing body)//GO:0043231(intracellular membrane-bounded organelle)//GO:0005737(cytoplasm)//GO:0010494(cytoplasmic stress granule)	GO:0044822(poly(A) RNA binding)//GO:0003727(single-stranded RNA binding)//GO:0003725(double-stranded RNA binding)//GO:0003690(double-stranded DNA binding)	GO:0006417(regulation of translation)//GO:0033962(cytoplasmic mRNA processing body assembly)//GO:0039529(RIG-I signaling pathway)//GO:0007275(multicellular organism development)//GO:0060340(positive regulation of type I interferon-mediated signaling pathway)
MAP3K2	ENSG00000169967	protein_coding	-	chr2:128056305-128146041	37.8495	23.6172	1.60263	0.680439	0.0557	0.22044	up	10746	MEKK2|MEKK2B	MIM:609487|HGNC:HGNC:6854|Ensembl:ENSG00000169967|HPRD:10068|Vega:OTTHUMG00000153397	2	2q14.3	mitogen-activated protein kinase kinase kinase 2	hsa04010(MAPK signaling pathway)//hsa04540(Gap junction)//hsa04912(GnRH signaling pathway)	GO:0005654(nucleoplasm)//GO:0005737(cytoplasm)//GO:0005829(cytosol)	GO:0004674(protein serine/threonine kinase activity)//GO:0019901(protein kinase binding)//GO:0004672(protein kinase activity)//GO:0004709(MAP kinase kinase kinase activity)//GO:0005524(ATP binding)//GO:0046872(metal ion binding)//GO:0005515(protein binding)	GO:0007257(activation of JUN kinase activity)//GO:0000187(activation of MAPK activity)//GO:0006468(protein phosphorylation)//GO:0007346(regulation of mitotic cell cycle)//GO:0000186(activation of MAPKK activity)//GO:0071260(cellular response to mechanical stimulus)//GO:0042981(regulation of apoptotic process)//GO:0045893(positive regulation of transcription, DNA-templated)
MITF	ENSG00000187098	protein_coding	+	chr3:69788585-70017488	12.1528	7.85127	1.54788	0.63029	0.0368	0.166641	up	4286	CMM8|MI|WS2|WS2A|bHLHe32	MIM:156845|HGNC:HGNC:7105|Ensembl:ENSG00000187098|HPRD:01138|Vega:OTTHUMG00000149921	3	3p14.2-p14.1	microphthalmia-associated transcription factor	hsa04380(Osteoclast differentiation)//hsa04916(Melanogenesis)//hsa05200(Pathways in cancer)//hsa05218(Melanoma)	GO:0043234(protein complex)//GO:0005654(nucleoplasm)//GO:0005634(nucleus)	GO:0003682(chromatin binding)//GO:0001227(transcriptional repressor activity, RNA polymerase II transcription regulatory region sequence-specific binding)//GO:0003700(transcription factor activity, sequence-specific DNA binding)//GO:0000979(RNA polymerase II core promoter sequence-specific DNA binding)//GO:0000978(RNA polymerase II core promoter proximal region sequence-specific DNA binding)//GO:…	GO:0044336(canonical Wnt signaling pathway involved in negative regulation of apoptotic process)//GO:0044267(cellular protein metabolic process)//GO:0045670(regulation of osteoclast differentiation)//GO:0010628(positive regulation of gene expression)//GO:0030318(melanocyte differentiation)//GO:0000122(negative regulation of transcription from RNA polymerase II promoter)//GO:0043687(post-translati…
MORF4L2	ENSG00000123562	protein_coding	-	chrX:102930423-102946700	178.99	94.3334	1.89741	0.924034	5e-05	0.000842874	up	9643	MORFL2|MRGX	MIM:300409|HGNC:HGNC:16849|Ensembl:ENSG00000123562|HPRD:02326|Vega:OTTHUMG00000022104	X	Xq22	mortality factor 4 like 2		GO:0005654(nucleoplasm)//GO:0005886(plasma membrane)//GO:0005634(nucleus)//GO:0035267(NuA4 histone acetyltransferase complex)//GO:0005730(nucleolus)	GO:0005515(protein binding)	GO:0006325(chromatin organization)//GO:0006338(chromatin remodeling)//GO:0051155(positive regulation of striated muscle cell differentiation)//GO:0016568(chromatin modification)//GO:0006351(transcription, DNA-templated)//GO:0040008(regulation of growth)//GO:0043968(histone H2A acetylation)//GO:0045944(positive regulation of transcription from RNA polymerase II promoter)//GO:0016575(histone deacet…
NRBP1	ENSG00000115216	protein_coding	+	chr2:27650656-27665126	53.6197	37.6683	1.42347	0.509411	0.03055	0.146059	up	29959	BCON3|MADM|MUDPNP|NRBP	MIM:606010|HGNC:HGNC:7993|Ensembl:ENSG00000115216|HPRD:05819|Vega:OTTHUMG00000097789	2	2p23	nuclear receptor binding protein 1		GO:0048471(perinuclear region of cytoplasm)//GO:0005938(cell cortex)//GO:0030027(lamellipodium)//GO:0016020(membrane)//GO:0012505(endomembrane system)//GO:0005654(nucleoplasm)	GO:0004672(protein kinase activity)//GO:0005524(ATP binding)//GO:0005515(protein binding)//GO:0042803(protein homodimerization activity)	GO:0010467(gene expression)//GO:0006468(protein phosphorylation)//GO:0006367(transcription initiation from RNA polymerase II promoter)//GO:0006888(ER to Golgi vesicle-mediated transport)
NSD1	ENSG00000165671	protein_coding	+	chr5:176560025-176727216	31.6257	29.8367	1.05996	0.0840076	0.7283	0.898778	up	64324	ARA267|KMT3B|SOTOS|SOTOS1|STO	MIM:606681|HGNC:HGNC:14234|Ensembl:ENSG00000165671|HPRD:09455|Vega:OTTHUMG00000130846	5	5q35	nuclear receptor binding SET domain protein 1	hsa00310(Lysine degradation)	GO:0005654(nucleoplasm)//GO:0005694(chromosome)	GO:0042974(retinoic acid receptor binding)//GO:0008270(zinc ion binding)//GO:0046966(thyroid hormone receptor binding)//GO:0003712(transcription cofactor activity)//GO:0042799(histone methyltransferase activity (H4-K20 specific))//GO:0000979(RNA polymerase II core promoter sequence-specific DNA binding)//GO:0003682(chromatin binding)//GO:0046965(retinoid X receptor binding)//GO:0030331(estrogen r…	GO:0006325(chromatin organization)//GO:0034770(histone H4-K20 methylation)//GO:0033135(regulation of peptidyl-serine phosphorylation)//GO:0000414(regulation of histone H3-K36 methylation)//GO:1903025(regulation of RNA polymerase II regulatory region sequence-specific DNA binding)//GO:0006351(transcription, DNA-templated)//GO:0000122(negative regulation of transcription from RNA polymerase II prom…
NUFIP2	ENSG00000108256	protein_coding	-	chr17:27582853-27621136	30.377	27.3284	1.11155	0.152576	0.6604	0.867159	up	57532	182-FIP|82-FIP|FIP-82|PIG1	MIM:609356|HGNC:HGNC:17634|Ensembl:ENSG00000108256|HPRD:11764|Vega:OTTHUMG00000179547	17	17q11.2	nuclear fragile X mental retardation protein interacting protein 2		GO:0016020(membrane)//GO:0005634(nucleus)//GO:0042788(polysomal ribosome)//GO:0005737(cytoplasm)	GO:0044822(poly(A) RNA binding)//GO:0003723(RNA binding)//GO:0005515(protein binding)
NUP50	ENSG00000093000	protein_coding	+	chr22:45559721-45583896	37.301	24.3525	1.53171	0.615144	0.1194	0.359207	up	10762	NPAP60|NPAP60L	MIM:604646|HGNC:HGNC:8065|Ensembl:ENSG00000093000|HPRD:05226|Vega:OTTHUMG00000151265	22	22q13.31	nucleoporin 50kDa	hsa03013(RNA transport)	GO:0031965(nuclear membrane)//GO:0005654(nucleoplasm)//GO:0016021(integral component of membrane)//GO:0005643(nuclear pore)//GO:0005737(cytoplasm)	GO:0005515(protein binding)	GO:0044267(cellular protein metabolic process)//GO:0005975(carbohydrate metabolic process)//GO:0015758(glucose transport)//GO:0043687(post-translational protein modification)//GO:0019054(modulation by virus of host process)//GO:0008645(hexose transport)//GO:0008033(tRNA processing)//GO:0031047(gene silencing by RNA)//GO:0015031(protein transport)//GO:0019083(viral transcription)//GO:0019048(modul…
PLD1	ENSG00000075651	protein_coding	-	chr3:171318194-171528740	33.0966	33.0084	1.00267	0.00385098	0.9905	0.997374	up	5337	-	MIM:602382|HGNC:HGNC:9067|Ensembl:ENSG00000075651|HPRD:03855|Vega:OTTHUMG00000156947	3	3q26	phospholipase D1	hsa00564(Glycerophospholipid metabolism)//hsa00565(Ether lipid metabolism)//	GO:0005768(endosome)//GO:0030139(endocytic vesicle)//GO:0005789(endoplasmic reticulum membrane)//GO:0048471(perinuclear region of cytoplasm)//GO:0005794(Golgi apparatus)//GO:0005765(lysosomal membrane)//GO:0000139(Golgi membrane)//GO:0016020(membrane)//GO:0031902(late endosome membrane)//GO:0016324(apical plasma membrane)	GO:0070290(N-acylphosphatidylethanolamine-specific phospholipase D activity)//GO:0003824(catalytic activity)//GO:0035091(phosphatidylinositol binding)//GO:0005515(protein binding)//GO:0004630(phospholipase D activity)	GO:0006644(phospholipid metabolic process)//GO:0008152(metabolic process)//GO:0044281(small molecule metabolic process)//GO:0006654(phosphatidic acid biosynthetic process)//GO:0016042(lipid catabolic process)//GO:0030334(regulation of cell migration)//GO:0007264(small GTPase mediated signal transduction)//GO:0046474(glycerophospholipid biosynthetic process)//GO:0050830(defense response to Gram-po…
POLDIP2	ENSG00000004142	protein_coding	-	chr17:26662627-26684545	15.7281	15.69	1.00243	0.00349755	0.99335	0.997734	up	26073	PDIP38|POLD4|p38	MIM:611519|HGNC:HGNC:23781|HPRD:17874	17	17q11.2	polymerase (DNA-directed), delta interacting protein 2		GO:0042645(mitochondrial nucleoid)//GO:0005739(mitochondrion)//GO:0005634(nucleus)	GO:0005515(protein binding)//GO:0003677(DNA binding)	GO:0070584(mitochondrion morphogenesis)
QSER1	ENSG00000060749	protein_coding	+	chr11:32914723-33014862	18.4369	16.0825	1.1464	0.197109	0.4162	0.713828	up	79832	-	HGNC:HGNC:26154|Ensembl:ENSG00000060749|HPRD:08645|Vega:OTTHUMG00000166220	11	11p13	glutamine and serine rich 1
RAB1A	ENSG00000138069	protein_coding	-	chr2:65283499-65357240	82.7174	57.1893	1.44638	0.532447	0.11895	0.358547	up	5861	RAB1|YPT1	MIM:179508|HGNC:HGNC:9758|Ensembl:ENSG00000138069|HPRD:01538|Vega:OTTHUMG00000152725	2	2p14	RAB1A, member RAS oncogene family	hsa05134(Legionellosis)	GO:0070062(extracellular exosome)//GO:0005794(Golgi apparatus)//GO:0005789(endoplasmic reticulum membrane)//GO:0005829(cytosol)//GO:0000139(Golgi membrane)//GO:0042470(melanosome)//GO:0005622(intracellular)//GO:0005769(early endosome)	GO:0003924(GTPase activity)//GO:0005515(protein binding)//GO:0005525(GTP binding)	GO:0061024(membrane organization)//GO:0044267(cellular protein metabolic process)//GO:0047496(vesicle transport along microtubule)//GO:0019068(virion assembly)//GO:0016477(cell migration)//GO:0072606(interleukin-8 secretion)//GO:0016192(vesicle-mediated transport)//GO:0006914(autophagy)//GO:0043687(post-translational protein modification)//GO:1903020(positive regulation of glycoprotein metabolic …
RCC2	ENSG00000179051	protein_coding	-	chr1:17733255-17766220	17.2526	11.9962	1.43817	0.524239	0.0277	0.136419	up	55920	TD-60	MIM:609587|HGNC:HGNC:30297|Ensembl:ENSG00000179051|HPRD:18171|Vega:OTTHUMG00000002513	1	1p36.13	regulator of chromosome condensation 2		GO:0005886(plasma membrane)//GO:0005874(microtubule)//GO:1990023(mitotic spindle midzone)//GO:0034506(chromosome, centromeric core domain)//GO:0016020(membrane)//GO:0031901(early endosome membrane)//GO:0005829(cytosol)//GO:0030496(midbody)//GO:0005730(nucleolus)	GO:0019904(protein domain specific binding)//GO:0019901(protein kinase binding)//GO:0031267(small GTPase binding)//GO:0048365(Rac GTPase binding)//GO:0044822(poly(A) RNA binding)//GO:0008017(microtubule binding)//GO:0005515(protein binding)	GO:0007067(mitotic nuclear division)//GO:0048041(focal adhesion assembly)//GO:0010762(regulation of fibroblast migration)//GO:0010971(positive regulation of G2/M transition of mitotic cell cycle)//GO:0045184(establishment of protein localization)//GO:0051301(cell division)//GO:0000278(mitotic cell cycle)//GO:0090630(activation of GTPase activity)//GO:0007264(small GTPase mediated signal transduct…
RECK	ENSG00000122707	protein_coding	+	chr9:36036429-36124452	8.79455	6.74696	1.30348	0.382371	0.2155	0.509498	up	8434	ST15	MIM:605227|HGNC:HGNC:11345|Ensembl:ENSG00000122707|HPRD:05567|Vega:OTTHUMG00000019898	9	9p13.3	reversion inducing cysteine rich protein with kazal motifs	hsa05206(MicroRNAs in cancer)	GO:0016020(membrane)//GO:0005886(plasma membrane)//GO:0031225(anchored component of membrane)	GO:0008191(metalloendopeptidase inhibitor activity)//GO:0004867(serine-type endopeptidase inhibitor activity)//GO:0005515(protein binding)//GO:0004866(endopeptidase inhibitor activity)	GO:0030336(negative regulation of cell migration)//GO:0001955(blood vessel maturation)//GO:0030198(extracellular matrix organization)//GO:1904684(negative regulation of metalloendopeptidase activity)//GO:0007566(embryo implantation)//GO:0035115(embryonic forelimb morphogenesis)
RER1	ENSG00000157916	protein_coding	+	chr1:2323266-2345236	54.9934	30.0523	1.82992	0.871782	0.01065	0.0678302	up	11079	-	HGNC:HGNC:30309|Ensembl:ENSG00000157916|HPRD:17967|Vega:OTTHUMG00000001403	1	1p36	retention in endoplasmic reticulum sorting receptor 1		GO:0016021(integral component of membrane)//GO:0030173(integral component of Golgi membrane)//GO:0005794(Golgi apparatus)//GO:0005793(endoplasmic reticulum-Golgi intermediate compartment)//GO:0009986(cell surface)	GO:0003674(molecular_function)//GO:0033130(acetylcholine receptor binding)	GO:0071340(skeletal muscle acetylcholine-gated channel clustering)//GO:0090004(positive regulation of establishment of protein localization to plasma membrane)//GO:0006890(retrograde vesicle-mediated transport, Golgi to ER)
SATB1	ENSG00000182568	protein_coding	-	chr3:17198653-18959184	36.3656	29.3888	1.2374	0.307308	0.46885	0.754647	up	6304	-	MIM:602075|HGNC:HGNC:10541|Ensembl:ENSG00000182568|HPRD:03647|Vega:OTTHUMG00000129890	3	3p23	SATB homeobox 1		GO:0005654(nucleoplasm)//GO:0005634(nucleus)//GO:0016605(PML body)//GO:0005720(nuclear heterochromatin)//GO:0016363(nuclear matrix)	GO:0001227(transcriptional repressor activity, RNA polymerase II transcription regulatory region sequence-specific binding)//GO:0003682(chromatin binding)//GO:0000977(RNA polymerase II regulatory region sequence-specific DNA binding)//GO:0005515(protein binding)//GO:0003677(DNA binding)//GO:0003690(double-stranded DNA binding)	GO:0043374(CD8-positive, alpha-beta T cell differentiation)//GO:0006325(chromatin organization)//GO:0006338(chromatin remodeling)//GO:0006921(cellular component disassembly involved in execution phase of apoptosis)//GO:0016571(histone methylation)//GO:0060004(reflex)//GO:0006351(transcription, DNA-templated)//GO:0012501(programmed cell death)//GO:0043367(CD4-positive, alpha-beta T cell differenti…
SBNO1	ENSG00000139697	protein_coding	-	chr12:123773655-123850660	17.7168	17.1187	1.03494	0.0495456	0.85135	0.948399	up	55206	MOP3|Sno	MIM:614274|HGNC:HGNC:22973|Ensembl:ENSG00000139697|HPRD:11533|Vega:OTTHUMG00000183988	12	12q24.31	strawberry notch homolog 1 (Drosophila)		GO:0005575(cellular_component)	GO:0003674(molecular_function)	GO:0006355(regulation of transcription, DNA-templated)//GO:0008150(biological_process)
SMARCE1	ENSG00000073584	protein_coding	-	chr17:38781213-38821433	41.9377	33.8147	1.24022	0.310598	0.2963	0.601472	up	6605	BAF57	MIM:603111|HGNC:HGNC:11109|HPRD:04382	17	17q21.2	SWI/SNF related, matrix associated, actin dependent regulator of chromatin, subfamily e, member 1		GO:0071565(nBAF complex)//GO:0071564(npBAF complex)//GO:0000790(nuclear chromatin)//GO:0043234(protein complex)//GO:0017053(transcriptional repressor complex)//GO:0000228(nuclear chromosome)//GO:0016514(SWI/SNF complex)//GO:0005654(nucleoplasm)//GO:0005634(nucleus)	GO:0047485(protein N-terminus binding)//GO:0008080(N-acetyltransferase activity)//GO:0000978(RNA polymerase II core promoter proximal region sequence-specific DNA binding)//GO:0003723(RNA binding)//GO:0003682(chromatin binding)//GO:0016922(ligand-dependent nuclear receptor binding)//GO:0000980(RNA polymerase II distal enhancer sequence-specific DNA binding)//GO:0031492(nucleosomal DNA binding)//G…	GO:0006337(nucleosome disassembly)//GO:0006338(chromatin remodeling)//GO:0006357(regulation of transcription from RNA polymerase II promoter)//GO:0022008(neurogenesis)//GO:0045892(negative regulation of transcription, DNA-templated)//GO:0043044(ATP-dependent chromatin remodeling)
THBS1	ENSG00000137801	protein_coding	+	chr15:39873279-39891667	952.334	573.231	1.66134	0.732351	0.04815	0.199446	up	7057	THBS|THBS-1|TSP|TSP-1|TSP1	MIM:188060|HGNC:HGNC:11785|HPRD:01765	15	15q15	thrombospondin 1	hsa04015(Rap1 signaling pathway)//hsa04115(p53 signaling pathway)//hsa04145(Phagosome)//hsa04151(PI3K-Akt signaling pathway)//hsa04350(TGF-beta signaling pathway)//hsa04510(Focal adhesion)//hsa04512(ECM-receptor interaction)//hsa05144(Malaria)//hsa05205(Proteoglycans in cancer)//hsa05206(MicroRNAs in cancer)//hsa05219(Bladder cancer)	GO:0016529(sarcoplasmic reticulum)//GO:0009897(external side of plasma membrane)//GO:0070062(extracellular exosome)//GO:0005576(extracellular region)//GO:0009986(cell surface)//GO:0031093(platelet alpha granule lumen)//GO:0005788(endoplasmic reticulum lumen)//GO:0005577(fibrinogen complex)//GO:0005783(endoplasmic reticulum)//GO:0031012(extracellular matrix)//GO:0031091(platelet alpha granule)//GO…	GO:0043236(laminin binding)//GO:0017134(fibroblast growth factor binding)//GO:0043394(proteoglycan binding)//GO:0008201(heparin binding)//GO:0001968(fibronectin binding)//GO:0030169(low-density lipoprotein particle binding)//GO:0042802(identical protein binding)//GO:0070051(fibrinogen binding)//GO:0001786(phosphatidylserine binding)//GO:0050431(transforming growth factor beta binding)//GO:0005178…	GO:0030168(platelet activation)//GO:0044267(cellular protein metabolic process)//GO:0010759(positive regulation of macrophage chemotaxis)//GO:0032026(response to magnesium ion)//GO:0043536(positive regulation of blood vessel endothelial cell migration)//GO:1902043(positive regulation of extrinsic apoptotic signaling pathway via death domain receptors)//GO:0040037(negative regulation of fibroblast…
TMED2	ENSG00000086598	protein_coding	+	chr12:124066766-124083116	149.013	75.8223	1.96529	0.974742	0.00195	0.0179745	up	10959	P24A|RNP24|p24|p24b1	HGNC:HGNC:16996|Ensembl:ENSG00000086598|HPRD:17984|Vega:OTTHUMG00000168694	12	12q24.31	transmembrane p24 trafficking protein 2		GO:0016021(integral component of membrane)//GO:0030133(transport vesicle)//GO:0005794(Golgi apparatus)//GO:0033116(endoplasmic reticulum-Golgi intermediate compartment membrane)//GO:0005789(endoplasmic reticulum membrane)//GO:0012507(ER to Golgi transport vesicle membrane)//GO:0030137(COPI-coated vesicle)//GO:0043231(intracellular membrane-bounded organelle)//GO:0000139(Golgi membrane)//GO:000578…	GO:0005515(protein binding)	GO:0061024(membrane organization)//GO:0044267(cellular protein metabolic process)//GO:0072661(protein targeting to plasma membrane)//GO:0001893(maternal placenta development)//GO:0035459(cargo loading into vesicle)//GO:0048598(embryonic morphogenesis)//GO:0048208(COPII vesicle coating)//GO:0034260(negative regulation of GTPase activity)//GO:0060716(labyrinthine layer blood vessel development)//GO…
TMEM109	ENSG00000110108	protein_coding	+	chr11:60680637-60720002	23.4699	21.5989	1.08662	0.119854	0.81465	0.93315	up	79073	-	HGNC:HGNC:28771|Ensembl:ENSG00000110108|HPRD:14687|Vega:OTTHUMG00000167801	11	11q12.2	transmembrane protein 109		GO:0033017(sarcoplasmic reticulum membrane)//GO:0016021(integral component of membrane)//GO:0070062(extracellular exosome)//GO:0005640(nuclear outer membrane)	GO:0003674(molecular_function)//GO:0005244(voltage-gated ion channel activity)	GO:0071480(cellular response to gamma radiation)//GO:0034765(regulation of ion transmembrane transport)//GO:0060548(negative regulation of cell death)//GO:0042771(intrinsic apoptotic signaling pathway in response to DNA damage by p53 class mediator)//GO:0006811(ion transport)
TP53INP1	ENSG00000164938	protein_coding	-	chr8:95825538-96128683	15.036	10.4133	1.44392	0.529992	0.13485	0.38671	up	94241	SIP|TP53DINP1|TP53INP1A|TP53INP1B|Teap|p53DINP1	MIM:606185|HGNC:HGNC:18022|Ensembl:ENSG00000164938|HPRD:09367|Vega:OTTHUMG00000164697	8	8q22	tumor protein p53 inducible nuclear protein 1	hsa05166(HTLV-I infection)	GO:0016605(PML body)//GO:0005776(autophagosome)//GO:0005829(cytosol)//GO:0031410(cytoplasmic vesicle)//GO:0005634(nucleus)//GO:0005737(cytoplasm)	GO:0016209(antioxidant activity)//GO:0005515(protein binding)	GO:0010508(positive regulation of autophagy)//GO:0048102(autophagic cell death)//GO:0009408(response to heat)//GO:0030336(negative regulation of cell migration)//GO:0007050(cell cycle arrest)//GO:0071447(cellular response to hydroperoxide)//GO:0006351(transcription, DNA-templated)//GO:2001235(positive regulation of apoptotic signaling pathway)//GO:0098869(cellular oxidant detoxification)//GO:0008…
VGLL4	ENSG00000144560	protein_coding	-	chr3:11313994-11766453	33.7433	30.9544	1.09009	0.124453	0.7015	0.888376	up	9686	VGL-4	HGNC:HGNC:28966|Ensembl:ENSG00000144560|HPRD:11672|Vega:OTTHUMG00000129739	3	3p25.3	vestigial like family member 4		GO:0005634(nucleus)	GO:0005515(protein binding)	GO:0006351(transcription, DNA-templated)//GO:0006355(regulation of transcription, DNA-templated)
ZDHHC6	ENSG00000023041	protein_coding	-	chr10:114190057-114206672	22.6448	16.7581	1.35127	0.434321	0.1306	0.379422	up	64429	DHHC-6|ZNF376	HGNC:HGNC:19160|Ensembl:ENSG00000023041|HPRD:15721|Vega:OTTHUMG00000019062	10	10q25.2	zinc finger DHHC-type containing 6		GO:0005783(endoplasmic reticulum)//GO:0016021(integral component of membrane)//GO:0005789(endoplasmic reticulum membrane)	GO:0016409(palmitoyltransferase activity)//GO:0008270(zinc ion binding)//GO:0019706(protein-cysteine S-palmitoyltransferase activity)	GO:0018345(protein palmitoylation)//GO:0008152(metabolic process)
ADCY6	ENSG00000174233	protein_coding	-	chr12:49159974-49182820	11.7986	20.4659	-1.7346	-0.794602	0.0102	0.0656948	down	112	AC6|LCCS8	MIM:600294|HGNC:HGNC:237|Ensembl:ENSG00000174233|HPRD:02621|Vega:OTTHUMG00000170396	12	12q13.12	adenylate cyclase 6	hsa00230(Purine metabolism)//hsa04015(Rap1 signaling pathway)//hsa04022(cGMP-PKG signaling pathway)//hsa04024(cAMP signaling pathway)//hsa04062(Chemokine signaling pathway)//	GO:0005768(endosome)//GO:0005886(plasma membrane)//GO:0005929(cilium)//GO:0016020(membrane)//GO:0016021(integral component of membrane)//GO:0031226(intrinsic component of plasma membrane)//GO:0031528(microvillus membrane)//GO:0042383(sarcolemma)//GO:0045121(membrane raft)	GO:0008294(calcium- and calmodulin-responsive adenylate cyclase activity)//GO:0019901(protein kinase binding)//GO:0005102(receptor binding)//GO:0005524(ATP binding)//GO:0097110(scaffold protein binding)//GO:0004016(adenylate cyclase activity)//GO:0046872(metal ion binding)//GO:0005515(protein binding)	GO:0071380(cellular response to prostaglandin E stimulus)//GO:0006171(cAMP biosynthetic process)//GO:0071870(cellular response to catecholamine stimulus)//GO:0003091(renal water homeostasis)//GO:0006112(energy reserve metabolic process)//GO:0007193(adenylate cyclase-inhibiting G-protein coupled receptor signaling pathway)//GO:0042312(regulation of vasodilation)//GO:1904322(cellular response to fo…
ATOH8	ENSG00000168874	protein_coding	+	chr2:85978466-86015189	4.5282	12.642	-2.79185	-1.48122	5e-05	0.000842874	down	84913	HATH6|bHLHa21	HGNC:HGNC:24126|HPRD:09813	2	2p11.2	atonal bHLH transcription factor 8		GO:0005634(nucleus)//GO:0016607(nuclear speck)//GO:0005737(cytoplasm)	GO:0070888(E-box binding)//GO:0033613(activating transcription factor binding)//GO:0046983(protein dimerization activity)//GO:0003700(transcription factor activity, sequence-specific DNA binding)	GO:0060395(SMAD protein signal transduction)//GO:0010595(positive regulation of endothelial cell migration)//GO:0045892(negative regulation of transcription, DNA-templated)//GO:0006351(transcription, DNA-templated)//GO:0030154(cell differentiation)//GO:0001937(negative regulation of endothelial cell proliferation)//GO:0001704(formation of primary germ layer)//GO:0035148(tube formation)//GO:000739…
ATP8A2	ENSG00000132932	protein_coding	+	chr13:25946208-26599989	0.446402	6.59616	-14.7763	-3.88521	0.0009	0.00973978	down	51761	ATP|ATPIB|CAMRQ4|IB|ML-1	MIM:605870|HGNC:HGNC:13533|Ensembl:ENSG00000132932|HPRD:05795|Vega:OTTHUMG00000016611	13	13q12	ATPase phospholipid transporting 8A2		GO:0005768(endosome)//GO:0016021(integral component of membrane)//GO:0005886(plasma membrane)//GO:0005802(trans-Golgi network)//GO:0005794(Golgi apparatus)//GO:0001750(photoreceptor outer segment)//GO:0000139(Golgi membrane)	GO:0005524(ATP binding)//GO:0000287(magnesium ion binding)//GO:0004012(phospholipid-translocating ATPase activity)	GO:0007409(axonogenesis)//GO:0010842(retina layer formation)//GO:0007568(aging)//GO:0008152(metabolic process)//GO:0045332(phospholipid translocation)//GO:0010976(positive regulation of neuron projection development)//GO:0010996(response to auditory stimulus)//GO:0048666(neuron development)//GO:0060052(neurofilament cytoskeleton organization)//GO:0042472(inner ear morphogenesis)//GO:0061092(posit…
BCL2	ENSG00000171791	protein_coding	-	chr18:60790578-60987361	7.72323	15.5185	-2.00934	-1.00672	0.0019	0.0176407	down	596	Bcl-2|PPP1R50	MIM:151430|HGNC:HGNC:990|HPRD:01045	18	18q21.3	B-cell CLL/lymphoma 2	hsa04064(NF-kappa B signaling pathway)//hsa04066(HIF-1 signaling pathway)//hsa04071(Sphingolipid signaling pathway)//hsa04141(Protein processing in endoplasmic reticulum)//hsa04151(PI3K-Akt signaling pathway)//hsa04210(Apoptosis)//hsa04261(Adrenergic signaling in cardiomyocytes)//hsa04510(Focal adhesion)//hsa04630(Jak-STAT signaling pathway)//hsa04722(Neurotrophin signaling pathway)//hsa04725(Cho…	GO:0043209(myelin sheath)//GO:0046930(pore complex)//GO:0031965(nuclear membrane)//GO:0016020(membrane)//GO:0005789(endoplasmic reticulum membrane)//GO:0005829(cytosol)//GO:0005739(mitochondrion)//GO:0005741(mitochondrial outer membrane)//GO:0005783(endoplasmic reticulum)//GO:0005634(nucleus)//GO:0005737(cytoplasm)	GO:0002020(protease binding)//GO:0031625(ubiquitin protein ligase binding)//GO:0051721(protein phosphatase 2A binding)//GO:0042803(protein homodimerization activity)//GO:0051434(BH3 domain binding)//GO:0016248(channel inhibitor activity)//GO:0046982(protein heterodimerization activity)//GO:0042802(identical protein binding)//GO:0008134(transcription factor binding)//GO:0043565(sequence-specific D…	GO:0072593(reactive oxygen species metabolic process)//GO:0045636(positive regulation of melanocyte differentiation)//GO:0008584(male gonad development)//GO:0048599(oocyte development)//GO:0042149(cellular response to glucose starvation)//GO:0006959(humoral immune response)//GO:0001662(behavioral fear response)//GO:0097192(extrinsic apoptotic signaling pathway in absence of ligand)//GO:0071310(ce…
CCDC149	ENSG00000181982	protein_coding	-	chr4:24807738-24981826	10.6836	12.3285	-1.15396	-0.206598	0.44765	0.739446	down	91050	-	HGNC:HGNC:25405|Ensembl:ENSG00000181982|HPRD:10908|Vega:OTTHUMG00000160308	4	4p15.2	coiled-coil domain containing 149
CCND2	ENSG00000118971	protein_coding	+	chr12:4357930-4414516	56.4519	69.2591	-1.22687	-0.294981	0.26545	0.565706	down	894	KIAK0002|MPPH3	MIM:123833|HGNC:HGNC:1583|Ensembl:ENSG00000118971|HPRD:00451|Vega:OTTHUMG00000168123	12	12p13	cyclin D2	hsa04068(FoxO signaling pathway)//hsa04110(Cell cycle)//hsa04115(p53 signaling pathway)//hsa04151(PI3K-Akt signaling pathway)//hsa04310(Wnt signaling pathway)//hsa04390(Hippo signaling pathway)//hsa04510(Focal adhesion)//hsa04630(Jak-STAT signaling pathway)//hsa04917(Prolactin signaling pathway)//hsa05162(Measles)//hsa05166(HTLV-I infection)//hsa05202(Transcriptional misregulation in cancer)//hsa…	GO:0000307(cyclin-dependent protein kinase holoenzyme complex)//GO:0031965(nuclear membrane)//GO:0000785(chromatin)//GO:0005829(cytosol)//GO:0005654(nucleoplasm)//GO:0005730(nucleolus)//GO:0005634(nucleus)	GO:0019901(protein kinase binding)//GO:0005515(protein binding)	GO:0007049(cell cycle)//GO:0001934(positive regulation of protein phosphorylation)//GO:0051301(cell division)//GO:0045737(positive regulation of cyclin-dependent protein serine/threonine kinase activity)
CHL1	ENSG00000134121	protein_coding	+	chr3:237440-451090	4.44996	36.4094	-8.18192	-3.03244	0.0003	0.00396894	down	10752	CALL|L1CAM2	MIM:607416|HGNC:HGNC:1939|Ensembl:ENSG00000134121|HPRD:07598|Vega:OTTHUMG00000090601	3	3p26.1	cell adhesion molecule L1 like		GO:0016021(integral component of membrane)//GO:0070062(extracellular exosome)//GO:0045177(apical part of cell)//GO:0030425(dendrite)//GO:0005886(plasma membrane)//GO:0005578(proteinaceous extracellular matrix)	GO:0002020(protease binding)	GO:0007411(axon guidance)//GO:0043524(negative regulation of neuron apoptotic process)//GO:0007155(cell adhesion)//GO:0035640(exploration behavior)//GO:0001764(neuron migration)//GO:0050890(cognition)//GO:0008344(adult locomotory behavior)//GO:0007165(signal transduction)
CPSF6	ENSG00000111605	protein_coding	+	chr12:69633316-69668138	19.2013	23.2515	-1.21093	-0.276116	0.339	0.646596	down	11052	CFIM|CFIM68|HPBRII-4|HPBRII-7	MIM:604979|HGNC:HGNC:13871|Ensembl:ENSG00000111605|Vega:OTTHUMG00000169340	12	12q15	cleavage and polyadenylation specific factor 6	hsa03015(mRNA surveillance pathway)	GO:0030529(intracellular ribonucleoprotein complex)//GO:0016020(membrane)//GO:0042382(paraspeckles)//GO:0005849(mRNA cleavage factor complex)//GO:0005654(nucleoplasm)//GO:0005634(nucleus)	GO:0003676(nucleic acid binding)//GO:0003723(RNA binding)//GO:0003729(mRNA binding)//GO:0000166(nucleotide binding)//GO:0044822(poly(A) RNA binding)//GO:0005515(protein binding)	GO:0006397(mRNA processing)//GO:0006378(mRNA polyadenylation)//GO:0051262(protein tetramerization)
DCC	ENSG00000187323	protein_coding	+	chr18:49866541-51094653	0.311985	4.8109	-15.4203	-3.94676	0.00455	0.0350519	down	1630	CRC18|CRCR1|IGDCC1|MRMV1|NTN1R1	MIM:120470|HGNC:HGNC:2701|Ensembl:ENSG00000187323|HPRD:00391|Vega:OTTHUMG00000132698	18	18q21.3	DCC netrin 1 receptor	hsa04360(Axon guidance)//hsa05200(Pathways in cancer)//hsa05210(Colorectal cancer)	GO:0016021(integral component of membrane)//GO:0030424(axon)//GO:0005886(plasma membrane)//GO:0005829(cytosol)	GO:0005515(protein binding)//GO:0004888(transmembrane signaling receptor activity)	GO:0007409(axonogenesis)//GO:0007411(axon guidance)//GO:0010977(negative regulation of neuron projection development)//GO:1901214(regulation of neuron death)//GO:0012501(programmed cell death)//GO:0033563(dorsal/ventral axon guidance)//GO:0048671(negative regulation of collateral sprouting)//GO:0033564(anterior/posterior axon guidance)//GO:0021965(spinal cord ventral commissure morphogenesis)//GO…
DDAH1	ENSG00000153904	protein_coding	-	chr1:85731930-86043933	29.2878	42.8849	-1.46426	-0.550171	0.04425	0.188641	down	23576	DDAH|HEL-S-16	MIM:604743|HGNC:HGNC:2715|Ensembl:ENSG00000153904|HPRD:09203|Vega:OTTHUMG00000191181	1	1p22	dimethylarginine dimethylaminohydrolase 1		GO:0005739(mitochondrion)//GO:0070062(extracellular exosome)//GO:0005829(cytosol)	GO:0003824(catalytic activity)//GO:0046872(metal ion binding)//GO:0016403(dimethylargininase activity)//GO:0016787(hydrolase activity)//GO:0016597(amino acid binding)	GO:0008152(metabolic process)//GO:0044281(small molecule metabolic process)//GO:0045429(positive regulation of nitric oxide biosynthetic process)//GO:0045766(positive regulation of angiogenesis)//GO:0003073(regulation of systemic arterial blood pressure)//GO:0007263(nitric oxide mediated signal transduction)//GO:0000052(citrulline metabolic process)//GO:0006527(arginine catabolic process)//GO:004…
DDIT4	ENSG00000168209	protein_coding	+	chr10:74033677-74035794	30.5759	53.5247	-1.75056	-0.807813	0.00105	0.0110552	down	54541	Dig2|REDD-1|REDD1	MIM:607729|HGNC:HGNC:24944|Ensembl:ENSG00000168209|HPRD:09662|Vega:OTTHUMG00000183961	10	10q22.1	DNA damage inducible transcript 4	hsa04150(mTOR signaling pathway)//hsa04151(PI3K-Akt signaling pathway)//hsa05206(MicroRNAs in cancer)	GO:0005622(intracellular)//GO:0005739(mitochondrion)//GO:0005737(cytoplasm)//GO:0005829(cytosol)	GO:0071889(14-3-3 protein binding)	GO:0072593(reactive oxygen species metabolic process)//GO:0051607(defense response to virus)//GO:1901216(positive regulation of neuron death)//GO:0007420(brain development)//GO:0001666(response to hypoxia)//GO:0010467(gene expression)//GO:0008283(cell proliferation)//GO:0042771(intrinsic apoptotic signaling pathway in response to DNA damage by p53 class mediator)//GO:0043241(protein complex disas…
ENPP2	ENSG00000136960	protein_coding	-	chr8:120569325-120685693	39.4052	46.1662	-1.17158	-0.22845	0.364	0.669404	down	5168	ATX|ATX-X|AUTOTAXIN|LysoPLD|NPP2|PD-IALPHA|PDNP2	MIM:601060|HGNC:HGNC:3357|Ensembl:ENSG00000136960|HPRD:03037|Vega:OTTHUMG00000164995	8	8q24.1	ectonucleotide pyrophosphatase/phosphodiesterase 2	hsa00565(Ether lipid metabolism)	GO:0005886(plasma membrane)//GO:0016021(integral component of membrane)//GO:0005887(integral component of plasma membrane)//GO:0005615(extracellular space)	GO:0004528(phosphodiesterase I activity)//GO:0003676(nucleic acid binding)//GO:0004551(nucleotide diphosphatase activity)//GO:0004622(lysophospholipase activity)//GO:0008270(zinc ion binding)//GO:0008134(transcription factor binding)//GO:0016787(hydrolase activity)//GO:0047391(alkylglycerophosphoethanolamine phosphodiesterase activity)//GO:0005044(scavenger receptor activity)//GO:0046872(metal io…	GO:0045765(regulation of angiogenesis)//GO:0010634(positive regulation of epithelial cell migration)//GO:0030334(regulation of cell migration)//GO:2000394(positive regulation of lamellipodium morphogenesis)//GO:0006898(receptor-mediated endocytosis)//GO:0009395(phospholipid catabolic process)//GO:0034638(phosphatidylcholine catabolic process)//GO:0090305(nucleic acid phosphodiester bond hydrolysi…
MIGA1	ENSG00000180488	protein_coding	+	chr1:78245308-78344106	9.54835	13.5401	-1.41805	-0.503911	0.1198	0.360062	down	374986	FAM73A	MIM:616773|HGNC:HGNC:24741|Ensembl:ENSG00000180488|HPRD:13415|Vega:OTTHUMG00000009766	1	1p31.1	family with sequence similarity 73 member A		GO:0016021(integral component of membrane)//GO:0045203(integral component of cell outer membrane)//GO:0005741(mitochondrial outer membrane)	GO:0046982(protein heterodimerization activity)//GO:0005515(protein binding)//GO:0042803(protein homodimerization activity)	GO:0008053(mitochondrial fusion)
FGF9	ENSG00000102678	protein_coding	+	chr13:22245521-22278637	1.0924	1.95959	-1.79385	-0.84306	0.211	0.503618	down	2254	FGF-9|GAF|HBFG-9|HBGF-9|SYNS3	MIM:600921|HGNC:HGNC:3687|Ensembl:ENSG00000102678|HPRD:02951|Vega:OTTHUMG00000017412	13	13q11-q12	fibroblast growth factor 9	hsa04010(MAPK signaling pathway)//hsa04014(Ras signaling pathway)//hsa04015(Rap1 signaling pathway)//hsa04151(PI3K-Akt signaling pathway)//hsa04810(Regulation of actin cytoskeleton)//hsa05200(Pathways in cancer)//hsa05218(Melanoma)	GO:0005604(basement membrane)//GO:0070062(extracellular exosome)//GO:0005576(extracellular region)//GO:0005615(extracellular space)//GO:0005737(cytoplasm)	GO:0008201(heparin binding)//GO:0008083(growth factor activity)//GO:0005104(fibroblast growth factor receptor binding)	GO:0045880(positive regulation of smoothened signaling pathway)//GO:0051781(positive regulation of cell division)//GO:0030326(embryonic limb morphogenesis)//GO:0008584(male gonad development)//GO:0010628(positive regulation of gene expression)//GO:0048011(neurotrophin TRK receptor signaling pathway)//GO:0000122(negative regulation of transcription from RNA polymerase II promoter)//GO:0048706(embr…
FOXO3	ENSG00000118689	protein_coding	+	chr6:108881037-109005977	15.8211	24.2034	-1.52982	-0.613363	0.0313	0.148567	down	2309	AF6q21|FKHRL1|FKHRL1P2|FOXO2|FOXO3A	MIM:602681|HGNC:HGNC:3821|Ensembl:ENSG00000118689|HPRD:04061|Vega:OTTHUMG00000015327	6	6q21	forkhead box O3	hsa04062(Chemokine signaling pathway)//hsa04068(FoxO signaling pathway)//hsa04151(PI3K-Akt signaling pathway)//hsa04152(AMPK signaling pathway)//	GO:0005654(nucleoplasm)//GO:0016020(membrane)//GO:0005634(nucleus)//GO:0005737(cytoplasm)//GO:0005829(cytosol)	GO:0001227(transcriptional repressor activity, RNA polymerase II transcription regulatory region sequence-specific binding)//GO:0003700(transcription factor activity, sequence-specific DNA binding)//GO:0019901(protein kinase binding)//GO:0043565(sequence-specific DNA binding)//GO:0001047(core promoter binding)//GO:0008013(beta-catenin binding)//GO:0001221(transcription cofactor binding)//GO:00012…	GO:0009653(anatomical structure morphogenesis)//GO:2000177(regulation of neural precursor cell proliferation)//GO:0048011(neurotrophin TRK receptor signaling pathway)//GO:0000122(negative regulation of transcription from RNA polymerase II promoter)//GO:0097192(extrinsic apoptotic signaling pathway in absence of ligand)//GO:0033209(tumor necrosis factor-mediated signaling pathway)//GO:2000377(regu…
GABRB1	ENSG00000163288	protein_coding	+	chr4:46920916-47428461	1.69835	18.0302	-10.6163	-3.40821	0.00025	0.00340899	down	2560	-	MIM:137190|HGNC:HGNC:4081|Ensembl:ENSG00000163288|HPRD:15924|Vega:OTTHUMG00000044269	4	4p12	gamma-aminobutyric acid type A receptor beta1 subunit	hsa04080(Neuroactive ligand-receptor interaction)//hsa04723(Retrograde endocannabinoid signaling)//hsa04726(Serotonergic synapse)//hsa04727(GABAergic synapse)//hsa05032(Morphine addiction)//hsa05033(Nicotine addiction)	GO:0005886(plasma membrane)//GO:0005887(integral component of plasma membrane)//GO:1902711(GABA-A receptor complex)//GO:0005635(nuclear envelope)//GO:0034707(chloride channel complex)//GO:0030425(dendrite)//GO:0016021(integral component of membrane)//GO:0030054(cell junction)//GO:0045211(postsynaptic membrane)//GO:0005737(cytoplasm)	GO:0004890(GABA-A receptor activity)//GO:0015276(ligand-gated ion channel activity)//GO:0005254(chloride channel activity)//GO:0050811(GABA receptor binding)//GO:0005230(extracellular ligand-gated ion channel activity)	GO:0032570(response to progesterone)//GO:1902476(chloride transmembrane transport)//GO:0009636(response to toxic substance)//GO:0007268(synaptic transmission)//GO:0007165(signal transduction)//GO:0021954(central nervous system neuron development)//GO:0042698(ovulation cycle)//GO:0055085(transmembrane transport)//GO:0006810(transport)//GO:0006811(ion transport)//GO:0071420(cellular response to his…
GGA3	ENSG00000125447	protein_coding	-	chr17:73232693-73267308	20.2072	26.8649	-1.32947	-0.410856	0.2699	0.570663	down	23163	-	MIM:606006|HGNC:HGNC:17079|Ensembl:ENSG00000125447|HPRD:10443|Vega:OTTHUMG00000179483	17	17q25.1	golgi-associated, gamma adaptin ear containing, ARF binding protein 3	hsa04142(Lysosome)	GO:0010008(endosome membrane)//GO:0030131(clathrin adaptor complex)//GO:0005802(trans-Golgi network)	GO:0030306(ADP-ribosylation factor binding)//GO:0005515(protein binding)	GO:0044267(cellular protein metabolic process)//GO:0016192(vesicle-mediated transport)//GO:0045732(positive regulation of protein catabolic process)//GO:0006886(intracellular protein transport)
IBA57	ENSG00000181873	protein_coding	+	chr1:228353515-228369958	1.58821	2.56645	-1.61594	-0.692372	0.0159	0.0908935	down	200205	C1orf69|MMDS3|SPG74	MIM:615316|HGNC:HGNC:27302|Ensembl:ENSG00000181873|HPRD:17318|Vega:OTTHUMG00000039769	1	1q42.13	IBA57 homolog, iron-sulfur cluster assembly		GO:0005759(mitochondrial matrix)	GO:0044822(poly(A) RNA binding)//GO:0016740(transferase activity)	GO:0006783(heme biosynthetic process)//GO:0016226(iron-sulfur cluster assembly)
IDH3A	ENSG00000166411	protein_coding	+	chr15:78370149-78538030	31.9028	33.0835	-1.03701	-0.0524308	0.8755	0.957415	down	3419	-	MIM:601149|HGNC:HGNC:5384|HPRD:03094	15	15q25.1-q25.2	isocitrate dehydrogenase 3 (NAD+) alpha	hsa00020(Citrate cycle (TCA cycle))//	GO:0005634(nucleus)//GO:0005739(mitochondrion)//GO:0005759(mitochondrial matrix)//GO:0043209(myelin sheath)	GO:0016616(oxidoreductase activity, acting on the CH-OH group of donors, NAD or NADP as acceptor)//GO:0004449(isocitrate dehydrogenase (NAD+) activity)//GO:0000287(magnesium ion binding)//GO:0051287(NAD binding)	GO:0055114(oxidation-reduction process)//GO:0005975(carbohydrate metabolic process)//GO:0044281(small molecule metabolic process)//GO:0044237(cellular metabolic process)//GO:0006099(tricarboxylic acid cycle)
IGF1R	ENSG00000140443	protein_coding	+	chr15:99189094-99675798	38.0801	57.7968	-1.51777	-0.601952	0.14475	0.405013	down	3480	CD221|IGFIR|IGFR|JTK13	MIM:147370|HGNC:HGNC:5465|Ensembl:ENSG00000140443|HPRD:00932|Vega:OTTHUMG00000149851	15	15q26.3	insulin like growth factor 1 receptor	hsa04014(Ras signaling pathway)//hsa04015(Rap1 signaling pathway)//hsa04066(HIF-1 signaling pathway)//hsa04068(FoxO signaling pathway)//hsa04114(Oocyte meiosis)//hsa04144(Endocytosis)//hsa04151(PI3K-Akt signaling pathway)//hsa04152(AMPK signaling pathway)//	GO:0005886(plasma membrane)//GO:0005887(integral component of plasma membrane)//GO:0043235(receptor complex)//GO:0016020(membrane)//GO:0016021(integral component of membrane)//GO:0043231(intracellular membrane-bounded organelle)	GO:0004713(protein tyrosine kinase activity)//GO:0042802(identical protein binding)//GO:0005524(ATP binding)//GO:0043559(insulin binding)//GO:0043560(insulin receptor substrate binding)//GO:0004714(transmembrane receptor protein tyrosine kinase activity)//GO:0043548(phosphatidylinositol 3-kinase binding)//GO:0005010(insulin-like growth factor-activated receptor activity)//GO:0031994(insulin-like …	GO:0007169(transmembrane receptor protein tyrosine kinase signaling pathway)//GO:0043066(negative regulation of apoptotic process)//GO:0006955(immune response)//GO:0060740(prostate gland epithelium morphogenesis)//GO:0048009(insulin-like growth factor receptor signaling pathway)//GO:0030238(male sex determination)//GO:0014065(phosphatidylinositol 3-kinase signaling)//GO:0051262(protein tetrameriz…
KMT2B	ENSG00000272333	protein_coding	+	chr19:36208920-36229779	5.2516	7.14537	-1.36061	-0.444252	0.11975	0.359961	down	9757	CXXC10|HRX2|MLL1B|MLL2|MLL4|TRX2|WBP-7|WBP7	MIM:606834|HGNC:HGNC:15840|Ensembl:ENSG00000272333|HPRD:06017|Vega:OTTHUMG00000048119	19	19q13.1	lysine methyltransferase 2B	hsa00310(Lysine degradation)	GO:0005654(nucleoplasm)//GO:0005634(nucleus)//GO:0035097(histone methyltransferase complex)	GO:0042800(histone methyltransferase activity (H3-K4 specific))//GO:0008270(zinc ion binding)//GO:0005515(protein binding)//GO:0003677(DNA binding)//GO:0003700(transcription factor activity, sequence-specific DNA binding)	GO:0051569(regulation of histone H3-K4 methylation)//GO:0006325(chromatin organization)//GO:0016458(gene silencing)//GO:0030728(ovulation)//GO:0051568(histone H3-K4 methylation)//GO:0080182(histone H3-K4 trimethylation)//GO:0048096(chromatin-mediated maintenance of transcription)//GO:0006351(transcription, DNA-templated)//GO:0001541(ovarian follicle development)//GO:0007613(memory)//GO:0009994(oo…
LMBR1L	ENSG00000139636	protein_coding	-	chr12:49490918-49504683	23.0249	24.8032	-1.07723	-0.107333	0.7271	0.898114	down	55716	LIMR	MIM:610007|HGNC:HGNC:18268|Ensembl:ENSG00000139636|HPRD:17276|Vega:OTTHUMG00000150511	12	12q13.12	limb development membrane protein 1-like		GO:0016021(integral component of membrane)//GO:0005886(plasma membrane)		GO:0006897(endocytosis)
LPP	ENSG00000145012	protein_coding	+	chr3:187868993-188608460	99.8761	106.733	-1.06865	-0.095789	0.75555	0.91085	down	4026	-	MIM:600700|HGNC:HGNC:6679|Ensembl:ENSG00000145012|HPRD:02828|Vega:OTTHUMG00000156387	3	3q28	LIM domain containing preferred translocation partner in lipoma		GO:0005886(plasma membrane)//GO:0005634(nucleus)//GO:0005925(focal adhesion)//GO:0005737(cytoplasm)	GO:0008270(zinc ion binding)//GO:0005515(protein binding)	GO:0007155(cell adhesion)//GO:0008150(biological_process)
MAP3K9	ENSG00000006432	protein_coding	-	chr14:71189242-71276251	0.495371	3.95099	-7.9758	-2.99563	5e-05	0.000842874	down	4293	MEKK9|MLK1|PRKE1	MIM:600136|HGNC:HGNC:6861|Ensembl:ENSG00000006432|HPRD:15965|Vega:OTTHUMG00000171249	14	14q24.2	mitogen-activated protein kinase kinase kinase 9		GO:0005622(intracellular)//GO:0005575(cellular_component)	GO:0004713(protein tyrosine kinase activity)//GO:0042803(protein homodimerization activity)//GO:0004672(protein kinase activity)//GO:0004709(MAP kinase kinase kinase activity)//GO:0004708(MAP kinase kinase activity)//GO:0004706(JUN kinase kinase kinase activity)//GO:0005524(ATP binding)//GO:0004674(protein serine/threonine kinase activity)//GO:0005515(protein binding)	GO:0007256(activation of JNKK activity)//GO:0007257(activation of JUN kinase activity)//GO:0018108(peptidyl-tyrosine phosphorylation)//GO:0043065(positive regulation of apoptotic process)//GO:0006468(protein phosphorylation)//GO:0006351(transcription, DNA-templated)//GO:0006355(regulation of transcription, DNA-templated)//GO:0046777(protein autophosphorylation)//GO:0000186(activation of MAPKK act…
NPTX1	ENSG00000171246	protein_coding	-	chr17:78440947-78451643	0.385058	13.7139	-35.6152	-5.15442	5e-05	0.000842874	down	4884	NP1	MIM:602367|HGNC:HGNC:7952|Ensembl:ENSG00000171246|HPRD:03843|Vega:OTTHUMG00000177607	17	17q25.3	neuronal pentraxin I		GO:0030133(transport vesicle)	GO:0046872(metal ion binding)	GO:0006810(transport)//GO:0007268(synaptic transmission)//GO:0060385(axonogenesis involved in innervation)//GO:0007417(central nervous system development)
PCDH8	ENSG00000136099	protein_coding	-	chr13:53418108-53422775	0.028423	1.49138	-52.4711	-5.71345	0.21725	0.5114	down	5100	ARCADLIN|PAPC	MIM:603580|HGNC:HGNC:8660|Ensembl:ENSG00000136099|HPRD:04660|Vega:OTTHUMG00000016979	13	13q21.1	protocadherin 8		GO:0005886(plasma membrane)//GO:0005887(integral component of plasma membrane)//GO:0030425(dendrite)//GO:0030054(cell junction)//GO:0042734(presynaptic membrane)//GO:0045211(postsynaptic membrane)	GO:0005509(calcium ion binding)	GO:0007156(homophilic cell adhesion via plasma membrane adhesion molecules)//GO:0007268(synaptic transmission)//GO:0016331(morphogenesis of embryonic epithelium)//GO:0001756(somitogenesis)//GO:0007267(cell-cell signaling)
PEA15	ENSG00000162734	protein_coding	+	chr1:160171988-160185166	106.963	281.561	-2.63233	-1.39634	0.00015	0.00219385	down	8682	HMAT1|HUMMAT1H|MAT1|MAT1H|PEA-15|PED	MIM:603434|HGNC:HGNC:8822|Ensembl:ENSG00000162734|HPRD:04579|Vega:OTTHUMG00000031605	1	1q21.1	phosphoprotein enriched in astrocytes 15		GO:0005875(microtubule associated complex)//GO:0005829(cytosol)	GO:0005515(protein binding)	GO:1902043(positive regulation of extrinsic apoptotic signaling pathway via death domain receptors)//GO:0046325(negative regulation of glucose import)//GO:0048011(neurotrophin TRK receptor signaling pathway)//GO:0000077(DNA damage checkpoint)//GO:1902042(negative regulation of extrinsic apoptotic signaling pathway via death domain receptors)//GO:0043278(response to morphine)//GO:0000187(activatio…
PPM1L	ENSG00000163590	protein_coding	+	chr3:160473389-160796695	6.09082	8.28391	-1.36006	-0.443675	0.12265	0.365248	down	151742	PP2C-epsilon|PP2CE|PPM1-LIKE	MIM:611931|HGNC:HGNC:16381|HPRD:17889	3	3q26.1	protein phosphatase, Mg2+/Mn2+ dependent 1L		GO:0016021(integral component of membrane)//GO:0070062(extracellular exosome)//GO:0005789(endoplasmic reticulum membrane)	GO:0004722(protein serine/threonine phosphatase activity)//GO:0046872(metal ion binding)	GO:0030148(sphingolipid biosynthetic process)//GO:0044281(small molecule metabolic process)//GO:0000165(MAPK cascade)//GO:0007178(transmembrane receptor protein serine/threonine kinase signaling pathway)//GO:0006665(sphingolipid metabolic process)//GO:0006470(protein dephosphorylation)
PPP1R12A	ENSG00000058272	protein_coding	-	chr12:79968758-80334448	87.8143	88.2614	-1.00509	-0.00732576	0.98105	0.994763	down	4659	M130|MBS|MYPT1	MIM:602021|HGNC:HGNC:7618|Ensembl:ENSG00000058272|HPRD:03606|Vega:OTTHUMG00000170100	12	12q15-q21	protein phosphatase 1 regulatory subunit 12A	hsa04022(cGMP-PKG signaling pathway)//hsa04024(cAMP signaling pathway)//hsa04270(Vascular smooth muscle contraction)//hsa04510(Focal adhesion)//hsa04611(Platelet activation)//hsa04810(Regulation of actin cytoskeleton)//hsa04921(Oxytocin signaling pathway)//hsa05205(Proteoglycans in cancer)	GO:0030018(Z disc)//GO:0015629(actin cytoskeleton)//GO:0031672(A band)//GO:0000776(kinetochore)//GO:0043292(contractile fiber)//GO:0005829(cytosol)//GO:0005813(centrosome)//GO:0072357(PTW/PP1 phosphatase complex)//GO:0005737(cytoplasm)//GO:0005654(nucleoplasm)//GO:0005925(focal adhesion)	GO:0019901(protein kinase binding)//GO:0004871(signal transducer activity)//GO:0004721(phosphoprotein phosphatase activity)//GO:0019208(phosphatase regulator activity)//GO:0004857(enzyme inhibitor activity)//GO:0005515(protein binding)//GO:0071889(14-3-3 protein binding)	GO:0051297(centrosome organization)//GO:0050790(regulation of catalytic activity)//GO:0007067(mitotic nuclear division)//GO:0030155(regulation of cell adhesion)//GO:0045944(positive regulation of transcription from RNA polymerase II promoter)//GO:0000086(G2/M transition of mitotic cell cycle)//GO:0000278(mitotic cell cycle)//GO:0007264(small GTPase mediated signal transduction)//GO:0035508(positi…
RARG	ENSG00000172819	protein_coding	-	chr12:53604353-53626764	5.77388	6.44914	-1.11695	-0.159565	0.62805	0.852029	down	5916	NR1B3|RARC	MIM:180190|HGNC:HGNC:9866|Ensembl:ENSG00000172819|HPRD:01573|Vega:OTTHUMG00000048077	12	12q13	retinoic acid receptor gamma		GO:0005654(nucleoplasm)//GO:0005667(transcription factor complex)//GO:0005634(nucleus)//GO:0016021(integral component of membrane)//GO:0000790(nuclear chromatin)	GO:0008270(zinc ion binding)//GO:0003700(transcription factor activity, sequence-specific DNA binding)//GO:0003707(steroid hormone receptor activity)//GO:0003708(retinoic acid receptor activity)//GO:0000977(RNA polymerase II regulatory region sequence-specific DNA binding)//GO:0046965(retinoid X receptor binding)//GO:0005515(protein binding)//GO:0003677(DNA binding)	GO:0045637(regulation of myeloid cell differentiation)//GO:0003430(growth plate cartilage chondrocyte growth)//GO:0002068(glandular epithelial cell development)//GO:0043068(positive regulation of programmed cell death)//GO:0003406(retinal pigment epithelium development)//GO:0060740(prostate gland epithelium morphogenesis)//GO:0008285(negative regulation of cell proliferation)//GO:0000122(negative…
RNF11	ENSG00000123091	protein_coding	+	chr1:51701942-51739127	80.7339	92.5503	-1.14636	-0.197063	0.5536	0.807777	down	26994	CGI-123|SID1669	MIM:612598|HGNC:HGNC:10056|Ensembl:ENSG00000123091|HPRD:09955|Vega:OTTHUMG00000008190	1	1p32	ring finger protein 11		GO:0005769(early endosome)//GO:0070062(extracellular exosome)//GO:0005634(nucleus)//GO:0055037(recycling endosome)//GO:0000151(ubiquitin ligase complex)	GO:0004842(ubiquitin-protein transferase activity)//GO:0008270(zinc ion binding)//GO:0005515(protein binding)//GO:0003677(DNA binding)	GO:0042787(protein ubiquitination involved in ubiquitin-dependent protein catabolic process)//GO:0051865(protein autoubiquitination)
SOD2	ENSG00000112096	protein_coding	-	chr6:160090088-160210781	228.538	309.098	-1.3525	-0.435631	0.192	0.477488	down	6648	IPOB|MNSOD|MVCD6	MIM:147460|HGNC:HGNC:11180|Ensembl:ENSG00000112096|HPRD:00938|Vega:OTTHUMG00000015940	6	6q25.3	superoxide dismutase 2, mitochondrial	hsa04068(FoxO signaling pathway)//hsa04146(Peroxisome)//	GO:0005743(mitochondrial inner membrane)//GO:0043209(myelin sheath)//GO:0042645(mitochondrial nucleoid)//GO:0005759(mitochondrial matrix)//GO:0005739(mitochondrion)//GO:0070062(extracellular exosome)	GO:0004784(superoxide dismutase activity)//GO:0019899(enzyme binding)//GO:0042802(identical protein binding)//GO:0019825(oxygen binding)//GO:0046872(metal ion binding)//GO:0003677(DNA binding)//GO:0030145(manganese ion binding)	GO:0010269(response to selenium ion)//GO:0051260(protein homooligomerization)//GO:0006801(superoxide metabolic process)//GO:0001306(age-dependent response to oxidative stress)//GO:0035900(response to isolation stress)//GO:0019430(removal of superoxide radicals)//GO:0050665(hydrogen peroxide biosynthetic process)//GO:0030097(hemopoiesis)//GO:0009409(response to cold)//GO:0043066(negative regulatio…
SUN2	ENSG00000100242	protein_coding	-	chr22:39101727-39190203	29.4436	47.583	-1.61607	-0.692492	0.0173	0.0966872	down	25777	UNC84B	MIM:613569|HGNC:HGNC:14210|Ensembl:ENSG00000100242|HPRD:15611|Vega:OTTHUMG00000151031	22	22q13.1	Sad1 and UNC84 domain containing 2		GO:0000794(condensed nuclear chromosome)//GO:0005635(nuclear envelope)//GO:0010008(endosome membrane)//GO:0034993(LINC complex)//GO:0005639(integral component of nuclear inner membrane)//GO:0031965(nuclear membrane)//GO:0000784(nuclear chromosome, telomeric region)	GO:0043495(protein anchor)//GO:0008017(microtubule binding)//GO:0005515(protein binding)//GO:0042802(identical protein binding)//GO:0005521(lamin binding)	GO:0006998(nuclear envelope organization)//GO:0007052(mitotic spindle organization)//GO:0007097(nuclear migration)//GO:0051642(centrosome localization)//GO:0090292(nuclear matrix anchoring at nuclear membrane)//GO:0090286(cytoskeletal anchoring at nuclear membrane)//GO:0031022(nuclear migration along microfilament)//GO:0030335(positive regulation of cell migration)
TMEM170A	ENSG00000166822	protein_coding	-	chr16:75327595-75499773	6.82595	7.18495	-1.05259	-0.0739479	0.83915	0.943595	down	124491	TMEM170	HGNC:HGNC:29577|Ensembl:ENSG00000166822|HPRD:14027|Vega:OTTHUMG00000137614	16	16q23.1	transmembrane protein 170A		GO:0016021(integral component of membrane)
TMEM170B	ENSG00000205269	protein_coding	+	chr6:11537937-11583757	4.93031	6.29395	-1.27658	-0.352288	0.3105	0.61644	down	100113407	-	HGNC:HGNC:34244|Ensembl:ENSG00000205269|Vega:OTTHUMG00000014259	6	6p24.2	transmembrane protein 170B		GO:0016021(integral component of membrane)
TNRC6B	ENSG00000100354	protein_coding	+	chr22:40440820-40731812	21.1463	28.9742	-1.37018	-0.454365	0.1415	0.398636	down	23112	-	MIM:610740|HGNC:HGNC:29190|Ensembl:ENSG00000100354|Vega:OTTHUMG00000151114	22	22q13.1	trinucleotide repeat containing 6B		GO:0000932(cytoplasmic mRNA processing body)//GO:0005829(cytosol)	GO:0044822(poly(A) RNA binding)//GO:0000166(nucleotide binding)//GO:0005515(protein binding)	GO:0045087(innate immune response)//GO:0060213(positive regulation of nuclear-transcribed mRNA poly(A) tail shortening)//GO:0031047(gene silencing by RNA)//GO:1900153(positive regulation of nuclear-transcribed mRNA catabolic process, deadenylation-dependent decay)//GO:0010467(gene expression)//GO:0007173(epidermal growth factor receptor signaling pathway)//GO:0006417(regulation of translation)//G…
UNKL	ENSG00000059145	protein_coding	-	chr16:1401923-1464752	7.35987	8.14658	-1.10689	-0.146514	0.7325	0.90039	down	64718	C16orf28|ZC3H5L|ZC3HDC5L	HGNC:HGNC:14184|Ensembl:ENSG00000059145|HPRD:15612|Vega:OTTHUMG00000128553	16	16p13.3	unkempt family like zinc finger		GO:0005634(nucleus)//GO:0005737(cytoplasm)	GO:0016874(ligase activity)//GO:0008270(zinc ion binding)//GO:0005515(protein binding)	GO:0016567(protein ubiquitination)
ZBTB43	ENSG00000169155	protein_coding	+	chr9:129565473-129600489	8.13501	8.40829	-1.03359	-0.0476686	0.86625	0.954059	down	23099	ZBTB22B|ZNF-X|ZNF297B	HGNC:HGNC:17908|Ensembl:ENSG00000169155|HPRD:08346|Vega:OTTHUMG00000020693	9	9q33.3	zinc finger and BTB domain containing 43		GO:0005634(nucleus)	GO:0046872(metal ion binding)//GO:0005515(protein binding)//GO:0003677(DNA binding)	GO:0006351(transcription, DNA-templated)//GO:0006355(regulation of transcription, DNA-templated)
ZFP36L1	ENSG00000185650	protein_coding	-	chr14:69254376-69263190	79.7364	81.8143	-1.02606	-0.0371155	0.8796	0.959439	down	677	BRF1|Berg36|ERF-1|ERF1|RNF162B|TIS11B|cMG1	MIM:601064|HGNC:HGNC:1107|Ensembl:ENSG00000185650|HPRD:03041|Vega:OTTHUMG00000171385	14	14q24.1	ZFP36 ring finger protein-like 1		GO:0005634(nucleus)//GO:0005829(cytosol)	GO:0017091(AU-rich element binding)//GO:0003700(transcription factor activity, sequence-specific DNA binding)//GO:0003729(mRNA binding)//GO:0044822(poly(A) RNA binding)//GO:0046872(metal ion binding)//GO:0005515(protein binding)//GO:0003677(DNA binding)	GO:0006417(regulation of translation)//GO:0033077(T cell differentiation in thymus)//GO:0007507(heart development)//GO:0035264(multicellular organism growth)//GO:0021915(neural tube development)//GO:0010467(gene expression)//GO:0008283(cell proliferation)//GO:0003342(proepicardium development)//GO:0001570(vasculogenesis)//GO:0000288(nuclear-transcribed mRNA catabolic process, deadenylation-depend…
