# Supplementary material for: Hsa_circ_0031608: A Potential Modulator of VSMC Phenotype in the Rupture of Intracranial Aneurysms
Source: Front Mol Neurosci. 2022 Mar 11;15:842865. doi: 10.3389/fnmol.2022.842865 (PMC8963354; doi:10.3389/fnmol.2022.842865)
Supplement: Supplementary file 9 [file Table_9.XLSX]

## Sheet: S7
Table S7.Top 5 hub genes ranked by MCC method
Rank	Name	Score
1	FOXO3	23
2	DICER1	18
3	CCND2	14
4	IGF1R	13
5	TNRC6B	11
